# Supplementary material for: SONAR enables cell type deconvolution with spatially weighted Poisson-Gamma model for spatial transcriptomics
Source: Nat Commun. 2023 Aug 7;14:4727. doi: 10.1038/s41467-023-40458-9 (PMC10406862; doi:10.1038/s41467-023-40458-9)
Supplement: Supplementary file 4 — Source Data [file 41467_2023_40458_MOESM4_ESM.xlsx]

## Sheet: Fig.2b
Left graph			Right graph
Algorithm	Abundance of Dominant cells	Mean of JSD	Algorithm	Num of Dominant types	Mean of JSD
SONAR	8	0.0229271	SONAR	4	0.0367681
RCTD	8	0.0641509	RCTD	4	0.0750911
CARD	8	0.0942876	CARD	4	0.0847982
SpatialDWLS	8	0.246283	SpatialDWLS	4	0.0981865
Cell2location	8	0.340589	Cell2location	4	0.118999
SPOTlight	8	0.343083	SPOTlight	4	0.258268
Stereoscope	8	0.406929	Stereoscope	4	0.184452
SD2	8	0.510114	SD2	4	0.379725
SONAR	6	0.0301563	SONAR	3	0.0296388
RCTD	6	0.0812571	RCTD	3	0.0764119
CARD	6	0.112989	CARD	3	0.0933656
SpatialDWLS	6	0.233191	SpatialDWLS	3	0.0818535
Cell2location	6	0.3315	Cell2location	3	0.175657
SPOTlight	6	0.349119	SPOTlight	3	0.244845
Stereoscope	6	0.415094	Stereoscope	3	0.294003
SD2	6	0.519058	SD2	3	0.466616
SONAR	4	0.0341803	SONAR	2	0.0237755
RCTD	4	0.0960962	RCTD	2	0.0627523
CARD	4	0.135634	CARD	2	0.0855674
SpatialDWLS	4	0.164474	SpatialDWLS	2	0.107081
Cell2location	4	0.319995	Cell2location	2	0.206371
SPOTlight	4	0.368325	SPOTlight	2	0.348659
Stereoscope	4	0.354337	Stereoscope	2	0.276143
SD2	4	0.561125	SD2	2	0.534435
SONAR	2	0.0529716	SONAR	1	0.0229271
RCTD	2	0.186711	RCTD	1	0.0641509
CARD	2	0.22791	CARD	1	0.0942876
SpatialDWLS	2	0.380023	SpatialDWLS	1	0.246283
Cell2location	2	0.338123	Cell2location	1	0.340589
SPOTlight	2	0.425374	SPOTlight	1	0.343083
Stereoscope	2	0.395216	Stereoscope	1	0.401847
SD2	2	0.529143	SD2	1	0.521807

## Sheet: Fig.2c
Raw results of RMSE (each row includes 5 replicates datasets, and the value of 3rd col is the mean of replicates)	Algorithm	Abundance of Dominant cells	mean rank RMSE	Rank by scenario	Algorithm	Num of Dominant types	mean rank RMSE	Rank by scenario	Algorithm	Relative proportion of Dominant types	mean rank RMSE	Rank by scenario	Algorithm	Abundance of Sparse cells	mean rank RMSE	Rank by scenario
	SONAR	8	2.125	1	SONAR	4	2.2	1	SONAR	4:4	1.625	1	SONAR	0	1.625	1
	RCTD	8	2.625	2	RCTD	4	2.975	2	RCTD	4:4	2.75	2	RCTD	0	3.1	2
	CARD	8	3.3	3	CARD	4	3.625	3	CARD	4:4	3.625	4	CARD	0	3.775	3
	SpatialDWLS	8	3.875	4	SpatialDWLS	4	3.975	4	SpatialDWLS	4:4	3.575	3	SpatialDWLS	0	3.8875	4
	Cell2location	8	4.85	5	Cell2location	4	4.675	5	Cell2location	4:4	5.15	5	Cell2location	0	5.325	5
	SPOTlight	8	6.25	6	SPOTlight	4	5.925	6	SPOTlight	4:4	6.225	6	SPOTlight	0	5.7625	6
	Stereoscope	8	6.6	8	Stereoscope	4	6.625	8	Stereoscope	4:4	6.325	7	Stereoscope	0	6.625	8
	SD2	8	6.375	7	SD2	4	6	7	SD2	4:4	6.725	8	SD2	0	5.9	7
	SONAR	6	2.05	1	SONAR	3	1.575	1	SONAR	5:3	1.65	1	SONAR	0.1	2.075	1
	RCTD	6	2.8	2	RCTD	3	3.175	2	RCTD	5:3	2.55	2	RCTD	0.1	2.775	2
	CARD	6	3.325	3	CARD	3	3.825	4	CARD	5:3	3.375	3	CARD	0.1	3.325	3
	SpatialDWLS	6	3.9875	4	SpatialDWLS	3	3.4	3	SpatialDWLS	5:3	4.1	4	SpatialDWLS	0.1	3.9875	4
	Cell2location	6	4.85	5	Cell2location	3	5.375	5	Cell2location	5:3	4.9	5	Cell2location	0.1	4.875	5
	SPOTlight	6	6.2375	7	SPOTlight	3	5.65	6	SPOTlight	5:3	6.425	7	SPOTlight	0.1	6.2875	7
	Stereoscope	6	6.675	8	Stereoscope	3	6.875	8	Stereoscope	5:3	6.3	6	Stereoscope	0.1	6.625	8
	SD2	6	6.075	6	SD2	3	6.125	7	SD2	5:3	6.7	8	SD2	0.1	6.05	6
	SONAR	4	2.075	1	SONAR	2	1.75	1	SONAR	6:2	1.65	1	SONAR	0.2	2.1	1
	RCTD	4	2.7	2	RCTD	2	2.8	2	RCTD	6:2	2.775	2	RCTD	0.2	2.675	2
	CARD	4	3.6	3	CARD	2	3.6	4	CARD	6:2	3.35	3	CARD	0.2	3.375	3
	SpatialDWLS	4	4.05	4	SpatialDWLS	2	3.575	3	SpatialDWLS	6:2	3.95	4	SpatialDWLS	0.2	4.5	5
	Cell2location	4	4.575	5	Cell2location	2	5.15	5	Cell2location	6:2	4.925	5	Cell2location	0.2	4.3	4
	SPOTlight	4	6.425	8	SPOTlight	2	6.2	6	SPOTlight	6:2	6.3	6	SPOTlight	0.2	6.225	6
	Stereoscope	4	6.35	7	Stereoscope	2	6.375	7	Stereoscope	6:2	6.6	8	Stereoscope	0.2	6.475	8
	SD2	4	6.225	6	SD2	2	6.55	8	SD2	6:2	6.45	7	SD2	0.2	6.35	7
	SONAR	2	2.425	1	SONAR	1	2.15	1	SONAR	8:0	2.125	1	SONAR	0.3	2.025	1
	RCTD	2	3.05	2	RCTD	1	2.625	2	RCTD	8:0	2.625	2	RCTD	0.3	2.55	2
	CARD	2	3.975	4	CARD	1	3.3	3	CARD	8:0	3.3	3	CARD	0.3	3.3	3
	SpatialDWLS	2	3.375	3	SpatialDWLS	1	3.9	4	SpatialDWLS	8:0	3.925	4	SpatialDWLS	0.3	5.75	5
	Cell2location	2	4.45	5	Cell2location	1	4.85	5	Cell2location	8:0	4.825	5	Cell2location	0.3	3.725	4
	SPOTlight	2	6.4	8	SPOTlight	1	6.25	6	SPOTlight	8:0	6.275	6	SPOTlight	0.3	5.85	6
	Stereoscope	2	6.325	7	Stereoscope	1	6.575	8	Stereoscope	8:0	6.525	8	Stereoscope	0.3	6.525	8
	SD2	2	6	6	SD2	1	6.35	7	SD2	8:0	6.4	7	SD2	0.3	6.275	7
Raw results of JSD (each row includes 5 replicates datasets, and the value of 3rd col is the mean of replicates)	Algorithm	Abundance of Dominant cells	mean JSD	Rank by scenario	Algorithm	Num of Dominant types	mean JSD	Rank by scenario	Algorithm	Relative proportion of Dominant types	mean JSD	Rank by scenario	Algorithm	Abundance of Sparse cells	mean JSD	Rank by scenario
	SONAR	8	0.0229271	1	SONAR	4	0.0367681	1	SONAR	4:4	0.0198845	1	SONAR	0	0.0277591	1
	RCTD	8	0.0641509	2	RCTD	4	0.0750911	2	RCTD	4:4	0.0588544	2	RCTD	0	0.0823283	2
	CARD	8	0.0942876	3	CARD	4	0.0847982	3	CARD	4:4	0.0893049	3	CARD	0	0.113212	3
	SpatialDWLS	8	0.246283	4	SpatialDWLS	4	0.0981865	4	SpatialDWLS	4:4	0.0978985	4	SpatialDWLS	0	0.21836	4
	Cell2location	8	0.340589	5	Cell2location	4	0.118999	5	Cell2location	4:4	0.216819	5	Cell2location	0	0.355142	5
	SPOTlight	8	0.343083	6	SPOTlight	4	0.258268	7	SPOTlight	4:4	0.374789	7	SPOTlight	0	0.378965	6
	Stereoscope	8	0.406929	7	Stereoscope	4	0.184452	6	Stereoscope	4:4	0.274316	6	Stereoscope	0	0.46006	7
	SD2	8	0.510114	8	SD2	4	0.379725	8	SD2	4:4	0.609846	8	SD2	0	0.502784	8
	SONAR	6	0.0301563	1	SONAR	3	0.0296388	1	SONAR	5:3	0.0217897	1	SONAR	0.1	0.0301563	1
	RCTD	6	0.0812571	2	RCTD	3	0.0764119	2	RCTD	5:3	0.0608943	2	RCTD	0.1	0.0812571	2
	CARD	6	0.112989	3	CARD	3	0.0933656	4	CARD	5:3	0.089371	3	CARD	0.1	0.112989	3
	SpatialDWLS	6	0.233191	4	SpatialDWLS	3	0.0818535	3	SpatialDWLS	5:3	0.143275	4	SpatialDWLS	0.1	0.233191	4
	Cell2location	6	0.3315	5	Cell2location	3	0.175657	5	Cell2location	5:3	0.23294	5	Cell2location	0.1	0.3315	5
	SPOTlight	6	0.349119	6	SPOTlight	3	0.244845	6	SPOTlight	5:3	0.352323	7	SPOTlight	0.1	0.349119	6
	Stereoscope	6	0.415094	7	Stereoscope	3	0.294003	7	Stereoscope	5:3	0.298219	6	Stereoscope	0.1	0.413809	7
	SD2	6	0.519058	8	SD2	3	0.466616	8	SD2	5:3	0.57082	8	SD2	0.1	0.523182	8
	SONAR	4	0.0341803	1	SONAR	2	0.0237755	1	SONAR	6:2	0.0279384	1	SONAR	0.2	0.0331249	1
	RCTD	4	0.0960962	2	RCTD	2	0.0627523	2	RCTD	6:2	0.0712603	2	RCTD	0.2	0.078229	2
	CARD	4	0.135634	3	CARD	2	0.0855674	3	CARD	6:2	0.0922676	3	CARD	0.2	0.110639	3
	SpatialDWLS	4	0.164474	4	SpatialDWLS	2	0.107081	4	SpatialDWLS	6:2	0.189972	4	SpatialDWLS	0.2	0.220297	4
	Cell2location	4	0.319995	5	Cell2location	2	0.206371	5	Cell2location	6:2	0.24309	5	Cell2location	0.2	0.295418	5
	SPOTlight	4	0.368325	7	SPOTlight	2	0.348659	7	SPOTlight	6:2	0.307793	6	SPOTlight	0.2	0.318739	6
	Stereoscope	4	0.354337	6	Stereoscope	2	0.276143	6	Stereoscope	6:2	0.333491	7	Stereoscope	0.2	0.350165	7
	SD2	4	0.561125	8	SD2	2	0.534435	8	SD2	6:2	0.515769	8	SD2	0.2	0.558039	8
	SONAR	2	0.0529716	1	SONAR	1	0.0229271	1	SONAR	8:0	0.0229271	1	SONAR	0.3	0.0450972	1
	RCTD	2	0.186711	2	RCTD	1	0.0641509	2	RCTD	8:0	0.0641509	2	RCTD	0.3	0.0777823	2
	CARD	2	0.22791	3	CARD	1	0.0942876	3	CARD	8:0	0.0942876	3	CARD	0.3	0.109525	3
	SpatialDWLS	2	0.380023	5	SpatialDWLS	1	0.246283	4	SpatialDWLS	8:0	0.246283	4	SpatialDWLS	0.3	0.281745	5
	Cell2location	2	0.338123	4	Cell2location	1	0.340589	5	Cell2location	8:0	0.340589	5	Cell2location	0.3	0.233693	4
	SPOTlight	2	0.425374	7	SPOTlight	1	0.343083	6	SPOTlight	8:0	0.343083	6	SPOTlight	0.3	0.294983	6
	Stereoscope	2	0.395216	6	Stereoscope	1	0.401847	7	Stereoscope	8:0	0.401847	7	Stereoscope	0.3	0.303598	7
	SD2	2	0.529143	8	SD2	1	0.521807	8	SD2	8:0	0.553735	8	SD2	0.3	0.537043	8
Statistical results for raw results	Algorithm	Rank_JSD	Rank_RMSE	Mean Rank
	SONAR	1	1	1
	RCTD	2	2	2
	CARD	3.0625	3.25	3.15625
	SpatialDWLS	4.0625	3.875	3.96875
	Cell2location	4.875	4.875	4.875
	SPOTlight	6.375	6.4375	6.40625
	Stereoscope	6.625	7.625	7.125
	SD2	8	6.9375	7.46875

## Sheet: Fig.2d
Raw results of RMSE(each row includes 5 replicates datasets, and the value of 3rd col is the mean of replicates)	Algorithm	Background patterns	mean rank RMSE	Rank by scenario	Algorithm	Block patterns	mean rank RMSE	Rank by scenario	Algorithm	Layer patterns	mean rank RMSE	Rank by scenario	Algorithm	Dominant cells abundance between regions	mean rank RMSE	Rank by scenario	Algorithm	Transition pattern	mean rank RMSE	Rank by scenario
	SONAR	1	2.65	2	SONAR	1	3	2	SONAR	2	2.675	2	SONAR	6:8	2.65	2	SONAR	jump	2.45	1
	SONAR-0	1	2.375	1	SONAR-0	1	2.25	1	SONAR-0	2	2.325	1	SONAR-0	6:8	2.425	1	SONAR-0	jump	3.125	2
	RCTD	1	3.575	3	RCTD	1	3.45	3	RCTD	2	4.4	5	RCTD	6:8	4.325	5	RCTD	jump	4.35	5
	CARD	1	4.775	5	CARD	1	3.975	4	CARD	2	6.05	6	CARD	6:8	5.825	6	CARD	jump	5.925	6
	SpatialDWLS	1	5.625	6	SpatialDWLS	1	4.7625	5	SpatialDWLS	2	3.725	3	SpatialDWLS	6:8	3.6	3	SpatialDWLS	jump	3.525	3
	Cell2location	1	4.475	4	Cell2location	1	6.15	6	Cell2location	2	4.125	4	Cell2location	6:8	4.05	4	Cell2location	jump	4.025	4
	SPOTlight	1	7.3	8	SPOTlight	1	6.8125	7	SPOTlight	2	7.475	8	SPOTlight	6:8	7.6	8	SPOTlight	jump	7.5	8
	Stereoscope	1	6.775	7	Stereoscope	1	7.6	9	Stereoscope	2	6.375	7	Stereoscope	6:8	6.7	7	Stereoscope	jump	6.25	7
	SD2	1	7.45	9	SD2	1	7	8	SD2	2	7.85	9	SD2	6:8	7.825	9	SD2	jump	7.85	9
	SONAR	2	2.75	2	SONAR	2	2.65	2	SONAR	3	2.475	2	SONAR	6:6	2.625	2	SONAR	gradient	2.775	2
	SONAR-0	2	2.475	1	SONAR-0	2	2.3	1	SONAR-0	3	2.4	1	SONAR-0	6:6	2.3	1	SONAR-0	gradient	2.425	1
	RCTD	2	3.4	3	RCTD	2	4.4	5	RCTD	3	4.225	5	RCTD	6:6	4.4	5	RCTD	gradient	4.125	4
	CARD	2	4.775	5	CARD	2	6.05	6	CARD	3	5.675	6	CARD	6:6	6.05	6	CARD	gradient	5.25	6
	SpatialDWLS	2	5.475	6	SpatialDWLS	2	3.725	3	SpatialDWLS	3	4	3	SpatialDWLS	6:6	3.725	3	SpatialDWLS	gradient	3.75	3
	Cell2location	2	4.375	4	Cell2location	2	4.125	4	Cell2location	3	4.025	4	Cell2location	6:6	4.125	4	Cell2location	gradient	4.8	5
	SPOTlight	2	7.3	8	SPOTlight	2	7.475	8	SPOTlight	3	7.4	8	SPOTlight	6:6	7.475	8	SPOTlight	gradient	7.45	9
	Stereoscope	2	6.875	7	Stereoscope	2	6.375	7	Stereoscope	3	7	7	Stereoscope	6:6	6.375	7	Stereoscope	gradient	7.2	7
	SD2	2	7.575	9	SD2	2	7.9	9	SD2	3	7.8	9	SD2	6:6	7.925	9	SD2	gradient	7.225	8
	SONAR	3	2.85	2	SONAR	3	2.625	2	SONAR	4	2.5	1	SONAR	6:4	2.025	1	SONAR	Mix	2.85	2
	SONAR-0	3	2.325	1	SONAR-0	3	2.5	1	SONAR-0	4	2.9	2	SONAR-0	6:4	2.2	2	SONAR-0	Mix	2.375	1
	RCTD	3	3.425	3	RCTD	3	4.25	5	RCTD	4	3.825	5	RCTD	6:4	4.25	4	RCTD	Mix	4.375	4
	CARD	3	4.975	5	CARD	3	5.725	6	CARD	4	5.5	6	CARD	6:4	5.775	6	CARD	Mix	5.25	6
	SpatialDWLS	3	5.6	6	SpatialDWLS	3	3.625	3	SpatialDWLS	4	3.675	4	SpatialDWLS	6:4	3.9	3	SpatialDWLS	Mix	3.425	3
	Cell2location	3	4.3	4	Cell2location	3	4.225	4	Cell2location	4	3.45	3	Cell2location	6:4	4.425	5	Cell2location	Mix	4.8	5
	SPOTlight	3	7.125	8	SPOTlight	3	7.225	8	SPOTlight	4	8.45	9	SPOTlight	6:4	7.25	7	SPOTlight	Mix	7.45	9
	Stereoscope	3	6.825	7	Stereoscope	3	7.075	7	Stereoscope	4	6.3	7	Stereoscope	6:4	7.5	8	Stereoscope	Mix	7.25	8
	SD2	3	7.575	9	SD2	3	7.75	9	SD2	4	8.4	8	SD2	6:4	7.675	9	SD2	Mix	7.225	7
	SONAR	4	2.725	2	SONAR	4	2.225	1	SONAR	5	1.975	1	SONAR	6:2	2.025	2
	SONAR-0	4	2.575	1	SONAR-0	4	2.425	2	SONAR-0	5	3.95	4	SONAR-0	6:2	1.825	1
	RCTD	4	3.6	3	RCTD	4	3.75	3	RCTD	5	4.125	5	RCTD	6:2	4.25	4
	CARD	4	5.275	5	CARD	4	5.4	6	CARD	5	5.775	7	CARD	6:2	5.7	6
	SpatialDWLS	4	5.725	6	SpatialDWLS	4	4.125	5	SpatialDWLS	5	3.725	3	SpatialDWLS	6:2	3.85	3
	Cell2location	4	3.9	4	Cell2location	4	3.9	4	Cell2location	5	3.15	2	Cell2location	6:2	4.7	5
	SPOTlight	4	7.125	8	SPOTlight	4	8.375	8.5	SPOTlight	5	8.425	8	SPOTlight	6:2	7.75	9
	Stereoscope	4	6.45	7	Stereoscope	4	6.425	7	Stereoscope	5	5.4	6	Stereoscope	6:2	7.35	7
	SD2	4	7.625	9	SD2	4	8.375	8.5	SD2	5	8.475	9	SD2	6:2	7.55	8
Raw results of JSD (each row includes 5 replicates datasets, and the value of 3rd col is the mean of replicates)	Algorithm	Background patterns	mean JSD	Rank by scenario	Algorithm	Block patterns	mean JSD	Rank by scenario	Algorithm	Layer patterns	mean JSD	Rank by scenario	Algorithm	Dominant cells abundance between regions	mean JSD	Rank by scenario	Algorithm	Transition pattern	mean JSD	Rank by scenario
	SONAR	1	0.0496218	1	SONAR	1	0.0434648	2	SONAR	2	0.0249344	1	SONAR	6:8	0.0238131	1	SONAR	jump	0.0249847	1
	SONAR-0	1	0.0536817	2	SONAR-0	1	0.0283627	1	SONAR-0	2	0.0293821	2	SONAR-0	6:8	0.0287836	2	SONAR-0	jump	0.0634449	4
	RCTD	1	0.0788703	3	RCTD	1	0.0801914	3	RCTD	2	0.0490604	3	RCTD	6:8	0.047291	3	RCTD	jump	0.047939	2
	CARD	1	0.11348	4	CARD	1	0.111686	4	CARD	2	0.078862	6	CARD	6:8	0.0747385	5	CARD	jump	0.0771988	6
	SpatialDWLS	1	0.24215	7	SpatialDWLS	1	0.245365	5	SpatialDWLS	2	0.212021	7	SpatialDWLS	6:8	0.40838	7	SpatialDWLS	jump	0.189471	7
	Cell2location	1	0.14146	5	Cell2location	1	0.358083	6	Cell2location	2	0.0557028	4	Cell2location	6:8	0.0519497	4	Cell2location	jump	0.0549024	3
	SPOTlight	1	0.35377	8	SPOTlight	1	0.365854	7	SPOTlight	2	0.4804	8	SPOTlight	6:8	0.57845	8	SPOTlight	jump	0.478668	8
	Stereoscope	1	0.238177	6	Stereoscope	1	0.460155	8	Stereoscope	2	0.0788339	5	Stereoscope	6:8	0.104177	6	Stereoscope	jump	0.0760639	5
	SD2	1	0.569322	9	SD2	1	0.474523	9	SD2	2	0.706825	9	SD2	6:8	0.699985	9	SD2	jump	0.706351	9
	SONAR	2	0.0451664	2	SONAR	2	0.0249344	1	SONAR	3	0.0303609	1	SONAR	6:6	0.0249344	1	SONAR	gradient	0.0546508	2
	SONAR-0	2	0.0400698	1	SONAR-0	2	0.0293821	2	SONAR-0	3	0.0429477	2	SONAR-0	6:6	0.0293821	2	SONAR-0	gradient	0.0477443	1
	RCTD	2	0.0749449	3	RCTD	2	0.0490604	3	RCTD	3	0.056911	3	RCTD	6:6	0.0490604	3	RCTD	gradient	0.0863644	3
	CARD	2	0.110292	4	CARD	2	0.078862	6	CARD	3	0.089357	5	CARD	6:6	0.078862	6	CARD	gradient	0.109535	5
	SpatialDWLS	2	0.255066	6	SpatialDWLS	2	0.212021	7	SpatialDWLS	3	0.188398	7	SpatialDWLS	6:6	0.212021	7	SpatialDWLS	gradient	0.108047	4
	Cell2location	2	0.149368	5	Cell2location	2	0.0557028	4	Cell2location	3	0.064492	4	Cell2location	6:6	0.0557028	4	Cell2location	gradient	0.109634	6
	SPOTlight	2	0.349364	8	SPOTlight	2	0.4804	8	SPOTlight	3	0.440509	8	SPOTlight	6:6	0.4804	8	SPOTlight	gradient	0.434506	8
	Stereoscope	2	0.26267	7	Stereoscope	2	0.0788339	5	Stereoscope	3	0.160614	6	Stereoscope	6:6	0.0788339	5	Stereoscope	gradient	0.225341	7
	SD2	2	0.548711	9	SD2	2	0.729532	9	SD2	3	0.657612	9	SD2	6:6	0.715452	9	SD2	gradient	0.494999	9
	SONAR	3	0.0418787	1	SONAR	3	0.0296726	1	SONAR	4	0.0282532	1	SONAR	6:4	0.019989	1	SONAR	Mix	0.0584927	2
	SONAR-0	3	0.0494709	2	SONAR-0	3	0.0406888	2	SONAR-0	4	0.0517814	4	SONAR-0	6:4	0.029339	2	SONAR-0	Mix	0.0550393	1
	RCTD	3	0.0724635	3	RCTD	3	0.0645085	3	RCTD	4	0.047577	2	RCTD	6:4	0.0525551	3	RCTD	Mix	0.0800954	3
	CARD	3	0.105774	4	CARD	3	0.0965346	5	CARD	4	0.080513	5	CARD	6:4	0.0846729	5	CARD	Mix	0.102782	5
	SpatialDWLS	3	0.377317	8	SpatialDWLS	3	0.195354	6	SpatialDWLS	4	0.382103	7	SpatialDWLS	6:4	0.194713	6	SpatialDWLS	Mix	0.12164	6
	Cell2location	3	0.117504	5	Cell2location	3	0.0774593	4	Cell2location	4	0.0490915	3	Cell2location	6:4	0.0633261	4	Cell2location	Mix	0.101112	4
	SPOTlight	3	0.360035	7	SPOTlight	3	0.397296	8	SPOTlight	4	0.570553	8	SPOTlight	6:4	0.419107	8	SPOTlight	Mix	0.448134	8
	Stereoscope	3	0.251798	6	Stereoscope	3	0.277833	7	Stereoscope	4	0.136512	6	Stereoscope	6:4	0.272488	7	Stereoscope	Mix	0.22314	7
	SD2	3	0.540274	9	SD2	3	0.63006	9	SD2	4	0.707135	9	SD2	6:4	0.677164	9	SD2	Mix	0.49627	9
	SONAR	4	0.0399348	1	SONAR	4	0.0273035	1	SONAR	5	0.0287307	1	SONAR	6:2	0.0302152	1
	SONAR-0	4	0.0650347	2	SONAR-0	4	0.0401797	2	SONAR-0	5	0.0641402	5	SONAR-0	6:2	0.0374816	2
	RCTD	4	0.0672341	3	RCTD	4	0.0544798	3	RCTD	5	0.0450438	3	RCTD	6:2	0.0622483	3
	CARD	4	0.102071	5	CARD	4	0.0892921	5	CARD	5	0.0743528	6	CARD	6:2	0.102331	5
	SpatialDWLS	4	0.424684	8	SpatialDWLS	4	0.339905	7	SpatialDWLS	5	0.221063	7	SpatialDWLS	6:2	0.182827	6
	Cell2location	4	0.0985547	4	Cell2location	4	0.0621683	4	Cell2location	5	0.0437099	2	Cell2location	6:2	0.0831406	4
	SPOTlight	4	0.371918	7	SPOTlight	4	0.484038	8	SPOTlight	5	0.499175	8	SPOTlight	6:2	0.424061	8
	Stereoscope	4	0.236859	6	Stereoscope	4	0.177716	6	Stereoscope	5	0.0581946	4	Stereoscope	6:2	0.25542	7
	SD2	4	0.564089	9	SD2	4	0.659668	9	SD2	5	0.615754	9	SD2	6:2	0.675443	9
Statistical results for raw results	Algorithm	Rank_JSD	Rank_RMSE	Mean Rank
	SONAR	1.21053	1.73684	1.47368
	SONAR-0	2.15789	1.36842	1.76316
	RCTD	2.89474	4.15789	3.52632
	CARD	5.05263	5.73684	5.39474
	spatialDWLS	6.57895	3.89474	5.23684
	cell2location	4.15789	4.15789	4.15789
	SPOTlight	7.84211	8.13158	7.98684
	Stereoscope	6.10526	7.15789	6.63158
	SD2	9	8.65789	8.82895

## Sheet: Fig.2e
JSD	version	Transition pattern
0.0129039	SONAR	jump
0.00241042	SONAR	jump
9.38499e-05	SONAR	jump
6.39715e-09	SONAR	jump
0.00109244	SONAR	jump
4.8052e-09	SONAR	jump
0.000570084	SONAR	jump
0.306159	SONAR	jump
0.00686938	SONAR	jump
0.0135762	SONAR	jump
0.00516378	SONAR	jump
0.00236424	SONAR	jump
0.0215307	SONAR	jump
0.00941081	SONAR	jump
9.53637e-09	SONAR	jump
8.6982e-07	SONAR	jump
0.177332	SONAR	jump
0.0392344	SONAR	jump
0.224127	SONAR	jump
0.089351	SONAR	jump
0.0074011	SONAR	jump
7.20158e-06	SONAR	jump
8.07085e-08	SONAR	jump
0.162951	SONAR	jump
3.34509e-07	SONAR	jump
8.8712e-07	SONAR	jump
0.00841115	SONAR	jump
0.0205296	SONAR	jump
0.00589259	SONAR	jump
0.155814	SONAR	jump
0.000288944	SONAR	jump
0.161463	SONAR	jump
0.140717	SONAR	jump
0.0144127	SONAR	jump
3.41343e-07	SONAR	jump
0.000108324	SONAR	jump
8.41346e-10	SONAR	jump
0.193307	SONAR	jump
0.0626436	SONAR	jump
0.0799518	SONAR	jump
0.0102504	SONAR	jump
0.00439359	SONAR	jump
0.00823701	SONAR	jump
0.00503099	SONAR	jump
1.93981e-09	SONAR	jump
0.183789	SONAR	jump
0.009644	SONAR	jump
0.242434	SONAR	jump
0.0161523	SONAR	jump
0.0170544	SONAR	jump
0.020133	SONAR	jump
0.146321	SONAR	jump
0.0236302	SONAR	jump
0.00166771	SONAR	jump
9.37306e-06	SONAR	jump
0.00189169	SONAR	jump
0.168568	SONAR	jump
0.0176194	SONAR	jump
0.0371257	SONAR	jump
0.0499247	SONAR	jump
0.0194024	SONAR	jump
0.0200298	SONAR	jump
0.021249	SONAR	jump
0.0118041	SONAR	jump
6.26701e-07	SONAR	jump
1.15476e-08	SONAR	jump
2.90469e-07	SONAR	jump
0.000121682	SONAR	jump
0.00744854	SONAR	jump
0.0195605	SONAR	jump
0.0253432	SONAR	jump
0.0272541	SONAR	jump
0.0172044	SONAR	jump
0.176286	SONAR	jump
0.00560031	SONAR	jump
0.00546798	SONAR	jump
0.000208109	SONAR	jump
0.173278	SONAR	jump
0.0090279	SONAR	jump
0.0138989	SONAR	jump
0.0227057	SONAR	jump
0.0199219	SONAR	jump
0.01971	SONAR	jump
0.0119906	SONAR	jump
4.56382e-07	SONAR	jump
0.00593425	SONAR	jump
0.0113697	SONAR	jump
0.00819056	SONAR	jump
0.000282114	SONAR	jump
0.00353048	SONAR	jump
0.0126905	SONAR	jump
0.0239317	SONAR	jump
0.013448	SONAR	jump
0.00428442	SONAR	jump
0.00295906	SONAR	jump
0.000221548	SONAR	jump
0.0863834	SONAR	jump
0.010852	SONAR	jump
0.00815584	SONAR	jump
0.0104337	SONAR	jump
0.00162735	SONAR	jump
0.00397466	SONAR	jump
0.00744437	SONAR	jump
0.00483865	SONAR	jump
0.178736	SONAR	jump
0.0107139	SONAR	jump
0.0203292	SONAR	jump
0.0237262	SONAR	jump
0.139265	SONAR	jump
0.0127115	SONAR	jump
0.0144782	SONAR	jump
0.0290636	SONAR	jump
0.0138274	SONAR	jump
0.00638342	SONAR	jump
0.000266283	SONAR	jump
7.37788e-05	SONAR	jump
0.16479	SONAR	jump
0.00486382	SONAR	jump
0.0182338	SONAR	jump
0.0286534	SONAR	jump
0.00788241	SONAR	jump
0.0894435	SONAR	jump
0.000177288	SONAR	jump
0.140403	SONAR	jump
9.7179e-08	SONAR	jump
0.00234177	SONAR	jump
0.0160863	SONAR	jump
0.0272397	SONAR	jump
0.0314144	SONAR	jump
0.160107	SONAR	jump
0.159264	SONAR	jump
0.0204038	SONAR	jump
0.0117508	SONAR	jump
0.196816	SONAR	jump
0.015258	SONAR	jump
0.000875798	SONAR	jump
0.00290816	SONAR	jump
0.0153964	SONAR	jump
0.176576	SONAR	jump
0.170173	SONAR	jump
0.0318419	SONAR	jump
0.00610286	SONAR	jump
1.31417e-05	SONAR	jump
0.00457858	SONAR	jump
8.82141e-08	SONAR	jump
5.09693e-10	SONAR	jump
0.00255519	SONAR	jump
0.0181639	SONAR	jump
0.221806	SONAR	jump
0.029319	SONAR	jump
0.0302649	SONAR	jump
0.0194951	SONAR	jump
0.0105582	SONAR	jump
0.0257827	SONAR	jump
0.0268839	SONAR	jump
0.00440246	SONAR	jump
0.00665908	SONAR	jump
0.0176708	SONAR	jump
0.0137695	SONAR	jump
0.176929	SONAR	jump
0.0272876	SONAR	jump
0.0127849	SONAR	jump
0.00363454	SONAR	jump
0.00813712	SONAR	jump
0.00351631	SONAR	jump
0.000153335	SONAR	jump
6.86954e-10	SONAR	jump
0.304899	SONAR	jump
0.267427	SONAR	jump
0.0173635	SONAR	jump
0.0428181	SONAR	jump
0.136983	SONAR	jump
0.0112004	SONAR	jump
0.153478	SONAR	jump
0.0296104	SONAR	jump
0.00985117	SONAR	jump
0.000249953	SONAR	jump
0.0135148	SONAR	jump
0.204147	SONAR	jump
0.0135949	SONAR	jump
0.0249248	SONAR	jump
0.0143809	SONAR	jump
0.0148643	SONAR	jump
0.0151652	SONAR	jump
0.00327488	SONAR	jump
0.000932158	SONAR	jump
1.98376e-09	SONAR	jump
1.69132e-08	SONAR	jump
0.00255207	SONAR	jump
0.00757955	SONAR	jump
0.00952815	SONAR	jump
0.00880034	SONAR	jump
0.00756178	SONAR	jump
0.018	SONAR	jump
0.0230742	SONAR	jump
0.00995255	SONAR	jump
0.000136295	SONAR	jump
0.012202	SONAR	jump
0.0228791	SONAR	jump
0.029805	SONAR	jump
0.164155	SONAR	jump
0.044759	SONAR	jump
0.0256488	SONAR	jump
0.180827	SONAR	jump
0.202946	SONAR	jump
0.247257	SONAR	jump
7.59908e-08	SONAR	jump
0.000157728	SONAR	jump
0.000155432	SONAR	jump
0.00226573	SONAR	jump
0.00472991	SONAR	jump
0.00619522	SONAR	jump
0.000100564	SONAR	jump
0.00404167	SONAR	jump
0.00553599	SONAR	jump
0.00208588	SONAR	jump
9.44935e-07	SONAR	jump
0.2196	SONAR	jump
0.0304898	SONAR	jump
0.035899	SONAR	jump
0.0504244	SONAR	jump
0.0287634	SONAR	jump
0.0292756	SONAR	jump
0.185312	SONAR	jump
0.00734339	SONAR	jump
5.28748e-09	SONAR	jump
0.255643	SONAR	jump
0.00792244	SONAR	jump
9.3134e-05	SONAR	jump
0.201538	SONAR	jump
0.00330978	SONAR	jump
0.00281948	SONAR	jump
0.00332966	SONAR	jump
0.133214	SONAR	jump
2.90231e-07	SONAR	jump
5.51492e-08	SONAR	jump
0.00724034	SONAR	jump
0.194105	SONAR	jump
0.025366	SONAR	jump
0.0283035	SONAR	jump
0.0244023	SONAR	jump
0.162059	SONAR	jump
0.215942	SONAR	jump
0.0271476	SONAR	jump
0.0135185	SONAR	jump
0.0100946	SONAR	jump
0.00582233	SONAR	jump
0.00241295	SONAR	jump
0.15045	SONAR	jump
0.163309	SONAR	jump
0.0885951	SONAR	jump
0.178659	SONAR	jump
0.0146001	SONAR	jump
0.00647693	SONAR	jump
2.16016e-09	SONAR	jump
0.00554314	SONAR	jump
0.171826	SONAR	jump
0.174903	SONAR	jump
0.00906149	SONAR	jump
0.0171988	SONAR	jump
0.0243594	SONAR	jump
0.159888	SONAR	jump
0.0144592	SONAR	jump
0.0132628	SONAR	jump
0.0170725	SONAR	jump
0.0247263	SONAR	jump
0.033812	SONAR	jump
0.150396	SONAR	jump
0.04362	SONAR	jump
0.0309848	SONAR	jump
0.0192452	SONAR	jump
0.0127871	SONAR	jump
0.16408	SONAR	jump
0.0106681	SONAR	jump
0.15278	SONAR	jump
0.00261546	SONAR	jump
0.164219	SONAR	jump
0.00729472	SONAR	jump
0.00775218	SONAR	jump
0.00586328	SONAR	jump
0.0450067	SONAR	jump
0.168254	SONAR	jump
0.0382867	SONAR	jump
0.175981	SONAR	jump
0.0117788	SONAR	jump
0.025608	SONAR	jump
0.0438664	SONAR	jump
0.0628343	SONAR	jump
0.180547	SONAR	jump
0.185216	SONAR	jump
0.0152911	SONAR	jump
0.0118731	SONAR	jump
0.0140985	SONAR	jump
0.0115575	SONAR	jump
0.0765935	SONAR	jump
0.00156341	SONAR	jump
0.018754	SONAR	jump
0.034321	SONAR	jump
0.0305889	SONAR	jump
0.0118613	SONAR	jump
0.0541981	SONAR	jump
0.0633566	SONAR	jump
0.0614544	SONAR	jump
0.0295252	SONAR	jump
0.158472	SONAR	jump
0.00504989	SONAR	jump
0.0208855	SONAR	jump
0.211512	SONAR	jump
0.0395153	SONAR	jump
0.198981	SONAR	jump
0.0149095	SONAR	jump
0.0124485	SONAR	jump
0.0111147	SONAR	jump
0.205158	SONAR	jump
0.0143131	SONAR	jump
0.0227615	SONAR	jump
0.0394933	SONAR	jump
0.0535787	SONAR	jump
0.050751	SONAR	jump
0.0336858	SONAR	jump
0.197721	SONAR	jump
0.0622561	SONAR	jump
0.0685941	SONAR	jump
0.157	SONAR	jump
0.00268181	SONAR	jump
7.3321e-06	SONAR	jump
8.8068e-07	SONAR	jump
0.010454	SONAR	jump
0.211898	SONAR	jump
0.0300318	SONAR	jump
0.177287	SONAR	jump
0.000143596	SONAR	jump
0.0117394	SONAR	jump
0.208577	SONAR	jump
0.219648	SONAR	jump
0.0359613	SONAR	jump
0.0457613	SONAR	jump
0.0533412	SONAR	jump
0.0525787	SONAR	jump
0.0418775	SONAR	jump
0.0353984	SONAR	jump
0.0450934	SONAR	jump
0.050192	SONAR	jump
0.0404496	SONAR	jump
0.154106	SONAR	jump
0.000254906	SONAR	jump
0.000377108	SONAR	jump
0.00311852	SONAR	jump
0.0165781	SONAR	jump
0.0278622	SONAR	jump
0.203135	SONAR	jump
0.19725	SONAR	jump
0.0142004	SONAR	jump
0.192287	SONAR	jump
0.0290357	SONAR	jump
0.0303564	SONAR	jump
0.0317094	SONAR	jump
0.0333299	SONAR	jump
0.168415	SONAR	jump
0.140459	SONAR	jump
0.0282258	SONAR	jump
0.023769	SONAR	jump
0.02443	SONAR	jump
0.0198502	SONAR	jump
0.146184	SONAR	jump
5.49092e-05	SONAR	jump
1.41338e-05	SONAR	jump
0.00113857	SONAR	jump
0.0103898	SONAR	jump
0.0180681	SONAR	jump
0.0215204	SONAR	jump
0.0189967	SONAR	jump
0.0183419	SONAR	jump
0.0227342	SONAR	jump
0.0248717	SONAR	jump
0.0230842	SONAR	jump
0.0221539	SONAR	jump
0.0242779	SONAR	jump
0.0252394	SONAR	jump
0.0237252	SONAR	jump
0.199225	SONAR	jump
0.0128643	SONAR	jump
0.00386809	SONAR	jump
2.08159e-05	SONAR	jump
6.47241e-05	SONAR	jump
3.52205e-07	SONAR	jump
3.66846e-05	SONAR	jump
4.27391e-05	SONAR	jump
0.0051401	SONAR	jump
0.0114768	SONAR	jump
0.245934	SONAR	jump
0.023877	SONAR	jump
0.0250407	SONAR	jump
0.0239652	SONAR	jump
0.0207527	SONAR	jump
0.0161599	SONAR	jump
0.022088	SONAR	jump
0.0295208	SONAR	jump
0.0355012	SONAR	jump
0.150694	SONAR	jump
0.00540372	SONAR	jump
0.000753153	SONAR	jump
2.32169e-09	SONAR	jump
0.00218437	SONAR	jump
0.00473355	SONAR	jump
0.0119626	SONAR	jump
0.0194471	SONAR	jump
0.0188938	SONAR	jump
0.011892	SONAR	jump
0.00658086	SONAR	jump
0.00684216	SONAR	jump
0.00842391	SONAR	jump
0.00694636	SONAR	jump
0.00275657	SONAR	jump
0.000968626	SONAR	jump
0.00853149	SONAR	jump
0.00941851	SONAR	jump
4.32831e-09	SONAR	jump
4.01614e-08	SONAR	jump
4.3436e-09	SONAR	jump
0.000854555	SONAR	jump
6.76644e-10	SONAR	jump
2.64105e-10	SONAR	jump
6.26242e-08	SONAR	jump
1.12295e-09	SONAR	jump
0.00495572	SONAR	jump
0.0130102	SONAR	jump
0.0158541	SONAR	jump
0.0135875	SONAR	jump
0.0101861	SONAR	jump
0.0109474	SONAR	jump
0.0591103	SONAR	jump
0.00676028	SONAR	jump
0.00289143	SONAR	jump
4.90145e-10	SONAR	jump
0.00407758	SONAR	jump
0.00433248	SONAR	jump
8.61282e-09	SONAR	jump
3.75035e-10	SONAR	jump
2.08973e-09	SONAR	jump
2.61087e-08	SONAR	jump
4.17277e-09	SONAR	jump
1.36388e-08	SONAR	jump
1.59365e-10	SONAR	jump
2.10088e-10	SONAR	jump
2.37601e-10	SONAR	jump
0.00314466	SONAR	jump
0.0079148	SONAR	jump
0.0087165	SONAR	jump
0.00882652	SONAR	jump
0.0110278	SONAR	jump
0.0126118	SONAR	jump
0.00789964	SONAR	jump
0.00242412	SONAR	jump
4.56632e-05	SONAR	jump
3.56423e-08	SONAR	jump
7.64412e-09	SONAR	jump
1.47275e-07	SONAR	jump
2.38509e-10	SONAR	jump
3.09492e-08	SONAR	jump
2.19579e-10	SONAR	jump
2.95199e-09	SONAR	jump
1.23705e-08	SONAR	jump
1.37705e-08	SONAR	jump
6.2263e-08	SONAR	jump
7.46481e-08	SONAR	jump
1.94606e-08	SONAR	jump
6.87911e-08	SONAR	jump
0.000530613	SONAR	jump
0.00364752	SONAR	jump
0.00736322	SONAR	jump
0.00954913	SONAR	jump
0.0069048	SONAR	jump
0.000251385	SONAR	jump
0.000918346	SONAR	jump
0.00224473	SONAR	jump
0.00221468	SONAR	jump
0.001446	SONAR	jump
0.000123985	SONAR	jump
1.86686e-06	SONAR	jump
2.68091e-10	SONAR	jump
1.59827e-08	SONAR	jump
1.63913e-10	SONAR	jump
1.91231e-10	SONAR	jump
2.42585e-07	SONAR	jump
1.20733e-07	SONAR	jump
2.14655e-07	SONAR	jump
2.08416e-09	SONAR	jump
1.62659e-10	SONAR	jump
1.92259e-10	SONAR	jump
2.4141e-07	SONAR	jump
0.00219075	SONAR	jump
0.0030859	SONAR	jump
0.000506646	SONAR	jump
0.0014538	SONAR	jump
0.00426784	SONAR	jump
0.00539605	SONAR	jump
0.00413231	SONAR	jump
0.00149221	SONAR	jump
2.04642e-07	SONAR	jump
1.3437e-07	SONAR	jump
0.000253629	SONAR	jump
1.07035e-09	SONAR	jump
3.02955e-08	SONAR	jump
3.50808e-07	SONAR	jump
2.39474e-09	SONAR	jump
1.62442e-07	SONAR	jump
1.15264e-08	SONAR	jump
1.56659e-08	SONAR	jump
2.41603e-07	SONAR	jump
1.38195e-10	SONAR	jump
1.01049e-07	SONAR	jump
0.000704627	SONAR	jump
0.000839629	SONAR	jump
0.00252455	SONAR	jump
0.0054336	SONAR	jump
0.0600242	SONAR	jump
0.00528678	SONAR	jump
0.00220219	SONAR	jump
1.20907e-09	SONAR	jump
3.46783e-08	SONAR	jump
0.000407325	SONAR	jump
0.0030037	SONAR	jump
0.000648476	SONAR	jump
4.602e-09	SONAR	jump
3.76192e-07	SONAR	jump
2.65847e-06	SONAR	jump
1.71413e-06	SONAR	jump
1.22983e-09	SONAR	jump
1.40134e-08	SONAR	jump
2.14573e-10	SONAR	jump
1.77275e-10	SONAR	jump
3.31783e-10	SONAR	jump
4.34719e-10	SONAR	jump
0.00139489	SONAR	jump
0.00422436	SONAR	jump
0.00564596	SONAR	jump
0.00443624	SONAR	jump
0.00163429	SONAR	jump
2.22187e-10	SONAR	jump
3.98245e-10	SONAR	jump
0.0019395	SONAR	jump
0.00394229	SONAR	jump
0.00129255	SONAR	jump
1.16769e-07	SONAR	jump
3.34879e-08	SONAR	jump
0.00147051	SONAR	jump
0.00225922	SONAR	jump
0.00280796	SONAR	jump
2.459e-10	SONAR	jump
1.64406e-10	SONAR	jump
1.89544e-09	SONAR	jump
6.8507e-07	SONAR	jump
3.62463e-08	SONAR	jump
0.000192534	SONAR	jump
0.0018231	SONAR	jump
0.00346397	SONAR	jump
0.00282454	SONAR	jump
0.00128117	SONAR	jump
0.00199142	SONAR	jump
0.00115211	SONAR	jump
0.00137194	SONAR	jump
0.00164567	SONAR	jump
2.88052e-08	SONAR	jump
1.90124e-10	SONAR	jump
6.78445e-08	SONAR	jump
0.00322581	SONAR	jump
0.00759906	SONAR	jump
0.0101295	SONAR	jump
0.00766964	SONAR	jump
8.2806e-07	SONAR	jump
1.6189e-07	SONAR	jump
2.71728e-08	SONAR	jump
7.85062e-09	SONAR	jump
0.000553198	SONAR	jump
0.00195468	SONAR	jump
0.00436165	SONAR	jump
0.0068621	SONAR	jump
0.00818422	SONAR	jump
0.00897204	SONAR	jump
0.0068433	SONAR	jump
0.00146916	SONAR	jump
0.00172525	SONAR	jump
0.00191595	SONAR	jump
0.0012943	SONAR	jump
0.000645662	SONAR	jump
0.0025672	SONAR	jump
0.00740073	SONAR	jump
0.0138699	SONAR	jump
0.0149091	SONAR	jump
0.0102098	SONAR	jump
0.00462266	SONAR	jump
0.00249702	SONAR	jump
0.000583013	SONAR	jump
0.00347893	SONAR	jump
0.00782216	SONAR	jump
0.0520993	SONAR	jump
0.010773	SONAR	jump
0.011652	SONAR	jump
0.0704735	SONAR	jump
0.00907992	SONAR	jump
0.00772009	SONAR	jump
0.00721628	SONAR	jump
0.00558928	SONAR	jump
0.00351888	SONAR	jump
0.00193785	SONAR	jump
1.53052e-07	SONAR	jump
0.00639528	SONAR	jump
0.0136382	SONAR	jump
0.0153909	SONAR	jump
0.0149971	SONAR	jump
0.0131224	SONAR	jump
0.010337	SONAR	jump
0.00602221	SONAR	jump
0.00542831	SONAR	jump
0.00905619	SONAR	jump
0.00892862	SONAR	jump
0.0103598	SONAR	jump
0.00984533	SONAR	jump
0.00856628	SONAR	jump
0.00552974	SONAR	jump
0.00760499	SONAR	jump
0.0103075	SONAR	jump
0.0543658	SONAR	jump
0.00467167	SONAR	jump
0.00189634	SONAR	jump
2.43564e-08	SONAR	jump
0.0064691	SONAR	jump
0.0119383	SONAR	jump
0.015053	SONAR	jump
0.0153981	SONAR	jump
0.0145379	SONAR	jump
0.00904736	SONAR	jump
0.00378441	SONAR	jump
0.00199091	SONAR	jump
0.0139294	SONAR	jump
0.0109426	SONAR	jump
0.0104767	SONAR	jump
0.00722529	SONAR	jump
0.00560849	SONAR	jump
0.00304791	SONAR	jump
0.0042483	SONAR	jump
0.00653483	SONAR	jump
0.00619438	SONAR	jump
0.00424137	SONAR	jump
0.00119145	SONAR	jump
4.47217e-11	SONAR	jump
0.00445404	SONAR	jump
0.00910133	SONAR	jump
0.0131079	SONAR	jump
0.0146152	SONAR	jump
0.00919704	SONAR	jump
0.00164699	SONAR	jump
3.09579e-06	SONAR	jump
0.000678947	SONAR	jump
0.00541459	SONAR	jump
0.0100496	SONAR	jump
0.0118266	SONAR	jump
0.00929438	SONAR	jump
0.00519839	SONAR	jump
6.48289e-08	SONAR	jump
0.000269068	SONAR	jump
0.00134617	SONAR	jump
0.00325082	SONAR	jump
0.00221464	SONAR	jump
0.00132565	SONAR	jump
0.0018263	SONAR	jump
0.00418838	SONAR	jump
0.00798588	SONAR	jump
0.010894	SONAR	jump
0.0091443	SONAR	jump
0.0021621	SONAR	jump
5.59554e-07	SONAR	jump
2.89774e-10	SONAR	jump
3.21009e-09	SONAR	jump
7.76425e-05	SONAR	jump
0.000809071	SONAR	jump
0.00112568	SONAR	jump
0.00116449	SONAR	jump
9.37091e-05	SONAR	jump
0.000161034	SONAR	jump
0.00164539	SONAR	jump
0.00278866	SONAR	jump
0.00201146	SONAR	jump
0.00179942	SONAR	jump
0.00396396	SONAR	jump
0.00582605	SONAR	jump
0.00890846	SONAR	jump
0.00760519	SONAR	jump
0.00600371	SONAR	jump
0.00278445	SONAR	jump
1.68817e-07	SONAR	jump
2.14813e-10	SONAR	jump
1.09718e-07	SONAR	jump
1.10406e-07	SONAR	jump
1.11276e-09	SONAR	jump
2.90645e-08	SONAR	jump
2.81555e-10	SONAR	jump
1.09177e-07	SONAR	jump
2.06124e-08	SONAR	jump
0.00307947	SONAR	jump
0.00557773	SONAR	jump
0.0066644	SONAR	jump
0.00538603	SONAR	jump
0.00403277	SONAR	jump
0.00531737	SONAR	jump
0.0707135	SONAR	jump
0.0108269	SONAR	jump
0.0060505	SONAR	jump
0.00152989	SONAR	jump
1.16158e-06	SONAR	jump
2.1249e-08	SONAR	jump
2.6433e-09	SONAR	jump
9.42809e-08	SONAR	jump
2.30362e-10	SONAR	jump
2.8475e-08	SONAR	jump
3.89491e-10	SONAR	jump
0.00022003	SONAR	jump
4.78738e-08	SONAR	jump
1.8592e-07	SONAR	jump
0.00459853	SONAR	jump
0.00750082	SONAR	jump
0.0591292	SONAR	jump
0.00856288	SONAR	jump
0.0068449	SONAR	jump
0.00573487	SONAR	jump
0.0078633	SONAR	jump
0.00829989	SONAR	jump
0.0033094	SONAR	jump
1.46222e-09	SONAR	jump
1.09464e-07	SONAR	jump
3.48183e-09	SONAR	jump
8.14156e-08	SONAR	jump
4.43501e-05	SONAR	jump
0.00145393	SONAR	jump
0.000248598	SONAR	jump
2.01866e-08	SONAR	jump
2.74167e-08	SONAR	jump
3.60307e-10	SONAR	jump
0.000157066	SONAR	jump
0.00352104	SONAR	jump
0.00629931	SONAR	jump
0.00832368	SONAR	jump
0.0103171	SONAR	jump
0.00856919	SONAR	jump
0.0070976	SONAR	jump
0.00652148	SONAR	jump
0.00552079	SONAR	jump
0.00357739	SONAR	jump
0.00516441	SONAR	jump
0.00260967	SONAR	jump
1.76519e-08	SONAR	jump
1.8216e-10	SONAR	jump
0.000819454	SONAR	jump
0.00291937	SONAR	jump
0.000963965	SONAR	jump
6.06677e-08	SONAR	jump
2.45601e-09	SONAR	jump
3.0284e-10	SONAR	jump
1.80734e-09	SONAR	jump
0.0028423	SONAR	jump
0.00280965	SONAR	jump
0.00556546	SONAR	jump
0.00875604	SONAR	jump
0.0558903	SONAR	jump
0.00995952	SONAR	jump
0.00887623	SONAR	jump
0.00938465	SONAR	jump
0.00935877	SONAR	jump
0.0125742	SONAR	jump
0.00425589	SONAR	jump
1.31171e-09	SONAR	jump
2.23599e-10	SONAR	jump
0.000187985	SONAR	jump
0.00214345	SONAR	jump
0.000658985	SONAR	jump
6.09635e-08	SONAR	jump
0.0240448	SONAR	jump
1.25466e-07	SONAR	jump
0.000756074	SONAR	jump
0.00558485	SONAR	jump
0.000456635	SONAR	jump
0.00222648	SONAR	jump
0.00686737	SONAR	jump
0.0114293	SONAR	jump
0.014142	SONAR	jump
0.0143975	SONAR	jump
0.0163312	SONAR	jump
0.0141783	SONAR	jump
0.008193	SONAR	jump
0.00330222	SONAR	jump
3.28391e-08	SONAR	jump
5.14424e-09	SONAR	jump
0.00459371	SONAR	jump
0.00512985	SONAR	jump
0.00163604	SONAR	jump
3.96195e-08	SONAR	jump
1.82023e-07	SONAR	jump
0.000615639	SONAR	jump
0.00314024	SONAR	jump
0.0133601	SONAR-0	jump
0.00766398	SONAR-0	jump
0.00822428	SONAR-0	jump
0.0164163	SONAR-0	jump
0.0179372	SONAR-0	jump
0.00537886	SONAR-0	jump
0.0251561	SONAR-0	jump
0.0397013	SONAR-0	jump
0.0184032	SONAR-0	jump
0.0263898	SONAR-0	jump
0.0312419	SONAR-0	jump
0.0337302	SONAR-0	jump
0.0454399	SONAR-0	jump
0.0180715	SONAR-0	jump
7.34016e-10	SONAR-0	jump
0.0165504	SONAR-0	jump
0.0524254	SONAR-0	jump
0.0471397	SONAR-0	jump
0.0419327	SONAR-0	jump
0.0526538	SONAR-0	jump
0.00762174	SONAR-0	jump
0.00483269	SONAR-0	jump
0.0051815	SONAR-0	jump
0.0124577	SONAR-0	jump
0.0177707	SONAR-0	jump
0.010521	SONAR-0	jump
0.0327309	SONAR-0	jump
0.0516295	SONAR-0	jump
0.0319091	SONAR-0	jump
0.0193895	SONAR-0	jump
0.0310785	SONAR-0	jump
0.0448754	SONAR-0	jump
0.0456827	SONAR-0	jump
0.0273354	SONAR-0	jump
4.31145e-09	SONAR-0	jump
0.0188829	SONAR-0	jump
0.0422371	SONAR-0	jump
0.0397063	SONAR-0	jump
0.03689	SONAR-0	jump
0.043576	SONAR-0	jump
0.0101552	SONAR-0	jump
0.00225429	SONAR-0	jump
0.0022134	SONAR-0	jump
0.00354047	SONAR-0	jump
0.0133461	SONAR-0	jump
0.00928781	SONAR-0	jump
0.0264334	SONAR-0	jump
0.041119	SONAR-0	jump
0.0267094	SONAR-0	jump
0.0152095	SONAR-0	jump
0.0233438	SONAR-0	jump
0.0424594	SONAR-0	jump
0.0467391	SONAR-0	jump
0.0172658	SONAR-0	jump
0.00955311	SONAR-0	jump
0.0251982	SONAR-0	jump
0.0373474	SONAR-0	jump
0.0314167	SONAR-0	jump
0.0234686	SONAR-0	jump
0.0314559	SONAR-0	jump
0.0219882	SONAR-0	jump
0.0194142	SONAR-0	jump
0.0184976	SONAR-0	jump
0.00841617	SONAR-0	jump
0.00868718	SONAR-0	jump
0.00486974	SONAR-0	jump
0.00167444	SONAR-0	jump
0.00418501	SONAR-0	jump
0.00524976	SONAR-0	jump
0.010682	SONAR-0	jump
0.00863993	SONAR-0	jump
0.0196493	SONAR-0	jump
0.0221287	SONAR-0	jump
0.0176235	SONAR-0	jump
0.0223518	SONAR-0	jump
0.0252007	SONAR-0	jump
0.0280101	SONAR-0	jump
0.0258167	SONAR-0	jump
0.00822676	SONAR-0	jump
0.00849156	SONAR-0	jump
0.0219202	SONAR-0	jump
0.0197882	SONAR-0	jump
0.017585	SONAR-0	jump
0.00965079	SONAR-0	jump
0.00983729	SONAR-0	jump
0.0124835	SONAR-0	jump
0.0171866	SONAR-0	jump
0.0171371	SONAR-0	jump
0.013104	SONAR-0	jump
0.00533729	SONAR-0	jump
0.0120347	SONAR-0	jump
0.0139151	SONAR-0	jump
0.0134911	SONAR-0	jump
0.0169164	SONAR-0	jump
0.0194149	SONAR-0	jump
0.0153543	SONAR-0	jump
0.0178863	SONAR-0	jump
0.0263002	SONAR-0	jump
0.0284115	SONAR-0	jump
0.0246348	SONAR-0	jump
0.00230773	SONAR-0	jump
0.0022544	SONAR-0	jump
0.0035587	SONAR-0	jump
0.00998249	SONAR-0	jump
0.0138742	SONAR-0	jump
0.0186888	SONAR-0	jump
0.0260708	SONAR-0	jump
0.0360556	SONAR-0	jump
0.0412308	SONAR-0	jump
0.0363475	SONAR-0	jump
0.024068	SONAR-0	jump
0.0311563	SONAR-0	jump
0.0155873	SONAR-0	jump
0.0132378	SONAR-0	jump
0.00702028	SONAR-0	jump
0.00276663	SONAR-0	jump
0.0135863	SONAR-0	jump
0.0339604	SONAR-0	jump
0.0526922	SONAR-0	jump
0.0649382	SONAR-0	jump
0.00771096	SONAR-0	jump
0.0921942	SONAR-0	jump
0.00237335	SONAR-0	jump
0.00794675	SONAR-0	jump
0.011962	SONAR-0	jump
0.0115335	SONAR-0	jump
0.024867	SONAR-0	jump
0.0481531	SONAR-0	jump
0.0596098	SONAR-0	jump
0.0554357	SONAR-0	jump
0.0481036	SONAR-0	jump
0.03611	SONAR-0	jump
0.0190724	SONAR-0	jump
0.0217449	SONAR-0	jump
0.0164885	SONAR-0	jump
0.000350978	SONAR-0	jump
0.0190984	SONAR-0	jump
0.0480198	SONAR-0	jump
0.0678297	SONAR-0	jump
0.0807756	SONAR-0	jump
0.0195878	SONAR-0	jump
0.0103549	SONAR-0	jump
0.00254499	SONAR-0	jump
5.55595e-05	SONAR-0	jump
0.000859174	SONAR-0	jump
0.00281108	SONAR-0	jump
0.0193763	SONAR-0	jump
0.0491424	SONAR-0	jump
0.0619971	SONAR-0	jump
0.0589156	SONAR-0	jump
0.0526827	SONAR-0	jump
0.0412136	SONAR-0	jump
0.0228289	SONAR-0	jump
0.0302533	SONAR-0	jump
0.024601	SONAR-0	jump
0.00111952	SONAR-0	jump
0.0174573	SONAR-0	jump
0.0492625	SONAR-0	jump
0.0670907	SONAR-0	jump
0.0763845	SONAR-0	jump
0.0317515	SONAR-0	jump
0.0156103	SONAR-0	jump
0.00493499	SONAR-0	jump
0.00413371	SONAR-0	jump
0.000543636	SONAR-0	jump
0.0063421	SONAR-0	jump
0.0305818	SONAR-0	jump
0.045045	SONAR-0	jump
0.0485749	SONAR-0	jump
0.0434902	SONAR-0	jump
0.0655082	SONAR-0	jump
0.0322484	SONAR-0	jump
0.0213295	SONAR-0	jump
0.0237061	SONAR-0	jump
0.0225236	SONAR-0	jump
0.00833469	SONAR-0	jump
0.00831474	SONAR-0	jump
0.0408935	SONAR-0	jump
0.0571123	SONAR-0	jump
0.0618525	SONAR-0	jump
0.036325	SONAR-0	jump
0.0238837	SONAR-0	jump
0.020065	SONAR-0	jump
0.0292699	SONAR-0	jump
0.0288639	SONAR-0	jump
0.032685	SONAR-0	jump
0.0397247	SONAR-0	jump
0.0371701	SONAR-0	jump
0.0290441	SONAR-0	jump
0.0256932	SONAR-0	jump
0.0180921	SONAR-0	jump
0.0173693	SONAR-0	jump
0.0177917	SONAR-0	jump
0.0122886	SONAR-0	jump
0.017183	SONAR-0	jump
0.00504539	SONAR-0	jump
0.0133963	SONAR-0	jump
0.0460467	SONAR-0	jump
0.0563626	SONAR-0	jump
0.0539434	SONAR-0	jump
0.0337262	SONAR-0	jump
0.0545864	SONAR-0	jump
0.0401483	SONAR-0	jump
0.0504759	SONAR-0	jump
0.052594	SONAR-0	jump
0.0467095	SONAR-0	jump
0.0287137	SONAR-0	jump
0.0183915	SONAR-0	jump
0.0290503	SONAR-0	jump
0.0258299	SONAR-0	jump
0.0178238	SONAR-0	jump
0.0111625	SONAR-0	jump
0.0120899	SONAR-0	jump
0.00232079	SONAR-0	jump
1.56761e-08	SONAR-0	jump
0.000510639	SONAR-0	jump
0.0337371	SONAR-0	jump
0.0629427	SONAR-0	jump
0.0658624	SONAR-0	jump
0.0552318	SONAR-0	jump
0.0391998	SONAR-0	jump
0.0470932	SONAR-0	jump
0.0556334	SONAR-0	jump
0.057417	SONAR-0	jump
0.0580937	SONAR-0	jump
0.0433921	SONAR-0	jump
0.0196901	SONAR-0	jump
0.0328573	SONAR-0	jump
0.0430481	SONAR-0	jump
0.0398619	SONAR-0	jump
0.0304605	SONAR-0	jump
0.020218	SONAR-0	jump
0.0121214	SONAR-0	jump
0.00479062	SONAR-0	jump
0.00350188	SONAR-0	jump
0.0299569	SONAR-0	jump
0.0652997	SONAR-0	jump
0.0772718	SONAR-0	jump
0.0643828	SONAR-0	jump
0.0439946	SONAR-0	jump
0.0413337	SONAR-0	jump
0.0500674	SONAR-0	jump
0.120926	SONAR-0	jump
0.0471833	SONAR-0	jump
0.0349353	SONAR-0	jump
0.0229657	SONAR-0	jump
0.0210572	SONAR-0	jump
0.031673	SONAR-0	jump
0.0463136	SONAR-0	jump
0.0427449	SONAR-0	jump
0.117834	SONAR-0	jump
0.0229752	SONAR-0	jump
0.0163733	SONAR-0	jump
0.0159339	SONAR-0	jump
0.020696	SONAR-0	jump
0.0490756	SONAR-0	jump
0.0749503	SONAR-0	jump
0.0695392	SONAR-0	jump
0.0453981	SONAR-0	jump
0.0273475	SONAR-0	jump
0.0455907	SONAR-0	jump
0.0591568	SONAR-0	jump
0.0609735	SONAR-0	jump
0.0431587	SONAR-0	jump
0.0184579	SONAR-0	jump
0.0164755	SONAR-0	jump
0.0334761	SONAR-0	jump
0.0620413	SONAR-0	jump
0.071895	SONAR-0	jump
0.0612256	SONAR-0	jump
0.0369172	SONAR-0	jump
0.0135311	SONAR-0	jump
0.0178877	SONAR-0	jump
0.0219014	SONAR-0	jump
0.0250571	SONAR-0	jump
0.0413758	SONAR-0	jump
0.0481833	SONAR-0	jump
0.0308279	SONAR-0	jump
0.0182444	SONAR-0	jump
0.00925787	SONAR-0	jump
0.0534392	SONAR-0	jump
0.0696878	SONAR-0	jump
0.0694989	SONAR-0	jump
0.0423178	SONAR-0	jump
0.01495	SONAR-0	jump
0.0180091	SONAR-0	jump
0.0440668	SONAR-0	jump
0.0849265	SONAR-0	jump
0.100396	SONAR-0	jump
0.0757645	SONAR-0	jump
0.0400546	SONAR-0	jump
0.0148516	SONAR-0	jump
0.0192578	SONAR-0	jump
0.0358402	SONAR-0	jump
0.101529	SONAR-0	jump
0.0213232	SONAR-0	jump
0.0160071	SONAR-0	jump
0.0203119	SONAR-0	jump
0.0256468	SONAR-0	jump
0.011663	SONAR-0	jump
0.0526852	SONAR-0	jump
0.064204	SONAR-0	jump
0.0688077	SONAR-0	jump
0.0452452	SONAR-0	jump
0.0298132	SONAR-0	jump
0.0219447	SONAR-0	jump
0.0361305	SONAR-0	jump
0.0746644	SONAR-0	jump
0.0957645	SONAR-0	jump
0.0819649	SONAR-0	jump
0.050943	SONAR-0	jump
0.0298249	SONAR-0	jump
0.0346829	SONAR-0	jump
0.0560039	SONAR-0	jump
0.0549144	SONAR-0	jump
0.0327353	SONAR-0	jump
0.0336818	SONAR-0	jump
0.043763	SONAR-0	jump
0.0385552	SONAR-0	jump
0.0230561	SONAR-0	jump
0.0335769	SONAR-0	jump
0.0470623	SONAR-0	jump
0.0574008	SONAR-0	jump
0.0504081	SONAR-0	jump
0.0358087	SONAR-0	jump
0.0329083	SONAR-0	jump
0.0213099	SONAR-0	jump
0.0358026	SONAR-0	jump
0.0657244	SONAR-0	jump
0.0773145	SONAR-0	jump
0.0623328	SONAR-0	jump
0.0454832	SONAR-0	jump
0.0524864	SONAR-0	jump
0.0634428	SONAR-0	jump
0.0652428	SONAR-0	jump
0.0404221	SONAR-0	jump
0.0391122	SONAR-0	jump
0.0326163	SONAR-0	jump
0.0292114	SONAR-0	jump
0.0297804	SONAR-0	jump
0.0258727	SONAR-0	jump
0.0272031	SONAR-0	jump
0.0361651	SONAR-0	jump
0.0436169	SONAR-0	jump
0.0310468	SONAR-0	jump
0.0234118	SONAR-0	jump
0.0116954	SONAR-0	jump
0.00531124	SONAR-0	jump
0.0255959	SONAR-0	jump
0.0511611	SONAR-0	jump
0.05985	SONAR-0	jump
0.0487029	SONAR-0	jump
0.0424499	SONAR-0	jump
0.0475384	SONAR-0	jump
0.0445422	SONAR-0	jump
0.0266084	SONAR-0	jump
0.0231714	SONAR-0	jump
0.015751	SONAR-0	jump
0.0250755	SONAR-0	jump
0.0357707	SONAR-0	jump
0.0220239	SONAR-0	jump
0.0708901	SONAR-0	jump
0.0675531	SONAR-0	jump
0.0760648	SONAR-0	jump
0.0679575	SONAR-0	jump
0.0581119	SONAR-0	jump
0.0499551	SONAR-0	jump
0.053737	SONAR-0	jump
0.0566663	SONAR-0	jump
0.0811757	SONAR-0	jump
0.102009	SONAR-0	jump
0.0974076	SONAR-0	jump
0.0756625	SONAR-0	jump
0.0691394	SONAR-0	jump
0.0716402	SONAR-0	jump
0.0771253	SONAR-0	jump
0.0768011	SONAR-0	jump
0.0779754	SONAR-0	jump
0.0942578	SONAR-0	jump
0.106505	SONAR-0	jump
0.303388	SONAR-0	jump
0.275443	SONAR-0	jump
0.237829	SONAR-0	jump
0.223972	SONAR-0	jump
0.226037	SONAR-0	jump
0.225709	SONAR-0	jump
0.233746	SONAR-0	jump
0.234646	SONAR-0	jump
0.23639	SONAR-0	jump
0.258757	SONAR-0	jump
0.275153	SONAR-0	jump
0.260236	SONAR-0	jump
0.244566	SONAR-0	jump
0.243753	SONAR-0	jump
0.249961	SONAR-0	jump
0.259982	SONAR-0	jump
0.274161	SONAR-0	jump
0.278982	SONAR-0	jump
0.292594	SONAR-0	jump
0.306404	SONAR-0	jump
0.147716	SONAR-0	jump
0.146198	SONAR-0	jump
0.152396	SONAR-0	jump
0.164328	SONAR-0	jump
0.167841	SONAR-0	jump
0.167059	SONAR-0	jump
0.165948	SONAR-0	jump
0.165307	SONAR-0	jump
0.162204	SONAR-0	jump
0.160807	SONAR-0	jump
0.16502	SONAR-0	jump
0.166988	SONAR-0	jump
0.165941	SONAR-0	jump
0.161928	SONAR-0	jump
0.156899	SONAR-0	jump
0.156866	SONAR-0	jump
0.150369	SONAR-0	jump
0.136256	SONAR-0	jump
0.136863	SONAR-0	jump
0.1385	SONAR-0	jump
0.0306184	SONAR-0	jump
0.0280378	SONAR-0	jump
0.0291926	SONAR-0	jump
0.0350187	SONAR-0	jump
0.0354112	SONAR-0	jump
0.03567	SONAR-0	jump
0.0405657	SONAR-0	jump
0.0434149	SONAR-0	jump
0.0418764	SONAR-0	jump
0.0395687	SONAR-0	jump
0.0434848	SONAR-0	jump
0.0741019	SONAR-0	jump
0.039726	SONAR-0	jump
0.0337366	SONAR-0	jump
0.0308462	SONAR-0	jump
0.0348837	SONAR-0	jump
0.0335145	SONAR-0	jump
0.0271665	SONAR-0	jump
0.0296069	SONAR-0	jump
0.0300246	SONAR-0	jump
1.45607e-09	SONAR-0	jump
9.25384e-10	SONAR-0	jump
7.67384e-12	SONAR-0	jump
7.93337e-10	SONAR-0	jump
9.71068e-10	SONAR-0	jump
1.18486e-09	SONAR-0	jump
0.00313054	SONAR-0	jump
0.0089494	SONAR-0	jump
0.00871533	SONAR-0	jump
0.00889645	SONAR-0	jump
0.0112357	SONAR-0	jump
0.0126023	SONAR-0	jump
0.00793735	SONAR-0	jump
0.00226006	SONAR-0	jump
0.000232176	SONAR-0	jump
3.29409e-09	SONAR-0	jump
5.75267e-06	SONAR-0	jump
1.72522e-09	SONAR-0	jump
1.15802e-09	SONAR-0	jump
1.32429e-09	SONAR-0	jump
1.09736e-11	SONAR-0	jump
4.35457e-10	SONAR-0	jump
8.47508e-10	SONAR-0	jump
6.93039e-12	SONAR-0	jump
7.69997e-10	SONAR-0	jump
8.30416e-10	SONAR-0	jump
1.02858e-09	SONAR-0	jump
2.61993e-11	SONAR-0	jump
0.000495148	SONAR-0	jump
0.00357503	SONAR-0	jump
0.00734708	SONAR-0	jump
0.00960278	SONAR-0	jump
0.00709934	SONAR-0	jump
0.000385417	SONAR-0	jump
0.000916459	SONAR-0	jump
0.00220042	SONAR-0	jump
0.00221924	SONAR-0	jump
0.00144509	SONAR-0	jump
0.000121091	SONAR-0	jump
1.94325e-09	SONAR-0	jump
1.1672e-11	SONAR-0	jump
7.97154e-10	SONAR-0	jump
8.26071e-10	SONAR-0	jump
9.27254e-10	SONAR-0	jump
8.75136e-10	SONAR-0	jump
8.74736e-12	SONAR-0	jump
9.45479e-10	SONAR-0	jump
9.03704e-10	SONAR-0	jump
8.12755e-12	SONAR-0	jump
9.8983e-12	SONAR-0	jump
2.27532e-09	SONAR-0	jump
0.00221367	SONAR-0	jump
0.00326536	SONAR-0	jump
0.000640595	SONAR-0	jump
0.00148681	SONAR-0	jump
0.00425852	SONAR-0	jump
0.00540868	SONAR-0	jump
0.0041322	SONAR-0	jump
0.00149233	SONAR-0	jump
1.80949e-11	SONAR-0	jump
1.50009e-09	SONAR-0	jump
9.64606e-10	SONAR-0	jump
4.03283e-09	SONAR-0	jump
2.59811e-09	SONAR-0	jump
1.03785e-09	SONAR-0	jump
1.33379e-09	SONAR-0	jump
3.18048e-10	SONAR-0	jump
1.16072e-09	SONAR-0	jump
7.7955e-12	SONAR-0	jump
6.60278e-10	SONAR-0	jump
6.98578e-10	SONAR-0	jump
1.08189e-09	SONAR-0	jump
0.000844667	SONAR-0	jump
0.000805729	SONAR-0	jump
0.00218453	SONAR-0	jump
0.00543428	SONAR-0	jump
0.0601699	SONAR-0	jump
0.00528103	SONAR-0	jump
0.00219635	SONAR-0	jump
1.24224e-09	SONAR-0	jump
1.79469e-11	SONAR-0	jump
0.00036976	SONAR-0	jump
0.00298473	SONAR-0	jump
0.000652571	SONAR-0	jump
1.15558e-11	SONAR-0	jump
3.85712e-09	SONAR-0	jump
3.31922e-05	SONAR-0	jump
2.79682e-09	SONAR-0	jump
1.15166e-09	SONAR-0	jump
6.9599e-10	SONAR-0	jump
6.58533e-10	SONAR-0	jump
8.51536e-10	SONAR-0	jump
1.32806e-09	SONAR-0	jump
1.96954e-09	SONAR-0	jump
0.00138395	SONAR-0	jump
0.00421308	SONAR-0	jump
0.00562643	SONAR-0	jump
0.0044757	SONAR-0	jump
0.00163446	SONAR-0	jump
1.41428e-09	SONAR-0	jump
1.97343e-09	SONAR-0	jump
0.00196408	SONAR-0	jump
0.00511488	SONAR-0	jump
0.00147541	SONAR-0	jump
9.63843e-10	SONAR-0	jump
1.44911e-09	SONAR-0	jump
0.00153029	SONAR-0	jump
0.00237073	SONAR-0	jump
0.00281317	SONAR-0	jump
1.27747e-09	SONAR-0	jump
1.58824e-10	SONAR-0	jump
1.42661e-09	SONAR-0	jump
5.80157e-09	SONAR-0	jump
1.86824e-09	SONAR-0	jump
0.00019752	SONAR-0	jump
0.00180029	SONAR-0	jump
0.00342473	SONAR-0	jump
0.00281606	SONAR-0	jump
0.00121486	SONAR-0	jump
0.0020728	SONAR-0	jump
0.00108073	SONAR-0	jump
0.00138996	SONAR-0	jump
0.00186166	SONAR-0	jump
1.49546e-09	SONAR-0	jump
9.65014e-10	SONAR-0	jump
2.85263e-09	SONAR-0	jump
0.00324215	SONAR-0	jump
0.00735467	SONAR-0	jump
0.0100661	SONAR-0	jump
0.00772284	SONAR-0	jump
4.41761e-09	SONAR-0	jump
1.66075e-09	SONAR-0	jump
3.80104e-09	SONAR-0	jump
2.04359e-09	SONAR-0	jump
0.000535912	SONAR-0	jump
0.00204089	SONAR-0	jump
0.00434492	SONAR-0	jump
0.0071529	SONAR-0	jump
0.00820599	SONAR-0	jump
0.009434	SONAR-0	jump
0.0067706	SONAR-0	jump
0.00158208	SONAR-0	jump
0.00173405	SONAR-0	jump
0.00189489	SONAR-0	jump
0.00129857	SONAR-0	jump
0.000627533	SONAR-0	jump
0.0025893	SONAR-0	jump
0.00873425	SONAR-0	jump
0.013946	SONAR-0	jump
0.0148547	SONAR-0	jump
0.0102832	SONAR-0	jump
0.0045693	SONAR-0	jump
0.00253472	SONAR-0	jump
0.000837489	SONAR-0	jump
0.00340516	SONAR-0	jump
0.00789748	SONAR-0	jump
0.0522041	SONAR-0	jump
0.0107817	SONAR-0	jump
0.0116695	SONAR-0	jump
0.0705697	SONAR-0	jump
0.00914475	SONAR-0	jump
0.00780699	SONAR-0	jump
0.00707618	SONAR-0	jump
0.00549286	SONAR-0	jump
0.00355044	SONAR-0	jump
0.0016538	SONAR-0	jump
6.73252e-08	SONAR-0	jump
0.00650493	SONAR-0	jump
0.0138122	SONAR-0	jump
0.0156376	SONAR-0	jump
0.0166333	SONAR-0	jump
0.0132913	SONAR-0	jump
0.010312	SONAR-0	jump
0.00677897	SONAR-0	jump
0.00541482	SONAR-0	jump
0.00892479	SONAR-0	jump
0.00919255	SONAR-0	jump
0.0103434	SONAR-0	jump
0.0100221	SONAR-0	jump
0.00857645	SONAR-0	jump
0.00573103	SONAR-0	jump
0.0078327	SONAR-0	jump
0.010181	SONAR-0	jump
0.0544913	SONAR-0	jump
0.0046716	SONAR-0	jump
0.00188521	SONAR-0	jump
1.89026e-09	SONAR-0	jump
0.0056723	SONAR-0	jump
0.0121204	SONAR-0	jump
0.0150176	SONAR-0	jump
0.0154738	SONAR-0	jump
0.0146169	SONAR-0	jump
0.00921747	SONAR-0	jump
0.00499668	SONAR-0	jump
0.00212157	SONAR-0	jump
0.00668946	SONAR-0	jump
0.0106291	SONAR-0	jump
0.0105582	SONAR-0	jump
0.00736395	SONAR-0	jump
0.00571934	SONAR-0	jump
0.00393936	SONAR-0	jump
0.00426214	SONAR-0	jump
0.00662539	SONAR-0	jump
0.00652664	SONAR-0	jump
0.00426618	SONAR-0	jump
0.00118873	SONAR-0	jump
1.1986e-09	SONAR-0	jump
0.00440673	SONAR-0	jump
0.00918555	SONAR-0	jump
0.0127097	SONAR-0	jump
0.0146832	SONAR-0	jump
0.00891123	SONAR-0	jump
0.00167297	SONAR-0	jump
2.33034e-09	SONAR-0	jump
0.000739886	SONAR-0	jump
0.0054846	SONAR-0	jump
0.00990809	SONAR-0	jump
0.0120035	SONAR-0	jump
0.0092828	SONAR-0	jump
0.00534765	SONAR-0	jump
4.79758e-09	SONAR-0	jump
7.05887e-05	SONAR-0	jump
0.00135285	SONAR-0	jump
0.00319683	SONAR-0	jump
0.00222008	SONAR-0	jump
0.00132583	SONAR-0	jump
0.00178241	SONAR-0	jump
0.00420512	SONAR-0	jump
0.00795978	SONAR-0	jump
0.0110606	SONAR-0	jump
0.00944571	SONAR-0	jump
0.00199998	SONAR-0	jump
1.38371e-09	SONAR-0	jump
1.06911e-09	SONAR-0	jump
1.47306e-09	SONAR-0	jump
0.000145949	SONAR-0	jump
0.000852432	SONAR-0	jump
0.00109693	SONAR-0	jump
0.00119966	SONAR-0	jump
7.12651e-05	SONAR-0	jump
0.000164288	SONAR-0	jump
0.00168144	SONAR-0	jump
0.00278397	SONAR-0	jump
0.00200145	SONAR-0	jump
0.00185885	SONAR-0	jump
0.00397835	SONAR-0	jump
0.00587559	SONAR-0	jump
0.00902211	SONAR-0	jump
0.0077219	SONAR-0	jump
0.00612116	SONAR-0	jump
0.00281712	SONAR-0	jump
1.6717e-09	SONAR-0	jump
1.09369e-09	SONAR-0	jump
8.86887e-10	SONAR-0	jump
1.88911e-10	SONAR-0	jump
1.04713e-09	SONAR-0	jump
1.55116e-09	SONAR-0	jump
1.54902e-09	SONAR-0	jump
9.94086e-10	SONAR-0	jump
1.17967e-09	SONAR-0	jump
0.00311781	SONAR-0	jump
0.0055688	SONAR-0	jump
0.00667173	SONAR-0	jump
0.00539597	SONAR-0	jump
0.00401759	SONAR-0	jump
0.00533274	SONAR-0	jump
0.0710012	SONAR-0	jump
0.0107168	SONAR-0	jump
0.00620206	SONAR-0	jump
0.00163289	SONAR-0	jump
1.65813e-09	SONAR-0	jump
1.06297e-09	SONAR-0	jump
8.94699e-12	SONAR-0	jump
9.14872e-10	SONAR-0	jump
1.0333e-11	SONAR-0	jump
1.57567e-09	SONAR-0	jump
1.83263e-11	SONAR-0	jump
0.00022024	SONAR-0	jump
3.07766e-09	SONAR-0	jump
1.79099e-11	SONAR-0	jump
0.00462876	SONAR-0	jump
0.00748675	SONAR-0	jump
0.059275	SONAR-0	jump
0.00854511	SONAR-0	jump
0.00684877	SONAR-0	jump
0.00573975	SONAR-0	jump
0.00790731	SONAR-0	jump
0.00834325	SONAR-0	jump
0.00326801	SONAR-0	jump
2.51565e-09	SONAR-0	jump
1.65597e-09	SONAR-0	jump
8.7678e-12	SONAR-0	jump
8.20598e-10	SONAR-0	jump
6.98767e-06	SONAR-0	jump
0.00139619	SONAR-0	jump
0.000254618	SONAR-0	jump
1.35342e-09	SONAR-0	jump
1.29025e-09	SONAR-0	jump
2.05568e-09	SONAR-0	jump
0.000130164	SONAR-0	jump
0.0035288	SONAR-0	jump
0.00627629	SONAR-0	jump
0.00829619	SONAR-0	jump
0.0103221	SONAR-0	jump
0.00855124	SONAR-0	jump
0.00712428	SONAR-0	jump
0.00656957	SONAR-0	jump
0.00555212	SONAR-0	jump
0.00360709	SONAR-0	jump
0.00519116	SONAR-0	jump
0.00257103	SONAR-0	jump
9.70447e-12	SONAR-0	jump
8.9249e-10	SONAR-0	jump
0.000819736	SONAR-0	jump
0.00287337	SONAR-0	jump
0.00101592	SONAR-0	jump
5.35133e-09	SONAR-0	jump
2.57947e-09	SONAR-0	jump
1.41908e-09	SONAR-0	jump
2.85402e-09	SONAR-0	jump
0.00416159	SONAR-0	jump
0.00287861	SONAR-0	jump
0.00556733	SONAR-0	jump
0.00877469	SONAR-0	jump
0.0559599	SONAR-0	jump
0.00990581	SONAR-0	jump
0.00905432	SONAR-0	jump
0.00920886	SONAR-0	jump
0.00950247	SONAR-0	jump
0.00842772	SONAR-0	jump
0.00419543	SONAR-0	jump
1.47132e-09	SONAR-0	jump
1.10581e-09	SONAR-0	jump
8.17907e-05	SONAR-0	jump
0.0035944	SONAR-0	jump
0.000654791	SONAR-0	jump
6.2466e-09	SONAR-0	jump
1.48497e-09	SONAR-0	jump
1.40515e-09	SONAR-0	jump
0.000851402	SONAR-0	jump
0.00559469	SONAR-0	jump
0.000482895	SONAR-0	jump
0.00223253	SONAR-0	jump
0.00687391	SONAR-0	jump
0.0116313	SONAR-0	jump
0.0141692	SONAR-0	jump
0.0165419	SONAR-0	jump
0.0163248	SONAR-0	jump
0.0142706	SONAR-0	jump
0.00799507	SONAR-0	jump
0.00330982	SONAR-0	jump
3.41123e-10	SONAR-0	jump
2.68795e-09	SONAR-0	jump
0.00715516	SONAR-0	jump
0.00514717	SONAR-0	jump
0.00188863	SONAR-0	jump
2.13625e-09	SONAR-0	jump
1.79227e-09	SONAR-0	jump
0.000695154	SONAR-0	jump
0.00315843	SONAR-0	jump
0.0391595	SONAR	jump
0.0454144	SONAR	jump
0.0311756	SONAR	jump
0.000262947	SONAR	jump
0.0186363	SONAR	jump
0.0229803	SONAR	jump
0.0129691	SONAR	jump
0.0390777	SONAR	jump
0.074841	SONAR	jump
0.0883089	SONAR	jump
0.0756599	SONAR	jump
0.0472977	SONAR	jump
0.0220682	SONAR	jump
0.0117979	SONAR	jump
0.0125438	SONAR	jump
0.0394744	SONAR	jump
0.0522703	SONAR	jump
0.0299913	SONAR	jump
0.00409084	SONAR	jump
0.00710897	SONAR	jump
0.0326337	SONAR	jump
0.0375707	SONAR	jump
0.0332563	SONAR	jump
0.0140584	SONAR	jump
0.00312623	SONAR	jump
0.0342962	SONAR	jump
0.0397685	SONAR	jump
0.0629628	SONAR	jump
0.081319	SONAR	jump
0.0858221	SONAR	jump
0.0682875	SONAR	jump
0.0407263	SONAR	jump
0.0173086	SONAR	jump
0.0136274	SONAR	jump
0.0319579	SONAR	jump
0.0738088	SONAR	jump
0.048088	SONAR	jump
0.0225894	SONAR	jump
0.00839252	SONAR	jump
0.0175084	SONAR	jump
0.0151719	SONAR	jump
0.0244819	SONAR	jump
0.036545	SONAR	jump
0.0284204	SONAR	jump
0.024787	SONAR	jump
0.0489605	SONAR	jump
0.0699061	SONAR	jump
0.0850417	SONAR	jump
0.0886595	SONAR	jump
0.0978629	SONAR	jump
0.0762496	SONAR	jump
0.0416757	SONAR	jump
0.0300412	SONAR	jump
0.0315424	SONAR	jump
0.0329687	SONAR	jump
0.0334409	SONAR	jump
0.0219306	SONAR	jump
0.0114828	SONAR	jump
0.0215253	SONAR	jump
0.0343352	SONAR	jump
0.0219299	SONAR	jump
0.00368328	SONAR	jump
0.0255758	SONAR	jump
0.0300656	SONAR	jump
0.0355079	SONAR	jump
0.0581864	SONAR	jump
0.080104	SONAR	jump
0.0861398	SONAR	jump
0.0817489	SONAR	jump
0.0801825	SONAR	jump
0.056338	SONAR	jump
0.0285002	SONAR	jump
0.0281105	SONAR	jump
0.022871	SONAR	jump
0.015286	SONAR	jump
0.0115233	SONAR	jump
0.0219389	SONAR	jump
0.0381064	SONAR	jump
0.0464771	SONAR	jump
0.0392995	SONAR	jump
0.0288431	SONAR	jump
0.00511956	SONAR	jump
0.0158241	SONAR	jump
0.0212709	SONAR	jump
0.0320362	SONAR	jump
0.0518249	SONAR	jump
0.0595498	SONAR	jump
0.0648845	SONAR	jump
0.0544791	SONAR	jump
0.0417607	SONAR	jump
0.0208094	SONAR	jump
0.0147046	SONAR	jump
0.0225643	SONAR	jump
0.033714	SONAR	jump
0.0294177	SONAR	jump
0.0383253	SONAR	jump
0.0604834	SONAR	jump
0.0678168	SONAR	jump
0.057511	SONAR	jump
0.0357818	SONAR	jump
0.0221066	SONAR	jump
0.0129634	SONAR	jump
0.0164663	SONAR	jump
0.0263634	SONAR	jump
0.0435571	SONAR	jump
0.0543821	SONAR	jump
0.0465349	SONAR	jump
0.041537	SONAR	jump
0.0315231	SONAR	jump
0.021248	SONAR	jump
0.011197	SONAR	jump
0.013179	SONAR	jump
0.0391378	SONAR	jump
0.0626199	SONAR	jump
0.0468944	SONAR	jump
0.0423357	SONAR	jump
0.0689255	SONAR	jump
0.0704435	SONAR	jump
0.0492676	SONAR	jump
0.021072	SONAR	jump
0.0182746	SONAR	jump
0.0189372	SONAR	jump
0.0281243	SONAR	jump
0.0492382	SONAR	jump
0.0644111	SONAR	jump
0.067738	SONAR	jump
0.0496845	SONAR	jump
0.0304955	SONAR	jump
0.0135562	SONAR	jump
0.00915562	SONAR	jump
0.0152196	SONAR	jump
0.0258748	SONAR	jump
0.0583726	SONAR	jump
0.0838463	SONAR	jump
0.0671157	SONAR	jump
0.0325381	SONAR	jump
0.0546727	SONAR	jump
0.0598113	SONAR	jump
0.0342974	SONAR	jump
0.00539105	SONAR	jump
0.0237979	SONAR	jump
0.0259463	SONAR	jump
0.0359945	SONAR	jump
0.0586593	SONAR	jump
0.074169	SONAR	jump
0.0716272	SONAR	jump
0.0521333	SONAR	jump
0.0248913	SONAR	jump
0.00192254	SONAR	jump
0.0051955	SONAR	jump
0.0277043	SONAR	jump
0.0498064	SONAR	jump
0.0725604	SONAR	jump
0.0787197	SONAR	jump
0.0648918	SONAR	jump
0.0263531	SONAR	jump
0.0422828	SONAR	jump
0.0570718	SONAR	jump
0.0432117	SONAR	jump
0.0166198	SONAR	jump
0.0383722	SONAR	jump
0.0361707	SONAR	jump
0.0472467	SONAR	jump
0.0550929	SONAR	jump
0.0674264	SONAR	jump
0.0594144	SONAR	jump
0.0448255	SONAR	jump
0.0228791	SONAR	jump
0.00140047	SONAR	jump
0.00868052	SONAR	jump
0.0376693	SONAR	jump
0.0660345	SONAR	jump
0.0791154	SONAR	jump
0.0644539	SONAR	jump
0.0540519	SONAR	jump
0.0272538	SONAR	jump
0.0428377	SONAR	jump
0.0625183	SONAR	jump
0.0673655	SONAR	jump
0.0625418	SONAR	jump
0.037854	SONAR	jump
0.0351512	SONAR	jump
0.0336807	SONAR	jump
0.0435626	SONAR	jump
0.0416465	SONAR	jump
0.0379776	SONAR	jump
0.0397322	SONAR	jump
0.0380353	SONAR	jump
0.0258561	SONAR	jump
0.0221158	SONAR	jump
0.0318631	SONAR	jump
0.0782174	SONAR	jump
0.0636993	SONAR	jump
0.0448637	SONAR	jump
0.0269184	SONAR	jump
0.012628	SONAR	jump
0.0241523	SONAR	jump
0.0503866	SONAR	jump
0.0686439	SONAR	jump
0.0860692	SONAR	jump
0.0273371	SONAR	jump
0.0314205	SONAR	jump
0.0220972	SONAR	jump
0.0236865	SONAR	jump
0.0186821	SONAR	jump
0.0183111	SONAR	jump
0.0313716	SONAR	jump
0.0503269	SONAR	jump
0.0492075	SONAR	jump
0.0326757	SONAR	jump
0.0352721	SONAR	jump
0.0310824	SONAR	jump
0.0324111	SONAR	jump
0.0260916	SONAR	jump
0.00794782	SONAR	jump
1.21725e-10	SONAR	jump
0.0021035	SONAR	jump
0.0217254	SONAR	jump
0.0407332	SONAR	jump
0.0564437	SONAR	jump
0.0222429	SONAR	jump
0.0332536	SONAR	jump
0.0327369	SONAR	jump
0.0280657	SONAR	jump
0.0258273	SONAR	jump
0.0325756	SONAR	jump
0.0355937	SONAR	jump
0.0467808	SONAR	jump
0.0544882	SONAR	jump
0.0511178	SONAR	jump
0.0410753	SONAR	jump
0.0233547	SONAR	jump
0.0164907	SONAR	jump
0.0203947	SONAR	jump
0.0106806	SONAR	jump
0.00226809	SONAR	jump
0.0242439	SONAR	jump
0.0753208	SONAR	jump
0.0485092	SONAR	jump
0.045771	SONAR	jump
0.0366131	SONAR	jump
0.0476521	SONAR	jump
0.0534524	SONAR	jump
0.0597102	SONAR	jump
0.058331	SONAR	jump
0.0537286	SONAR	jump
0.0417463	SONAR	jump
0.0293575	SONAR	jump
0.0406656	SONAR	jump
0.0439317	SONAR	jump
0.0379256	SONAR	jump
0.0270564	SONAR	jump
0.0159168	SONAR	jump
0.016015	SONAR	jump
0.012126	SONAR	jump
0.0143006	SONAR	jump
0.0491231	SONAR	jump
0.0689941	SONAR	jump
0.0595195	SONAR	jump
0.0404412	SONAR	jump
0.0506725	SONAR	jump
0.0633942	SONAR	jump
0.0668564	SONAR	jump
0.0663031	SONAR	jump
0.0627779	SONAR	jump
0.0531928	SONAR	jump
0.0307353	SONAR	jump
0.0149045	SONAR	jump
0.0189749	SONAR	jump
0.0299415	SONAR	jump
0.0375581	SONAR	jump
0.0384012	SONAR	jump
0.0158789	SONAR	jump
0.00352438	SONAR	jump
0.00797234	SONAR	jump
0.0348771	SONAR	jump
0.0618029	SONAR	jump
0.0622352	SONAR	jump
0.0392943	SONAR	jump
0.0334076	SONAR	jump
0.0563571	SONAR	jump
0.0630062	SONAR	jump
0.0549198	SONAR	jump
0.0417271	SONAR	jump
0.0370084	SONAR	jump
0.0310946	SONAR	jump
0.0112465	SONAR	jump
0.000856506	SONAR	jump
0.00652277	SONAR	jump
0.0157728	SONAR	jump
0.0245037	SONAR	jump
0.03933	SONAR	jump
0.0188433	SONAR	jump
0.00234496	SONAR	jump
0.0120144	SONAR	jump
0.0297051	SONAR	jump
0.0492701	SONAR	jump
0.0429821	SONAR	jump
0.0440474	SONAR	jump
0.0374126	SONAR	jump
0.0576288	SONAR	jump
0.0507042	SONAR	jump
0.0307615	SONAR	jump
0.00666832	SONAR	jump
0.0324661	SONAR	jump
0.0480425	SONAR	jump
0.0268652	SONAR	jump
0.00496751	SONAR	jump
1.09645e-09	SONAR	jump
2.54351e-05	SONAR	jump
0.0172393	SONAR	jump
0.0281679	SONAR	jump
0.0194735	SONAR	jump
0.015367	SONAR	jump
0.026697	SONAR	jump
0.0388334	SONAR	jump
0.0518009	SONAR	jump
0.0128912	SONAR	jump
0.0456837	SONAR	jump
0.0394105	SONAR	jump
0.0523201	SONAR	jump
0.0357195	SONAR	jump
0.00549072	SONAR	jump
0.0100916	SONAR	jump
0.0595402	SONAR	jump
0.0711799	SONAR	jump
0.0472305	SONAR	jump
0.0211895	SONAR	jump
0.000152204	SONAR	jump
0.000212621	SONAR	jump
0.00687966	SONAR	jump
0.0155152	SONAR	jump
0.0197668	SONAR	jump
0.0292898	SONAR	jump
0.0353528	SONAR	jump
0.0590908	SONAR	jump
0.0743133	SONAR	jump
0.0569527	SONAR	jump
0.0414575	SONAR	jump
0.0351785	SONAR	jump
0.0365199	SONAR	jump
0.0219446	SONAR	jump
5.44385e-10	SONAR	jump
0.022753	SONAR	jump
0.0460617	SONAR	jump
0.0604104	SONAR	jump
0.0505887	SONAR	jump
0.0295025	SONAR	jump
0.0199412	SONAR	jump
0.0040309	SONAR	jump
0.00289275	SONAR	jump
0.00937515	SONAR	jump
0.0189617	SONAR	jump
0.0291299	SONAR	jump
0.0371335	SONAR	jump
0.0651563	SONAR	jump
0.0780981	SONAR	jump
0.0596142	SONAR	jump
0.0349342	SONAR	jump
0.0244642	SONAR	jump
0.0207362	SONAR	jump
0.0100112	SONAR	jump
4.10112e-10	SONAR	jump
0.0020807	SONAR	jump
0.0205918	SONAR	jump
0.0209289	SONAR	jump
0.0359721	SONAR	jump
0.0429908	SONAR	jump
0.0321752	SONAR	jump
0.0115002	SONAR	jump
0.00700376	SONAR	jump
0.0207575	SONAR	jump
0.0326877	SONAR	jump
0.0348287	SONAR	jump
0.0194206	SONAR	jump
0.0332203	SONAR	jump
0.0490585	SONAR	jump
0.0313904	SONAR	jump
0.0204458	SONAR	jump
0.0159387	SONAR	jump
0.00999643	SONAR	jump
0.000177304	SONAR	jump
7.04994e-10	SONAR	jump
3.2332e-09	SONAR	jump
3.01693e-09	SONAR	jump
0.0258357	SONAR	jump
0.0568709	SONAR	jump
0.0566751	SONAR	jump
0.0331514	SONAR	jump
0.0184738	SONAR	jump
0.0166705	SONAR	jump
0.0400965	SONAR	jump
0.0556246	SONAR	jump
0.04992	SONAR	jump
0.0177432	SONAR	jump
0.00357503	SONAR	jump
0.0144863	SONAR	jump
0.0170132	SONAR	jump
0.0182751	SONAR	jump
[truncated: 22,001 more rows]

## Sheet: Fig.2f-g,SFig.5-6
Layer			Block
	JSD	tools		JSD	tools
jensen.shannon	0.277552	SPOTlight	jensen.shannon	0.273965	SPOTlight
jensen.shannon.1	0.292532	SPOTlight	jensen.shannon.1	0.288905	SPOTlight
jensen.shannon.2	0.453588	SPOTlight	jensen.shannon.2	0.44777	SPOTlight
jensen.shannon.3	0.420072	SPOTlight	jensen.shannon.3	0.41511	SPOTlight
jensen.shannon.4	0.359725	SPOTlight	jensen.shannon.4	0.309481	SPOTlight
jensen.shannon.5	0.297308	SPOTlight	jensen.shannon.5	0.292228	SPOTlight
jensen.shannon.6	0.360073	SPOTlight	jensen.shannon.6	0.355933	SPOTlight
jensen.shannon.7	0.341955	SPOTlight	jensen.shannon.7	0.339136	SPOTlight
jensen.shannon.8	0.539085	SPOTlight	jensen.shannon.8	0.537707	SPOTlight
jensen.shannon.9	0.255007	SPOTlight	jensen.shannon.9	0.292218	SPOTlight
jensen.shannon.10	0.27689	SPOTlight	jensen.shannon.10	0.271908	SPOTlight
jensen.shannon.11	0.338038	SPOTlight	jensen.shannon.11	0.336312	SPOTlight
jensen.shannon.12	0.317608	SPOTlight	jensen.shannon.12	0.315216	SPOTlight
jensen.shannon.13	0.350221	SPOTlight	jensen.shannon.13	0.348035	SPOTlight
jensen.shannon.14	0.250371	SPOTlight	jensen.shannon.14	0.245551	SPOTlight
jensen.shannon.15	0.487546	SPOTlight	jensen.shannon.15	0.486856	SPOTlight
jensen.shannon.16	0.323451	SPOTlight	jensen.shannon.16	0.320058	SPOTlight
jensen.shannon.17	0.252878	SPOTlight	jensen.shannon.17	0.203074	SPOTlight
jensen.shannon.18	0.449648	SPOTlight	jensen.shannon.18	0.447462	SPOTlight
jensen.shannon.19	0.371103	SPOTlight	jensen.shannon.19	0.367959	SPOTlight
jensen.shannon.20	0.410386	SPOTlight	jensen.shannon.20	0.408877	SPOTlight
jensen.shannon.21	0.242443	SPOTlight	jensen.shannon.21	0.238924	SPOTlight
jensen.shannon.22	0.436341	SPOTlight	jensen.shannon.22	0.435136	SPOTlight
jensen.shannon.23	0.350608	SPOTlight	jensen.shannon.23	0.350482	SPOTlight
jensen.shannon.24	0.328071	SPOTlight	jensen.shannon.24	0.32621	SPOTlight
jensen.shannon.25	0.32244	SPOTlight	jensen.shannon.25	0.320808	SPOTlight
jensen.shannon.26	0.304037	SPOTlight	jensen.shannon.26	0.300501	SPOTlight
jensen.shannon.27	0.251878	SPOTlight	jensen.shannon.27	0.24683	SPOTlight
jensen.shannon.28	0.324132	SPOTlight	jensen.shannon.28	0.357336	SPOTlight
jensen.shannon.29	0.343673	SPOTlight	jensen.shannon.29	0.340353	SPOTlight
jensen.shannon.30	0.477112	SPOTlight	jensen.shannon.30	0.475203	SPOTlight
jensen.shannon.31	0.359488	SPOTlight	jensen.shannon.31	0.356681	SPOTlight
jensen.shannon.32	0.41895	SPOTlight	jensen.shannon.32	0.416378	SPOTlight
jensen.shannon.33	0.495744	SPOTlight	jensen.shannon.33	0.49242	SPOTlight
jensen.shannon.34	0.325712	SPOTlight	jensen.shannon.34	0.322512	SPOTlight
jensen.shannon.35	0.255245	SPOTlight	jensen.shannon.35	0.25296	SPOTlight
jensen.shannon.36	0.265949	SPOTlight	jensen.shannon.36	0.261529	SPOTlight
jensen.shannon.37	0.423572	SPOTlight	jensen.shannon.37	0.384564	SPOTlight
jensen.shannon.38	0.338685	SPOTlight	jensen.shannon.38	0.335515	SPOTlight
jensen.shannon.39	0.426308	SPOTlight	jensen.shannon.39	0.424031	SPOTlight
jensen.shannon.40	0.297061	SPOTlight	jensen.shannon.40	0.291885	SPOTlight
jensen.shannon.41	0.308891	SPOTlight	jensen.shannon.41	0.303434	SPOTlight
jensen.shannon.42	0.31154	SPOTlight	jensen.shannon.42	0.309636	SPOTlight
jensen.shannon.43	0.280712	SPOTlight	jensen.shannon.43	0.274671	SPOTlight
jensen.shannon.44	0.339243	SPOTlight	jensen.shannon.44	0.337389	SPOTlight
jensen.shannon.45	0.324879	SPOTlight	jensen.shannon.45	0.322954	SPOTlight
jensen.shannon.46	0.363127	SPOTlight	jensen.shannon.46	0.36162	SPOTlight
jensen.shannon.47	0.31539	SPOTlight	jensen.shannon.47	0.311396	SPOTlight
jensen.shannon.48	0.291565	SPOTlight	jensen.shannon.48	0.287368	SPOTlight
jensen.shannon.49	0.350701	SPOTlight	jensen.shannon.49	0.348004	SPOTlight
jensen.shannon.50	0.34722	SPOTlight	jensen.shannon.50	0.34387	SPOTlight
jensen.shannon.51	0.41574	SPOTlight	jensen.shannon.51	0.409606	SPOTlight
jensen.shannon.52	0.429535	SPOTlight	jensen.shannon.52	0.390163	SPOTlight
jensen.shannon.53	0.289003	SPOTlight	jensen.shannon.53	0.284257	SPOTlight
jensen.shannon.54	0.432122	SPOTlight	jensen.shannon.54	0.429281	SPOTlight
jensen.shannon.55	0.387109	SPOTlight	jensen.shannon.55	0.381745	SPOTlight
jensen.shannon.56	0.284006	SPOTlight	jensen.shannon.56	0.319385	SPOTlight
jensen.shannon.57	0.275959	SPOTlight	jensen.shannon.57	0.274183	SPOTlight
jensen.shannon.58	0.338858	SPOTlight	jensen.shannon.58	0.335946	SPOTlight
jensen.shannon.59	0.305898	SPOTlight	jensen.shannon.59	0.302582	SPOTlight
jensen.shannon.60	0.312565	SPOTlight	jensen.shannon.60	0.309066	SPOTlight
jensen.shannon.61	0.345466	SPOTlight	jensen.shannon.61	0.343083	SPOTlight
jensen.shannon.62	0.300136	SPOTlight	jensen.shannon.62	0.301017	SPOTlight
jensen.shannon.63	0.375801	SPOTlight	jensen.shannon.63	0.373829	SPOTlight
jensen.shannon.64	0.341806	SPOTlight	jensen.shannon.64	0.338522	SPOTlight
jensen.shannon.65	0.376124	SPOTlight	jensen.shannon.65	0.374403	SPOTlight
jensen.shannon.66	0.371191	SPOTlight	jensen.shannon.66	0.36928	SPOTlight
jensen.shannon.67	0.272189	SPOTlight	jensen.shannon.67	0.267512	SPOTlight
jensen.shannon.68	0.36706	SPOTlight	jensen.shannon.68	0.365446	SPOTlight
jensen.shannon.69	0.36392	SPOTlight	jensen.shannon.69	0.361102	SPOTlight
jensen.shannon.70	0.435816	SPOTlight	jensen.shannon.70	0.434228	SPOTlight
jensen.shannon.71	0.426072	SPOTlight	jensen.shannon.71	0.422472	SPOTlight
jensen.shannon.72	0.322496	SPOTlight	jensen.shannon.72	0.319918	SPOTlight
jensen.shannon.73	0.387164	SPOTlight	jensen.shannon.73	0.384504	SPOTlight
jensen.shannon.74	0.273135	SPOTlight	jensen.shannon.74	0.269361	SPOTlight
jensen.shannon.75	0.317508	SPOTlight	jensen.shannon.75	0.313346	SPOTlight
jensen.shannon.76	0.338361	SPOTlight	jensen.shannon.76	0.335164	SPOTlight
jensen.shannon.77	0.276624	SPOTlight	jensen.shannon.77	0.272628	SPOTlight
jensen.shannon.78	0.338184	SPOTlight	jensen.shannon.78	0.335946	SPOTlight
jensen.shannon.79	0.366993	SPOTlight	jensen.shannon.79	0.364157	SPOTlight
jensen.shannon.80	0.408993	SPOTlight	jensen.shannon.80	0.407249	SPOTlight
jensen.shannon.81	0.290771	SPOTlight	jensen.shannon.81	0.285257	SPOTlight
jensen.shannon.82	0.328814	SPOTlight	jensen.shannon.82	0.324789	SPOTlight
jensen.shannon.83	0.380658	SPOTlight	jensen.shannon.83	0.377258	SPOTlight
jensen.shannon.84	0.400483	SPOTlight	jensen.shannon.84	0.398034	SPOTlight
jensen.shannon.85	0.398399	SPOTlight	jensen.shannon.85	0.397069	SPOTlight
jensen.shannon.86	0.378718	SPOTlight	jensen.shannon.86	0.375867	SPOTlight
jensen.shannon.87	0.340927	SPOTlight	jensen.shannon.87	0.336799	SPOTlight
jensen.shannon.88	0.257892	SPOTlight	jensen.shannon.88	0.293535	SPOTlight
jensen.shannon.89	0.306311	SPOTlight	jensen.shannon.89	0.300194	SPOTlight
jensen.shannon.90	0.451943	SPOTlight	jensen.shannon.90	0.447361	SPOTlight
jensen.shannon.91	0.4516	SPOTlight	jensen.shannon.91	0.4495	SPOTlight
jensen.shannon.92	0.487054	SPOTlight	jensen.shannon.92	0.486508	SPOTlight
jensen.shannon.93	0.317962	SPOTlight	jensen.shannon.93	0.316395	SPOTlight
jensen.shannon.94	0.39268	SPOTlight	jensen.shannon.94	0.38391	SPOTlight
jensen.shannon.95	0.350443	SPOTlight	jensen.shannon.95	0.347659	SPOTlight
jensen.shannon.96	0.35765	SPOTlight	jensen.shannon.96	0.354207	SPOTlight
jensen.shannon.97	0.300147	SPOTlight	jensen.shannon.97	0.295704	SPOTlight
jensen.shannon.98	0.301213	SPOTlight	jensen.shannon.98	0.297336	SPOTlight
jensen.shannon.99	0.351267	SPOTlight	jensen.shannon.99	0.382861	SPOTlight
jensen.shannon.100	0.253093	SPOTlight	jensen.shannon.100	0.249935	SPOTlight
jensen.shannon.101	0.360815	SPOTlight	jensen.shannon.101	0.355795	SPOTlight
jensen.shannon.102	0.331805	SPOTlight	jensen.shannon.102	0.329251	SPOTlight
jensen.shannon.103	0.351192	SPOTlight	jensen.shannon.103	0.38759	SPOTlight
jensen.shannon.104	0.307968	SPOTlight	jensen.shannon.104	0.303147	SPOTlight
jensen.shannon.105	0.388842	SPOTlight	jensen.shannon.105	0.388075	SPOTlight
jensen.shannon.106	0.336518	SPOTlight	jensen.shannon.106	0.334731	SPOTlight
jensen.shannon.107	0.28879	SPOTlight	jensen.shannon.107	0.284874	SPOTlight
jensen.shannon.108	0.403786	SPOTlight	jensen.shannon.108	0.400818	SPOTlight
jensen.shannon.109	0.400142	SPOTlight	jensen.shannon.109	0.397468	SPOTlight
jensen.shannon.110	0.374003	SPOTlight	jensen.shannon.110	0.372924	SPOTlight
jensen.shannon.111	0.287407	SPOTlight	jensen.shannon.111	0.283573	SPOTlight
jensen.shannon.112	0.348167	SPOTlight	jensen.shannon.112	0.343168	SPOTlight
jensen.shannon.113	0.307956	SPOTlight	jensen.shannon.113	0.30249	SPOTlight
jensen.shannon.114	0.413977	SPOTlight	jensen.shannon.114	0.413163	SPOTlight
jensen.shannon.115	0.453003	SPOTlight	jensen.shannon.115	0.41882	SPOTlight
jensen.shannon.116	0.295446	SPOTlight	jensen.shannon.116	0.288067	SPOTlight
jensen.shannon.117	0.305277	SPOTlight	jensen.shannon.117	0.302353	SPOTlight
jensen.shannon.118	0.287494	SPOTlight	jensen.shannon.118	0.324912	SPOTlight
jensen.shannon.119	0.341937	SPOTlight	jensen.shannon.119	0.340715	SPOTlight
jensen.shannon.120	0.476284	SPOTlight	jensen.shannon.120	0.473199	SPOTlight
jensen.shannon.121	0.348108	SPOTlight	jensen.shannon.121	0.308624	SPOTlight
jensen.shannon.122	0.468922	SPOTlight	jensen.shannon.122	0.469011	SPOTlight
jensen.shannon.123	0.359177	SPOTlight	jensen.shannon.123	0.356879	SPOTlight
jensen.shannon.124	0.27729	SPOTlight	jensen.shannon.124	0.271702	SPOTlight
jensen.shannon.125	0.504983	SPOTlight	jensen.shannon.125	0.502416	SPOTlight
jensen.shannon.126	0.334406	SPOTlight	jensen.shannon.126	0.332535	SPOTlight
jensen.shannon.127	0.32154	SPOTlight	jensen.shannon.127	0.316465	SPOTlight
jensen.shannon.128	0.378535	SPOTlight	jensen.shannon.128	0.376368	SPOTlight
jensen.shannon.129	0.371382	SPOTlight	jensen.shannon.129	0.371287	SPOTlight
jensen.shannon.130	0.266119	SPOTlight	jensen.shannon.130	0.260795	SPOTlight
jensen.shannon.131	0.394431	SPOTlight	jensen.shannon.131	0.390228	SPOTlight
jensen.shannon.132	0.395298	SPOTlight	jensen.shannon.132	0.396679	SPOTlight
jensen.shannon.133	0.309741	SPOTlight	jensen.shannon.133	0.308092	SPOTlight
jensen.shannon.134	0.381837	SPOTlight	jensen.shannon.134	0.378829	SPOTlight
jensen.shannon.135	0.323665	SPOTlight	jensen.shannon.135	0.358891	SPOTlight
jensen.shannon.136	0.319809	SPOTlight	jensen.shannon.136	0.316429	SPOTlight
jensen.shannon.137	0.323193	SPOTlight	jensen.shannon.137	0.319657	SPOTlight
jensen.shannon.138	0.285775	SPOTlight	jensen.shannon.138	0.281768	SPOTlight
jensen.shannon.139	0.288143	SPOTlight	jensen.shannon.139	0.284209	SPOTlight
jensen.shannon.140	0.426549	SPOTlight	jensen.shannon.140	0.422294	SPOTlight
jensen.shannon.141	0.316665	SPOTlight	jensen.shannon.141	0.315883	SPOTlight
jensen.shannon.142	0.371554	SPOTlight	jensen.shannon.142	0.36938	SPOTlight
jensen.shannon.143	0.303725	SPOTlight	jensen.shannon.143	0.301068	SPOTlight
jensen.shannon.144	0.4392	SPOTlight	jensen.shannon.144	0.435806	SPOTlight
jensen.shannon.145	0.366894	SPOTlight	jensen.shannon.145	0.366062	SPOTlight
jensen.shannon.146	0.35075	SPOTlight	jensen.shannon.146	0.346158	SPOTlight
jensen.shannon.147	0.370931	SPOTlight	jensen.shannon.147	0.402748	SPOTlight
jensen.shannon.148	0.236056	SPOTlight	jensen.shannon.148	0.23519	SPOTlight
jensen.shannon.149	0.317055	SPOTlight	jensen.shannon.149	0.312968	SPOTlight
jensen.shannon.150	0.272322	SPOTlight	jensen.shannon.150	0.268262	SPOTlight
jensen.shannon.151	0.319643	SPOTlight	jensen.shannon.151	0.354204	SPOTlight
jensen.shannon.152	0.383083	SPOTlight	jensen.shannon.152	0.380335	SPOTlight
jensen.shannon.153	0.285299	SPOTlight	jensen.shannon.153	0.279966	SPOTlight
jensen.shannon.154	0.44355	SPOTlight	jensen.shannon.154	0.404046	SPOTlight
jensen.shannon.155	0.276964	SPOTlight	jensen.shannon.155	0.276679	SPOTlight
jensen.shannon.156	0.286485	SPOTlight	jensen.shannon.156	0.323479	SPOTlight
jensen.shannon.157	0.493784	SPOTlight	jensen.shannon.157	0.494359	SPOTlight
jensen.shannon.158	0.256138	SPOTlight	jensen.shannon.158	0.204944	SPOTlight
jensen.shannon.159	0.420881	SPOTlight	jensen.shannon.159	0.415923	SPOTlight
jensen.shannon.160	0.466264	SPOTlight	jensen.shannon.160	0.440134	SPOTlight
jensen.shannon.161	0.489855	SPOTlight	jensen.shannon.161	0.31371	SPOTlight
jensen.shannon.162	0.411735	SPOTlight	jensen.shannon.162	0.351183	SPOTlight
jensen.shannon.163	0.469487	SPOTlight	jensen.shannon.163	0.370808	SPOTlight
jensen.shannon.164	0.530188	SPOTlight	jensen.shannon.164	0.233126	SPOTlight
jensen.shannon.165	0.432461	SPOTlight	jensen.shannon.165	0.329013	SPOTlight
jensen.shannon.166	0.401601	SPOTlight	jensen.shannon.166	0.166831	SPOTlight
jensen.shannon.167	0.462992	SPOTlight	jensen.shannon.167	0.333548	SPOTlight
jensen.shannon.168	0.462791	SPOTlight	jensen.shannon.168	0.3508	SPOTlight
jensen.shannon.169	0.458707	SPOTlight	jensen.shannon.169	0.394241	SPOTlight
jensen.shannon.170	0.3918	SPOTlight	jensen.shannon.170	0.274407	SPOTlight
jensen.shannon.171	0.507403	SPOTlight	jensen.shannon.171	0.398801	SPOTlight
jensen.shannon.172	0.45999	SPOTlight	jensen.shannon.172	0.288691	SPOTlight
jensen.shannon.173	0.420433	SPOTlight	jensen.shannon.173	0.400805	SPOTlight
jensen.shannon.174	0.474795	SPOTlight	jensen.shannon.174	0.390104	SPOTlight
jensen.shannon.175	0.458695	SPOTlight	jensen.shannon.175	0.349475	SPOTlight
jensen.shannon.176	0.477484	SPOTlight	jensen.shannon.176	0.304088	SPOTlight
jensen.shannon.177	0.490809	SPOTlight	jensen.shannon.177	0.277035	SPOTlight
jensen.shannon.178	0.451938	SPOTlight	jensen.shannon.178	0.343585	SPOTlight
jensen.shannon.179	0.424001	SPOTlight	jensen.shannon.179	0.356482	SPOTlight
jensen.shannon.180	0.40358	SPOTlight	jensen.shannon.180	0.390183	SPOTlight
jensen.shannon.181	0.479077	SPOTlight	jensen.shannon.181	0.323169	SPOTlight
jensen.shannon.182	0.441098	SPOTlight	jensen.shannon.182	0.301982	SPOTlight
jensen.shannon.183	0.405407	SPOTlight	jensen.shannon.183	0.333472	SPOTlight
jensen.shannon.184	0.43559	SPOTlight	jensen.shannon.184	0.432362	SPOTlight
jensen.shannon.185	0.492271	SPOTlight	jensen.shannon.185	0.30242	SPOTlight
jensen.shannon.186	0.48137	SPOTlight	jensen.shannon.186	0.365697	SPOTlight
jensen.shannon.187	0.436833	SPOTlight	jensen.shannon.187	0.399562	SPOTlight
jensen.shannon.188	0.392679	SPOTlight	jensen.shannon.188	0.291882	SPOTlight
jensen.shannon.189	0.454092	SPOTlight	jensen.shannon.189	0.386582	SPOTlight
jensen.shannon.190	0.398491	SPOTlight	jensen.shannon.190	0.265173	SPOTlight
jensen.shannon.191	0.552607	SPOTlight	jensen.shannon.191	0.324027	SPOTlight
jensen.shannon.192	0.414477	SPOTlight	jensen.shannon.192	0.3797	SPOTlight
jensen.shannon.193	0.447947	SPOTlight	jensen.shannon.193	0.523362	SPOTlight
jensen.shannon.194	0.495701	SPOTlight	jensen.shannon.194	0.35866	SPOTlight
jensen.shannon.195	0.443296	SPOTlight	jensen.shannon.195	0.381434	SPOTlight
jensen.shannon.196	0.432718	SPOTlight	jensen.shannon.196	0.415797	SPOTlight
jensen.shannon.197	0.500051	SPOTlight	jensen.shannon.197	0.222666	SPOTlight
jensen.shannon.198	0.45247	SPOTlight	jensen.shannon.198	0.215546	SPOTlight
jensen.shannon.199	0.402373	SPOTlight	jensen.shannon.199	0.470858	SPOTlight
jensen.shannon.200	0.403948	SPOTlight	jensen.shannon.200	0.357531	SPOTlight
jensen.shannon.201	0.455701	SPOTlight	jensen.shannon.201	0.376516	SPOTlight
jensen.shannon.202	0.471494	SPOTlight	jensen.shannon.202	0.307391	SPOTlight
jensen.shannon.203	0.471016	SPOTlight	jensen.shannon.203	0.495236	SPOTlight
jensen.shannon.204	0.417652	SPOTlight	jensen.shannon.204	0.333522	SPOTlight
jensen.shannon.205	0.433935	SPOTlight	jensen.shannon.205	0.427	SPOTlight
jensen.shannon.206	0.501837	SPOTlight	jensen.shannon.206	0.360812	SPOTlight
jensen.shannon.207	0.484096	SPOTlight	jensen.shannon.207	0.456566	SPOTlight
jensen.shannon.208	0.450286	SPOTlight	jensen.shannon.208	0.264604	SPOTlight
jensen.shannon.209	0.47836	SPOTlight	jensen.shannon.209	0.279594	SPOTlight
jensen.shannon.210	0.476602	SPOTlight	jensen.shannon.210	0.358703	SPOTlight
jensen.shannon.211	0.513354	SPOTlight	jensen.shannon.211	0.322794	SPOTlight
jensen.shannon.212	0.454321	SPOTlight	jensen.shannon.212	0.308911	SPOTlight
jensen.shannon.213	0.469417	SPOTlight	jensen.shannon.213	0.264522	SPOTlight
jensen.shannon.214	0.452954	SPOTlight	jensen.shannon.214	0.288701	SPOTlight
jensen.shannon.215	0.418414	SPOTlight	jensen.shannon.215	0.243825	SPOTlight
jensen.shannon.216	0.492802	SPOTlight	jensen.shannon.216	0.370332	SPOTlight
jensen.shannon.217	0.475454	SPOTlight	jensen.shannon.217	0.373753	SPOTlight
jensen.shannon.218	0.432154	SPOTlight	jensen.shannon.218	0.490163	SPOTlight
jensen.shannon.219	0.423172	SPOTlight	jensen.shannon.219	0.26313	SPOTlight
jensen.shannon.220	0.416945	SPOTlight	jensen.shannon.220	0.338943	SPOTlight
jensen.shannon.221	0.423657	SPOTlight	jensen.shannon.221	0.212424	SPOTlight
jensen.shannon.222	0.46088	SPOTlight	jensen.shannon.222	0.489956	SPOTlight
jensen.shannon.223	0.486916	SPOTlight	jensen.shannon.223	0.417279	SPOTlight
jensen.shannon.224	0.428046	SPOTlight	jensen.shannon.224	0.338982	SPOTlight
jensen.shannon.225	0.473168	SPOTlight	jensen.shannon.225	0.353396	SPOTlight
jensen.shannon.226	0.458804	SPOTlight	jensen.shannon.226	0.363031	SPOTlight
jensen.shannon.227	0.42435	SPOTlight	jensen.shannon.227	0.388015	SPOTlight
jensen.shannon.228	0.413358	SPOTlight	jensen.shannon.228	0.349839	SPOTlight
jensen.shannon.229	0.412675	SPOTlight	jensen.shannon.229	0.471181	SPOTlight
jensen.shannon.230	0.483153	SPOTlight	jensen.shannon.230	0.297092	SPOTlight
jensen.shannon.231	0.464229	SPOTlight	jensen.shannon.231	0.337792	SPOTlight
jensen.shannon.232	0.42321	SPOTlight	jensen.shannon.232	0.35557	SPOTlight
jensen.shannon.233	0.413656	SPOTlight	jensen.shannon.233	0.335373	SPOTlight
jensen.shannon.234	0.505383	SPOTlight	jensen.shannon.234	0.337648	SPOTlight
jensen.shannon.235	0.498828	SPOTlight	jensen.shannon.235	0.326174	SPOTlight
jensen.shannon.236	0.49499	SPOTlight	jensen.shannon.236	0.341553	SPOTlight
jensen.shannon.237	0.475349	SPOTlight	jensen.shannon.237	0.355117	SPOTlight
jensen.shannon.238	0.422549	SPOTlight	jensen.shannon.238	0.332791	SPOTlight
jensen.shannon.239	0.542838	SPOTlight	jensen.shannon.239	0.384991	SPOTlight
jensen.shannon.240	0.417055	SPOTlight	jensen.shannon.240	0.30851	SPOTlight
jensen.shannon.241	0.424127	SPOTlight	jensen.shannon.241	0.346595	SPOTlight
jensen.shannon.242	0.412398	SPOTlight	jensen.shannon.242	0.286365	SPOTlight
jensen.shannon.243	0.431059	SPOTlight	jensen.shannon.243	0.302696	SPOTlight
jensen.shannon.244	0.438009	SPOTlight	jensen.shannon.244	0.243723	SPOTlight
jensen.shannon.245	0.470959	SPOTlight	jensen.shannon.245	0.275106	SPOTlight
jensen.shannon.246	0.404492	SPOTlight	jensen.shannon.246	0.284825	SPOTlight
jensen.shannon.247	0.4329	SPOTlight	jensen.shannon.247	0.419837	SPOTlight
jensen.shannon.248	0.407541	SPOTlight	jensen.shannon.248	0.319885	SPOTlight
jensen.shannon.249	0.441572	SPOTlight	jensen.shannon.249	0.323321	SPOTlight
jensen.shannon.250	0.454787	SPOTlight	jensen.shannon.250	0.506643	SPOTlight
jensen.shannon.251	0.45645	SPOTlight	jensen.shannon.251	0.273413	SPOTlight
jensen.shannon.252	0.41448	SPOTlight	jensen.shannon.252	0.324085	SPOTlight
jensen.shannon.253	0.437836	SPOTlight	jensen.shannon.253	0.343385	SPOTlight
jensen.shannon.254	0.469087	SPOTlight	jensen.shannon.254	0.312791	SPOTlight
jensen.shannon.255	0.43824	SPOTlight	jensen.shannon.255	0.360278	SPOTlight
jensen.shannon.256	0.456676	SPOTlight	jensen.shannon.256	0.481642	SPOTlight
jensen.shannon.257	0.477478	SPOTlight	jensen.shannon.257	0.300548	SPOTlight
jensen.shannon.258	0.4141	SPOTlight	jensen.shannon.258	0.36713	SPOTlight
jensen.shannon.259	0.473557	SPOTlight	jensen.shannon.259	0.514656	SPOTlight
jensen.shannon.260	0.450479	SPOTlight	jensen.shannon.260	0.25817	SPOTlight
jensen.shannon.261	0.466668	SPOTlight	jensen.shannon.261	0.32406	SPOTlight
jensen.shannon.262	0.47641	SPOTlight	jensen.shannon.262	0.389065	SPOTlight
jensen.shannon.263	0.466504	SPOTlight	jensen.shannon.263	0.407416	SPOTlight
jensen.shannon.264	0.419604	SPOTlight	jensen.shannon.264	0.296011	SPOTlight
jensen.shannon.265	0.407089	SPOTlight	jensen.shannon.265	0.39343	SPOTlight
jensen.shannon.266	0.473768	SPOTlight	jensen.shannon.266	0.346597	SPOTlight
jensen.shannon.267	0.425845	SPOTlight	jensen.shannon.267	0.373893	SPOTlight
jensen.shannon.268	0.419023	SPOTlight	jensen.shannon.268	0.294387	SPOTlight
jensen.shannon.269	0.425961	SPOTlight	jensen.shannon.269	0.244027	SPOTlight
jensen.shannon.270	0.440176	SPOTlight	jensen.shannon.270	0.528418	SPOTlight
jensen.shannon.271	0.446693	SPOTlight	jensen.shannon.271	0.382848	SPOTlight
jensen.shannon.272	0.501439	SPOTlight	jensen.shannon.272	0.339641	SPOTlight
jensen.shannon.273	0.426187	SPOTlight	jensen.shannon.273	0.281978	SPOTlight
jensen.shannon.274	0.420886	SPOTlight	jensen.shannon.274	0.326309	SPOTlight
jensen.shannon.275	0.502624	SPOTlight	jensen.shannon.275	0.254283	SPOTlight
jensen.shannon.276	0.572954	SPOTlight	jensen.shannon.276	0.266656	SPOTlight
jensen.shannon.277	0.459146	SPOTlight	jensen.shannon.277	0.392004	SPOTlight
jensen.shannon.278	0.435147	SPOTlight	jensen.shannon.278	0.435483	SPOTlight
jensen.shannon.279	0.460189	SPOTlight	jensen.shannon.279	0.29551	SPOTlight
jensen.shannon.280	0.465123	SPOTlight	jensen.shannon.280	0.549797	SPOTlight
jensen.shannon.281	0.414325	SPOTlight	jensen.shannon.281	0.277838	SPOTlight
jensen.shannon.282	0.474144	SPOTlight	jensen.shannon.282	0.36285	SPOTlight
jensen.shannon.283	0.471916	SPOTlight	jensen.shannon.283	0.217202	SPOTlight
jensen.shannon.284	0.404085	SPOTlight	jensen.shannon.284	0.268899	SPOTlight
jensen.shannon.285	0.42024	SPOTlight	jensen.shannon.285	0.331415	SPOTlight
jensen.shannon.286	0.510131	SPOTlight	jensen.shannon.286	0.394069	SPOTlight
jensen.shannon.287	0.46328	SPOTlight	jensen.shannon.287	0.40395	SPOTlight
jensen.shannon.288	0.427716	SPOTlight	jensen.shannon.288	0.40989	SPOTlight
jensen.shannon.289	0.431907	SPOTlight	jensen.shannon.289	0.226822	SPOTlight
jensen.shannon.290	0.394713	SPOTlight	jensen.shannon.290	0.340866	SPOTlight
jensen.shannon.291	0.454954	SPOTlight	jensen.shannon.291	0.492329	SPOTlight
jensen.shannon.292	0.496877	SPOTlight	jensen.shannon.292	0.282268	SPOTlight
jensen.shannon.293	0.480398	SPOTlight	jensen.shannon.293	0.449904	SPOTlight
jensen.shannon.294	0.497262	SPOTlight	jensen.shannon.294	0.330161	SPOTlight
jensen.shannon.295	0.441991	SPOTlight	jensen.shannon.295	0.291281	SPOTlight
jensen.shannon.296	0.411657	SPOTlight	jensen.shannon.296	0.311707	SPOTlight
jensen.shannon.297	0.42865	SPOTlight	jensen.shannon.297	0.302989	SPOTlight
jensen.shannon.298	0.420975	SPOTlight	jensen.shannon.298	0.340747	SPOTlight
jensen.shannon.299	0.473586	SPOTlight	jensen.shannon.299	0.357043	SPOTlight
jensen.shannon.300	0.399309	SPOTlight	jensen.shannon.300	0.326972	SPOTlight
jensen.shannon.301	0.478223	SPOTlight	jensen.shannon.301	0.259738	SPOTlight
jensen.shannon.302	0.461149	SPOTlight	jensen.shannon.302	0.388527	SPOTlight
jensen.shannon.303	0.444392	SPOTlight	jensen.shannon.303	0.405377	SPOTlight
jensen.shannon.304	0.471793	SPOTlight	jensen.shannon.304	0.456163	SPOTlight
jensen.shannon.305	0.407477	SPOTlight	jensen.shannon.305	0.309532	SPOTlight
jensen.shannon.306	0.486187	SPOTlight	jensen.shannon.306	0.39049	SPOTlight
jensen.shannon.307	0.470969	SPOTlight	jensen.shannon.307	0.346573	SPOTlight
jensen.shannon.308	0.433344	SPOTlight	jensen.shannon.308	0.340625	SPOTlight
jensen.shannon.309	0.452667	SPOTlight	jensen.shannon.309	0.261949	SPOTlight
jensen.shannon.310	0.475382	SPOTlight	jensen.shannon.310	0.355778	SPOTlight
jensen.shannon.311	0.45607	SPOTlight	jensen.shannon.311	0.390763	SPOTlight
jensen.shannon.312	0.466427	SPOTlight	jensen.shannon.312	0.282693	SPOTlight
jensen.shannon.313	0.416786	SPOTlight	jensen.shannon.313	0.274858	SPOTlight
jensen.shannon.314	0.439751	SPOTlight	jensen.shannon.314	0.359481	SPOTlight
jensen.shannon.315	0.488407	SPOTlight	jensen.shannon.315	0.293084	SPOTlight
jensen.shannon.316	0.440287	SPOTlight	jensen.shannon.316	0.451721	SPOTlight
jensen.shannon.317	0.475822	SPOTlight	jensen.shannon.317	0.367312	SPOTlight
jensen.shannon.318	0.465556	SPOTlight	jensen.shannon.318	0.372137	SPOTlight
jensen.shannon.319	0.483982	SPOTlight	jensen.shannon.319	0.48912	SPOTlight
jensen.shannon.320	0.316762	SPOTlight	jensen.shannon.320	0.319621	SPOTlight
jensen.shannon.321	0.35579	SPOTlight	jensen.shannon.321	0.343549	SPOTlight
jensen.shannon.322	0.312112	SPOTlight	jensen.shannon.322	0.404817	SPOTlight
jensen.shannon.323	0.27341	SPOTlight	jensen.shannon.323	0.392632	SPOTlight
jensen.shannon.324	0.408386	SPOTlight	jensen.shannon.324	0.178176	SPOTlight
jensen.shannon.325	0.362704	SPOTlight	jensen.shannon.325	0.43733	SPOTlight
jensen.shannon.326	0.317806	SPOTlight	jensen.shannon.326	0.358193	SPOTlight
jensen.shannon.327	0.283178	SPOTlight	jensen.shannon.327	0.392457	SPOTlight
jensen.shannon.328	0.381847	SPOTlight	jensen.shannon.328	0.438048	SPOTlight
jensen.shannon.329	0.351991	SPOTlight	jensen.shannon.329	0.307234	SPOTlight
jensen.shannon.330	0.25938	SPOTlight	jensen.shannon.330	0.568469	SPOTlight
jensen.shannon.331	0.44806	SPOTlight	jensen.shannon.331	0.348948	SPOTlight
jensen.shannon.332	0.413552	SPOTlight	jensen.shannon.332	0.333266	SPOTlight
jensen.shannon.333	0.341487	SPOTlight	jensen.shannon.333	0.330673	SPOTlight
jensen.shannon.334	0.408044	SPOTlight	jensen.shannon.334	0.315435	SPOTlight
jensen.shannon.335	0.342418	SPOTlight	jensen.shannon.335	0.298781	SPOTlight
jensen.shannon.336	0.375007	SPOTlight	jensen.shannon.336	0.286846	SPOTlight
jensen.shannon.337	0.241733	SPOTlight	jensen.shannon.337	0.36898	SPOTlight
jensen.shannon.338	0.23919	SPOTlight	jensen.shannon.338	0.267704	SPOTlight
jensen.shannon.339	0.232079	SPOTlight	jensen.shannon.339	0.454733	SPOTlight
jensen.shannon.340	0.440795	SPOTlight	jensen.shannon.340	0.489705	SPOTlight
jensen.shannon.341	0.291166	SPOTlight	jensen.shannon.341	0.341723	SPOTlight
jensen.shannon.342	0.32907	SPOTlight	jensen.shannon.342	0.370374	SPOTlight
jensen.shannon.343	0.299973	SPOTlight	jensen.shannon.343	0.342076	SPOTlight
jensen.shannon.344	0.283355	SPOTlight	jensen.shannon.344	0.352265	SPOTlight
jensen.shannon.345	0.407949	SPOTlight	jensen.shannon.345	0.314342	SPOTlight
jensen.shannon.346	0.41332	SPOTlight	jensen.shannon.346	0.366552	SPOTlight
jensen.shannon.347	0.339567	SPOTlight	jensen.shannon.347	0.417536	SPOTlight
jensen.shannon.348	0.261651	SPOTlight	jensen.shannon.348	0.259143	SPOTlight
jensen.shannon.349	0.277313	SPOTlight	jensen.shannon.349	0.315687	SPOTlight
jensen.shannon.350	0.346605	SPOTlight	jensen.shannon.350	0.270471	SPOTlight
jensen.shannon.351	0.297635	SPOTlight	jensen.shannon.351	0.455409	SPOTlight
jensen.shannon.352	0.33678	SPOTlight	jensen.shannon.352	0.378399	SPOTlight
jensen.shannon.353	0.341847	SPOTlight	jensen.shannon.353	0.397054	SPOTlight
jensen.shannon.354	0.314362	SPOTlight	jensen.shannon.354	0.312065	SPOTlight
jensen.shannon.355	0.336416	SPOTlight	jensen.shannon.355	0.321945	SPOTlight
jensen.shannon.356	0.349422	SPOTlight	jensen.shannon.356	0.41468	SPOTlight
jensen.shannon.357	0.345989	SPOTlight	jensen.shannon.357	0.333082	SPOTlight
jensen.shannon.358	0.385878	SPOTlight	jensen.shannon.358	0.366176	SPOTlight
jensen.shannon.359	0.315865	SPOTlight	jensen.shannon.359	0.231881	SPOTlight
jensen.shannon.360	0.28049	SPOTlight	jensen.shannon.360	0.279174	SPOTlight
jensen.shannon.361	0.366644	SPOTlight	jensen.shannon.361	0.318078	SPOTlight
jensen.shannon.362	0.272271	SPOTlight	jensen.shannon.362	0.319408	SPOTlight
jensen.shannon.363	0.293229	SPOTlight	jensen.shannon.363	0.354393	SPOTlight
jensen.shannon.364	0.319398	SPOTlight	jensen.shannon.364	0.40467	SPOTlight
jensen.shannon.365	0.312517	SPOTlight	jensen.shannon.365	0.497732	SPOTlight
jensen.shannon.366	0.39118	SPOTlight	jensen.shannon.366	0.326161	SPOTlight
jensen.shannon.367	0.235619	SPOTlight	jensen.shannon.367	0.282431	SPOTlight
jensen.shannon.368	0.252621	SPOTlight	jensen.shannon.368	0.370856	SPOTlight
jensen.shannon.369	0.36051	SPOTlight	jensen.shannon.369	0.318677	SPOTlight
jensen.shannon.370	0.385858	SPOTlight	jensen.shannon.370	0.284431	SPOTlight
jensen.shannon.371	0.343923	SPOTlight	jensen.shannon.371	0.286839	SPOTlight
jensen.shannon.372	0.377174	SPOTlight	jensen.shannon.372	0.436223	SPOTlight
jensen.shannon.373	0.442892	SPOTlight	jensen.shannon.373	0.425751	SPOTlight
jensen.shannon.374	0.393081	SPOTlight	jensen.shannon.374	0.423733	SPOTlight
jensen.shannon.375	0.461671	SPOTlight	jensen.shannon.375	0.293001	SPOTlight
jensen.shannon.376	0.317355	SPOTlight	jensen.shannon.376	0.335098	SPOTlight
jensen.shannon.377	0.312391	SPOTlight	jensen.shannon.377	0.343614	SPOTlight
jensen.shannon.378	0.286493	SPOTlight	jensen.shannon.378	0.295803	SPOTlight
jensen.shannon.379	0.483764	SPOTlight	jensen.shannon.379	0.313133	SPOTlight
jensen.shannon.380	0.355986	SPOTlight	jensen.shannon.380	0.401287	SPOTlight
jensen.shannon.381	0.274492	SPOTlight	jensen.shannon.381	0.211229	SPOTlight
jensen.shannon.382	0.328415	SPOTlight	jensen.shannon.382	0.283048	SPOTlight
jensen.shannon.383	0.334174	SPOTlight	jensen.shannon.383	0.360231	SPOTlight
jensen.shannon.384	0.412774	SPOTlight	jensen.shannon.384	0.230689	SPOTlight
jensen.shannon.385	0.280069	SPOTlight	jensen.shannon.385	0.334187	SPOTlight
jensen.shannon.386	0.307386	SPOTlight	jensen.shannon.386	0.327506	SPOTlight
jensen.shannon.387	0.337533	SPOTlight	jensen.shannon.387	0.30622	SPOTlight
jensen.shannon.388	0.320634	SPOTlight	jensen.shannon.388	0.318349	SPOTlight
jensen.shannon.389	0.372829	SPOTlight	jensen.shannon.389	0.356749	SPOTlight
jensen.shannon.390	0.28441	SPOTlight	jensen.shannon.390	0.315712	SPOTlight
jensen.shannon.391	0.311878	SPOTlight	jensen.shannon.391	0.421739	SPOTlight
jensen.shannon.392	0.349882	SPOTlight	jensen.shannon.392	0.569452	SPOTlight
jensen.shannon.393	0.387113	SPOTlight	jensen.shannon.393	0.292843	SPOTlight
jensen.shannon.394	0.293751	SPOTlight	jensen.shannon.394	0.299249	SPOTlight
jensen.shannon.395	0.450266	SPOTlight	jensen.shannon.395	0.417926	SPOTlight
jensen.shannon.396	0.384605	SPOTlight	jensen.shannon.396	0.373588	SPOTlight
jensen.shannon.397	0.291278	SPOTlight	jensen.shannon.397	0.311038	SPOTlight
jensen.shannon.398	0.495719	SPOTlight	jensen.shannon.398	0.498405	SPOTlight
jensen.shannon.399	0.321333	SPOTlight	jensen.shannon.399	0.368296	SPOTlight
jensen.shannon.400	0.385458	SPOTlight	jensen.shannon.400	0.593433	SPOTlight
jensen.shannon.401	0.382177	SPOTlight	jensen.shannon.401	0.615559	SPOTlight
jensen.shannon.402	0.326092	SPOTlight	jensen.shannon.402	0.534187	SPOTlight
jensen.shannon.403	0.415489	SPOTlight	jensen.shannon.403	0.522882	SPOTlight
jensen.shannon.404	0.448825	SPOTlight	jensen.shannon.404	0.652869	SPOTlight
jensen.shannon.405	0.297968	SPOTlight	jensen.shannon.405	0.592337	SPOTlight
jensen.shannon.406	0.431528	SPOTlight	jensen.shannon.406	0.577884	SPOTlight
jensen.shannon.407	0.257403	SPOTlight	jensen.shannon.407	0.614007	SPOTlight
jensen.shannon.408	0.299349	SPOTlight	jensen.shannon.408	0.583602	SPOTlight
jensen.shannon.409	0.347115	SPOTlight	jensen.shannon.409	0.601378	SPOTlight
jensen.shannon.410	0.508045	SPOTlight	jensen.shannon.410	0.270706	SPOTlight
jensen.shannon.411	0.240127	SPOTlight	jensen.shannon.411	0.500141	SPOTlight
jensen.shannon.412	0.365972	SPOTlight	jensen.shannon.412	0.373444	SPOTlight
jensen.shannon.413	0.38851	SPOTlight	jensen.shannon.413	0.359896	SPOTlight
jensen.shannon.414	0.301128	SPOTlight	jensen.shannon.414	0.384717	SPOTlight
jensen.shannon.415	0.38792	SPOTlight	jensen.shannon.415	0.454302	SPOTlight
jensen.shannon.416	0.345004	SPOTlight	jensen.shannon.416	0.477506	SPOTlight
jensen.shannon.417	0.300971	SPOTlight	jensen.shannon.417	0.285468	SPOTlight
jensen.shannon.418	0.326674	SPOTlight	jensen.shannon.418	0.368154	SPOTlight
jensen.shannon.419	0.50427	SPOTlight	jensen.shannon.419	0.436652	SPOTlight
jensen.shannon.420	0.291361	SPOTlight	jensen.shannon.420	0.644859	SPOTlight
jensen.shannon.421	0.341324	SPOTlight	jensen.shannon.421	0.563437	SPOTlight
jensen.shannon.422	0.434459	SPOTlight	jensen.shannon.422	0.515892	SPOTlight
jensen.shannon.423	0.376604	SPOTlight	jensen.shannon.423	0.627331	SPOTlight
jensen.shannon.424	0.391852	SPOTlight	jensen.shannon.424	0.549893	SPOTlight
jensen.shannon.425	0.473344	SPOTlight	jensen.shannon.425	0.645307	SPOTlight
jensen.shannon.426	0.475166	SPOTlight	jensen.shannon.426	0.531131	SPOTlight
jensen.shannon.427	0.268264	SPOTlight	jensen.shannon.427	0.636276	SPOTlight
jensen.shannon.428	0.311089	SPOTlight	jensen.shannon.428	0.465475	SPOTlight
jensen.shannon.429	0.340168	SPOTlight	jensen.shannon.429	0.602199	SPOTlight
jensen.shannon.430	0.337888	SPOTlight	jensen.shannon.430	0.377232	SPOTlight
jensen.shannon.431	0.516098	SPOTlight	jensen.shannon.431	0.38336	SPOTlight
jensen.shannon.432	0.410805	SPOTlight	jensen.shannon.432	0.304276	SPOTlight
jensen.shannon.433	0.319889	SPOTlight	jensen.shannon.433	0.279417	SPOTlight
jensen.shannon.434	0.501118	SPOTlight	jensen.shannon.434	0.342045	SPOTlight
jensen.shannon.435	0.429495	SPOTlight	jensen.shannon.435	0.296735	SPOTlight
jensen.shannon.436	0.418509	SPOTlight	jensen.shannon.436	0.302876	SPOTlight
jensen.shannon.437	0.277175	SPOTlight	jensen.shannon.437	0.321133	SPOTlight
jensen.shannon.438	0.379404	SPOTlight	jensen.shannon.438	0.422031	SPOTlight
jensen.shannon.439	0.391717	SPOTlight	jensen.shannon.439	0.293915	SPOTlight
jensen.shannon.440	0.286656	SPOTlight	jensen.shannon.440	0.595109	SPOTlight
jensen.shannon.441	0.374149	SPOTlight	jensen.shannon.441	0.621734	SPOTlight
jensen.shannon.442	0.465934	SPOTlight	jensen.shannon.442	0.468733	SPOTlight
jensen.shannon.443	0.322388	SPOTlight	jensen.shannon.443	0.546061	SPOTlight
jensen.shannon.444	0.28499	SPOTlight	jensen.shannon.444	0.617461	SPOTlight
jensen.shannon.445	0.589579	SPOTlight	jensen.shannon.445	0.616104	SPOTlight
jensen.shannon.446	0.357032	SPOTlight	jensen.shannon.446	0.593554	SPOTlight
jensen.shannon.447	0.300314	SPOTlight	jensen.shannon.447	0.624317	SPOTlight
jensen.shannon.448	0.378321	SPOTlight	jensen.shannon.448	0.593152	SPOTlight
jensen.shannon.449	0.305715	SPOTlight	jensen.shannon.449	0.629807	SPOTlight
jensen.shannon.450	0.296129	SPOTlight	jensen.shannon.450	0.30366	SPOTlight
jensen.shannon.451	0.241811	SPOTlight	jensen.shannon.451	0.352128	SPOTlight
jensen.shannon.452	0.26068	SPOTlight	jensen.shannon.452	0.345363	SPOTlight
jensen.shannon.453	0.450958	SPOTlight	jensen.shannon.453	0.404426	SPOTlight
jensen.shannon.454	0.383405	SPOTlight	jensen.shannon.454	0.305775	SPOTlight
jensen.shannon.455	0.436949	SPOTlight	jensen.shannon.455	0.497792	SPOTlight
jensen.shannon.456	0.40757	SPOTlight	jensen.shannon.456	0.419347	SPOTlight
jensen.shannon.457	0.353743	SPOTlight	jensen.shannon.457	0.313938	SPOTlight
jensen.shannon.458	0.405109	SPOTlight	jensen.shannon.458	0.276129	SPOTlight
jensen.shannon.459	0.424515	SPOTlight	jensen.shannon.459	0.317439	SPOTlight
jensen.shannon.460	0.288915	SPOTlight	jensen.shannon.460	0.623505	SPOTlight
jensen.shannon.461	0.292794	SPOTlight	jensen.shannon.461	0.639755	SPOTlight
jensen.shannon.462	0.390872	SPOTlight	jensen.shannon.462	0.606885	SPOTlight
jensen.shannon.463	0.30401	SPOTlight	jensen.shannon.463	0.604864	SPOTlight
jensen.shannon.464	0.336512	SPOTlight	jensen.shannon.464	0.566776	SPOTlight
jensen.shannon.465	0.266528	SPOTlight	jensen.shannon.465	0.467331	SPOTlight
jensen.shannon.466	0.452437	SPOTlight	jensen.shannon.466	0.554777	SPOTlight
jensen.shannon.467	0.314018	SPOTlight	jensen.shannon.467	0.537318	SPOTlight
jensen.shannon.468	0.36003	SPOTlight	jensen.shannon.468	0.602756	SPOTlight
jensen.shannon.469	0.429607	SPOTlight	jensen.shannon.469	0.568905	SPOTlight
jensen.shannon.470	0.406921	SPOTlight	jensen.shannon.470	0.300464	SPOTlight
jensen.shannon.471	0.352761	SPOTlight	jensen.shannon.471	0.430432	SPOTlight
jensen.shannon.472	0.321676	SPOTlight	jensen.shannon.472	0.349732	SPOTlight
jensen.shannon.473	0.307469	SPOTlight	jensen.shannon.473	0.429128	SPOTlight
jensen.shannon.474	0.354532	SPOTlight	jensen.shannon.474	0.31793	SPOTlight
jensen.shannon.475	0.326345	SPOTlight	jensen.shannon.475	0.35209	SPOTlight
jensen.shannon.476	0.359262	SPOTlight	jensen.shannon.476	0.296099	SPOTlight
jensen.shannon.477	0.596365	SPOTlight	jensen.shannon.477	0.323635	SPOTlight
jensen.shannon.478	0.318674	SPOTlight	jensen.shannon.478	0.240269	SPOTlight
jensen.shannon.479	0.307617	SPOTlight	jensen.shannon.479	0.497707	SPOTlight
jensen.shannon.480	1	SPOTlight	jensen.shannon.480	0.563731	SPOTlight
jensen.shannon.481	1	SPOTlight	jensen.shannon.481	0.538035	SPOTlight
jensen.shannon.482	1	SPOTlight	jensen.shannon.482	0.527122	SPOTlight
jensen.shannon.483	1	SPOTlight	jensen.shannon.483	0.517286	SPOTlight
jensen.shannon.484	1	SPOTlight	jensen.shannon.484	0.507933	SPOTlight
jensen.shannon.485	1	SPOTlight	jensen.shannon.485	0.609075	SPOTlight
jensen.shannon.486	1	SPOTlight	jensen.shannon.486	0.543823	SPOTlight
jensen.shannon.487	1	SPOTlight	jensen.shannon.487	0.614187	SPOTlight
jensen.shannon.488	1	SPOTlight	jensen.shannon.488	0.501467	SPOTlight
jensen.shannon.489	1	SPOTlight	jensen.shannon.489	0.570333	SPOTlight
jensen.shannon.490	1	SPOTlight	jensen.shannon.490	0.383073	SPOTlight
jensen.shannon.491	1	SPOTlight	jensen.shannon.491	0.327786	SPOTlight
jensen.shannon.492	1	SPOTlight	jensen.shannon.492	0.247897	SPOTlight
jensen.shannon.493	1	SPOTlight	jensen.shannon.493	0.335397	SPOTlight
jensen.shannon.494	1	SPOTlight	jensen.shannon.494	0.323076	SPOTlight
jensen.shannon.495	1	SPOTlight	jensen.shannon.495	0.348398	SPOTlight
jensen.shannon.496	1	SPOTlight	jensen.shannon.496	0.265967	SPOTlight
jensen.shannon.497	1	SPOTlight	jensen.shannon.497	0.35122	SPOTlight
jensen.shannon.498	1	SPOTlight	jensen.shannon.498	0.252929	SPOTlight
jensen.shannon.499	1	SPOTlight	jensen.shannon.499	0.421637	SPOTlight
jensen.shannon.500	0.698209	SPOTlight	jensen.shannon.500	0.551124	SPOTlight
jensen.shannon.501	1	SPOTlight	jensen.shannon.501	0.595504	SPOTlight
jensen.shannon.502	1	SPOTlight	jensen.shannon.502	0.606515	SPOTlight
jensen.shannon.503	1	SPOTlight	jensen.shannon.503	0.562993	SPOTlight
jensen.shannon.504	0.690301	SPOTlight	jensen.shannon.504	0.604755	SPOTlight
jensen.shannon.505	1	SPOTlight	jensen.shannon.505	0.571347	SPOTlight
jensen.shannon.506	1	SPOTlight	jensen.shannon.506	0.56391	SPOTlight
jensen.shannon.507	1	SPOTlight	jensen.shannon.507	0.616437	SPOTlight
jensen.shannon.508	1	SPOTlight	jensen.shannon.508	0.570056	SPOTlight
jensen.shannon.509	1	SPOTlight	jensen.shannon.509	0.500839	SPOTlight
jensen.shannon.510	1	SPOTlight	jensen.shannon.510	0.343512	SPOTlight
jensen.shannon.511	1	SPOTlight	jensen.shannon.511	0.313233	SPOTlight
jensen.shannon.512	0.865466	SPOTlight	jensen.shannon.512	0.355578	SPOTlight
jensen.shannon.513	1	SPOTlight	jensen.shannon.513	0.352742	SPOTlight
jensen.shannon.514	1	SPOTlight	jensen.shannon.514	0.376609	SPOTlight
jensen.shannon.515	1	SPOTlight	jensen.shannon.515	0.224608	SPOTlight
jensen.shannon.516	1	SPOTlight	jensen.shannon.516	0.292544	SPOTlight
jensen.shannon.517	1	SPOTlight	jensen.shannon.517	0.311778	SPOTlight
jensen.shannon.518	0.715793	SPOTlight	jensen.shannon.518	0.29574	SPOTlight
jensen.shannon.519	1	SPOTlight	jensen.shannon.519	0.317863	SPOTlight
jensen.shannon.520	1	SPOTlight	jensen.shannon.520	0.596657	SPOTlight
jensen.shannon.521	1	SPOTlight	jensen.shannon.521	0.646124	SPOTlight
jensen.shannon.522	1	SPOTlight	jensen.shannon.522	0.578151	SPOTlight
jensen.shannon.523	1	SPOTlight	jensen.shannon.523	0.579347	SPOTlight
jensen.shannon.524	1	SPOTlight	jensen.shannon.524	0.520906	SPOTlight
jensen.shannon.525	1	SPOTlight	jensen.shannon.525	0.522753	SPOTlight
jensen.shannon.526	1	SPOTlight	jensen.shannon.526	0.558428	SPOTlight
jensen.shannon.527	1	SPOTlight	jensen.shannon.527	0.632806	SPOTlight
jensen.shannon.528	1	SPOTlight	jensen.shannon.528	0.591557	SPOTlight
jensen.shannon.529	1	SPOTlight	jensen.shannon.529	0.645211	SPOTlight
jensen.shannon.530	1	SPOTlight	jensen.shannon.530	0.45237	SPOTlight
jensen.shannon.531	1	SPOTlight	jensen.shannon.531	0.362649	SPOTlight
jensen.shannon.532	1	SPOTlight	jensen.shannon.532	0.328705	SPOTlight
jensen.shannon.533	1	SPOTlight	jensen.shannon.533	0.327429	SPOTlight
jensen.shannon.534	1	SPOTlight	jensen.shannon.534	0.306397	SPOTlight
jensen.shannon.535	1	SPOTlight	jensen.shannon.535	0.345678	SPOTlight
jensen.shannon.536	1	SPOTlight	jensen.shannon.536	0.299274	SPOTlight
jensen.shannon.537	1	SPOTlight	jensen.shannon.537	0.425763	SPOTlight
jensen.shannon.538	1	SPOTlight	jensen.shannon.538	0.322758	SPOTlight
jensen.shannon.539	1	SPOTlight	jensen.shannon.539	0.39088	SPOTlight
jensen.shannon.540	1	SPOTlight	jensen.shannon.540	0.584176	SPOTlight
jensen.shannon.541	1	SPOTlight	jensen.shannon.541	0.532871	SPOTlight
jensen.shannon.542	1	SPOTlight	jensen.shannon.542	0.591391	SPOTlight
jensen.shannon.543	1	SPOTlight	jensen.shannon.543	0.597771	SPOTlight
jensen.shannon.544	1	SPOTlight	jensen.shannon.544	0.508644	SPOTlight
jensen.shannon.545	1	SPOTlight	jensen.shannon.545	0.585534	SPOTlight
jensen.shannon.546	1	SPOTlight	jensen.shannon.546	0.529979	SPOTlight
jensen.shannon.547	1	SPOTlight	jensen.shannon.547	0.558232	SPOTlight
jensen.shannon.548	1	SPOTlight	jensen.shannon.548	0.604572	SPOTlight
jensen.shannon.549	1	SPOTlight	jensen.shannon.549	0.49331	SPOTlight
jensen.shannon.550	1	SPOTlight	jensen.shannon.550	0.309475	SPOTlight
jensen.shannon.551	1	SPOTlight	jensen.shannon.551	0.443706	SPOTlight
jensen.shannon.552	1	SPOTlight	jensen.shannon.552	0.283674	SPOTlight
jensen.shannon.553	1	SPOTlight	jensen.shannon.553	0.436133	SPOTlight
jensen.shannon.554	1	SPOTlight	jensen.shannon.554	0.477376	SPOTlight
jensen.shannon.555	1	SPOTlight	jensen.shannon.555	0.30906	SPOTlight
jensen.shannon.556	1	SPOTlight	jensen.shannon.556	0.308873	SPOTlight
jensen.shannon.557	1	SPOTlight	jensen.shannon.557	0.37774	SPOTlight
jensen.shannon.558	1	SPOTlight	jensen.shannon.558	0.376891	SPOTlight
jensen.shannon.559	1	SPOTlight	jensen.shannon.559	0.329671	SPOTlight
jensen.shannon.560	1	SPOTlight	jensen.shannon.560	0.605189	SPOTlight
jensen.shannon.561	1	SPOTlight	jensen.shannon.561	0.619438	SPOTlight
jensen.shannon.562	1	SPOTlight	jensen.shannon.562	0.607785	SPOTlight
jensen.shannon.563	1	SPOTlight	jensen.shannon.563	0.55312	SPOTlight
jensen.shannon.564	0.723724	SPOTlight	jensen.shannon.564	0.574694	SPOTlight
jensen.shannon.565	1	SPOTlight	jensen.shannon.565	0.522291	SPOTlight
jensen.shannon.566	1	SPOTlight	jensen.shannon.566	0.587596	SPOTlight
jensen.shannon.567	1	SPOTlight	jensen.shannon.567	0.5376	SPOTlight
jensen.shannon.568	1	SPOTlight	jensen.shannon.568	0.613802	SPOTlight
jensen.shannon.569	1	SPOTlight	jensen.shannon.569	0.567208	SPOTlight
jensen.shannon.570	1	SPOTlight	jensen.shannon.570	0.257298	SPOTlight
jensen.shannon.571	1	SPOTlight	jensen.shannon.571	0.421323	SPOTlight
jensen.shannon.572	1	SPOTlight	jensen.shannon.572	0.327749	SPOTlight
jensen.shannon.573	1	SPOTlight	jensen.shannon.573	0.327532	SPOTlight
jensen.shannon.574	1	SPOTlight	jensen.shannon.574	0.295683	SPOTlight
jensen.shannon.575	1	SPOTlight	jensen.shannon.575	0.27909	SPOTlight
jensen.shannon.576	1	SPOTlight	jensen.shannon.576	0.405053	SPOTlight
jensen.shannon.577	1	SPOTlight	jensen.shannon.577	0.412927	SPOTlight
jensen.shannon.578	1	SPOTlight	jensen.shannon.578	0.336416	SPOTlight
jensen.shannon.579	1	SPOTlight	jensen.shannon.579	0.257541	SPOTlight
jensen.shannon.580	1	SPOTlight	jensen.shannon.580	0.58795	SPOTlight
jensen.shannon.581	1	SPOTlight	jensen.shannon.581	0.584435	SPOTlight
jensen.shannon.582	1	SPOTlight	jensen.shannon.582	0.488636	SPOTlight
jensen.shannon.583	1	SPOTlight	jensen.shannon.583	0.653705	SPOTlight
jensen.shannon.584	1	SPOTlight	jensen.shannon.584	0.619538	SPOTlight
jensen.shannon.585	1	SPOTlight	jensen.shannon.585	0.568588	SPOTlight
jensen.shannon.586	1	SPOTlight	jensen.shannon.586	0.594801	SPOTlight
jensen.shannon.587	1	SPOTlight	jensen.shannon.587	0.505679	SPOTlight
jensen.shannon.588	1	SPOTlight	jensen.shannon.588	0.660977	SPOTlight
jensen.shannon.589	1	SPOTlight	jensen.shannon.589	0.606921	SPOTlight
jensen.shannon.590	1	SPOTlight	jensen.shannon.590	0.4676	SPOTlight
jensen.shannon.591	1	SPOTlight	jensen.shannon.591	0.32579	SPOTlight
jensen.shannon.592	1	SPOTlight	jensen.shannon.592	0.308617	SPOTlight
jensen.shannon.593	1	SPOTlight	jensen.shannon.593	0.449925	SPOTlight
jensen.shannon.594	1	SPOTlight	jensen.shannon.594	0.286879	SPOTlight
jensen.shannon.595	1	SPOTlight	jensen.shannon.595	0.330243	SPOTlight
jensen.shannon.596	1	SPOTlight	jensen.shannon.596	0.293218	SPOTlight
jensen.shannon.597	1	SPOTlight	jensen.shannon.597	0.387561	SPOTlight
jensen.shannon.598	1	SPOTlight	jensen.shannon.598	0.22929	SPOTlight
jensen.shannon.599	1	SPOTlight	jensen.shannon.599	0.287022	SPOTlight
jensen.shannon.600	1	SPOTlight	jensen.shannon.600	0.590593	SPOTlight
jensen.shannon.601	1	SPOTlight	jensen.shannon.601	0.578939	SPOTlight
jensen.shannon.602	1	SPOTlight	jensen.shannon.602	0.583616	SPOTlight
jensen.shannon.603	1	SPOTlight	jensen.shannon.603	0.567497	SPOTlight
jensen.shannon.604	1	SPOTlight	jensen.shannon.604	0.552119	SPOTlight
jensen.shannon.605	0.715793	SPOTlight	jensen.shannon.605	0.585715	SPOTlight
jensen.shannon.606	1	SPOTlight	jensen.shannon.606	0.631394	SPOTlight
jensen.shannon.607	1	SPOTlight	jensen.shannon.607	0.558332	SPOTlight
jensen.shannon.608	1	SPOTlight	jensen.shannon.608	0.589644	SPOTlight
jensen.shannon.609	1	SPOTlight	jensen.shannon.609	0.626325	SPOTlight
jensen.shannon.610	1	SPOTlight	jensen.shannon.610	1	SPOTlight
jensen.shannon.611	1	SPOTlight	jensen.shannon.611	1	SPOTlight
jensen.shannon.612	1	SPOTlight	jensen.shannon.612	1	SPOTlight
jensen.shannon.613	1	SPOTlight	jensen.shannon.613	1	SPOTlight
jensen.shannon.614	1	SPOTlight	jensen.shannon.614	1	SPOTlight
jensen.shannon.615	1	SPOTlight	jensen.shannon.615	0.82237	SPOTlight
jensen.shannon.616	1	SPOTlight	jensen.shannon.616	1	SPOTlight
jensen.shannon.617	1	SPOTlight	jensen.shannon.617	1	SPOTlight
jensen.shannon.618	0.63391	SPOTlight	jensen.shannon.618	1	SPOTlight
jensen.shannon.619	1	SPOTlight	jensen.shannon.619	1	SPOTlight
jensen.shannon.620	1	SPOTlight	jensen.shannon.620	0.569023	SPOTlight
jensen.shannon.621	1	SPOTlight	jensen.shannon.621	0.537571	SPOTlight
jensen.shannon.622	1	SPOTlight	jensen.shannon.622	0.637202	SPOTlight
jensen.shannon.623	1	SPOTlight	jensen.shannon.623	0.589932	SPOTlight
jensen.shannon.624	1	SPOTlight	jensen.shannon.624	0.573948	SPOTlight
jensen.shannon.625	1	SPOTlight	jensen.shannon.625	0.557676	SPOTlight
jensen.shannon.626	1	SPOTlight	jensen.shannon.626	0.575578	SPOTlight
jensen.shannon.627	1	SPOTlight	jensen.shannon.627	0.624138	SPOTlight
jensen.shannon.628	1	SPOTlight	jensen.shannon.628	0.558873	SPOTlight
jensen.shannon.629	1	SPOTlight	jensen.shannon.629	0.564955	SPOTlight
jensen.shannon.630	1	SPOTlight	jensen.shannon.630	1	SPOTlight
jensen.shannon.631	1	SPOTlight	jensen.shannon.631	1	SPOTlight
jensen.shannon.632	1	SPOTlight	jensen.shannon.632	1	SPOTlight
jensen.shannon.633	1	SPOTlight	jensen.shannon.633	1	SPOTlight
jensen.shannon.634	1	SPOTlight	jensen.shannon.634	1	SPOTlight
jensen.shannon.635	1	SPOTlight	jensen.shannon.635	1	SPOTlight
jensen.shannon.636	1	SPOTlight	jensen.shannon.636	1	SPOTlight
jensen.shannon.637	1	SPOTlight	jensen.shannon.637	1	SPOTlight
jensen.shannon.638	1	SPOTlight	jensen.shannon.638	1	SPOTlight
jensen.shannon.639	1	SPOTlight	jensen.shannon.639	1	SPOTlight
jensen.shannon.640	0.310396	SPOTlight	jensen.shannon.640	0.548195	SPOTlight
jensen.shannon.641	0.340961	SPOTlight	jensen.shannon.641	0.583215	SPOTlight
jensen.shannon.642	0.257654	SPOTlight	jensen.shannon.642	0.559656	SPOTlight
jensen.shannon.643	0.353093	SPOTlight	jensen.shannon.643	0.552973	SPOTlight
jensen.shannon.644	0.380771	SPOTlight	jensen.shannon.644	0.627928	SPOTlight
jensen.shannon.645	0.453669	SPOTlight	jensen.shannon.645	0.586651	SPOTlight
jensen.shannon.646	0.368041	SPOTlight	jensen.shannon.646	0.598271	SPOTlight
jensen.shannon.647	0.413009	SPOTlight	jensen.shannon.647	0.563764	SPOTlight
jensen.shannon.648	0.556731	SPOTlight	jensen.shannon.648	0.568415	SPOTlight
jensen.shannon.649	0.453288	SPOTlight	jensen.shannon.649	0.470562	SPOTlight
jensen.shannon.650	0.34488	SPOTlight	jensen.shannon.650	1	SPOTlight
jensen.shannon.651	0.305115	SPOTlight	jensen.shannon.651	1	SPOTlight
jensen.shannon.652	0.451956	SPOTlight	jensen.shannon.652	1	SPOTlight
jensen.shannon.653	0.355139	SPOTlight	jensen.shannon.653	1	SPOTlight
jensen.shannon.654	0.290879	SPOTlight	jensen.shannon.654	1	SPOTlight
jensen.shannon.655	0.370079	SPOTlight	jensen.shannon.655	1	SPOTlight
jensen.shannon.656	0.379144	SPOTlight	jensen.shannon.656	1	SPOTlight
jensen.shannon.657	0.374741	SPOTlight	jensen.shannon.657	1	SPOTlight
jensen.shannon.658	0.245446	SPOTlight	jensen.shannon.658	1	SPOTlight
jensen.shannon.659	0.312158	SPOTlight	jensen.shannon.659	1	SPOTlight
jensen.shannon.660	0.396185	SPOTlight	jensen.shannon.660	0.59423	SPOTlight
jensen.shannon.661	0.334312	SPOTlight	jensen.shannon.661	0.648071	SPOTlight
jensen.shannon.662	0.292494	SPOTlight	jensen.shannon.662	0.585572	SPOTlight
jensen.shannon.663	0.330676	SPOTlight	jensen.shannon.663	0.599988	SPOTlight
jensen.shannon.664	0.508007	SPOTlight	jensen.shannon.664	0.600229	SPOTlight
jensen.shannon.665	0.34453	SPOTlight	jensen.shannon.665	0.625965	SPOTlight
jensen.shannon.666	0.349216	SPOTlight	jensen.shannon.666	0.620758	SPOTlight
jensen.shannon.667	0.31145	SPOTlight	jensen.shannon.667	0.59714	SPOTlight
jensen.shannon.668	0.376878	SPOTlight	jensen.shannon.668	0.585347	SPOTlight
jensen.shannon.669	0.41151	SPOTlight	jensen.shannon.669	0.558796	SPOTlight
jensen.shannon.670	0.360538	SPOTlight	jensen.shannon.670	1	SPOTlight
jensen.shannon.671	0.308084	SPOTlight	jensen.shannon.671	1	SPOTlight
jensen.shannon.672	0.302283	SPOTlight	jensen.shannon.672	1	SPOTlight
jensen.shannon.673	0.642232	SPOTlight	jensen.shannon.673	1	SPOTlight
jensen.shannon.674	0.355139	SPOTlight	jensen.shannon.674	1	SPOTlight
jensen.shannon.675	0.359612	SPOTlight	jensen.shannon.675	1	SPOTlight
jensen.shannon.676	0.331498	SPOTlight	jensen.shannon.676	1	SPOTlight
jensen.shannon.677	0.318304	SPOTlight	jensen.shannon.677	1	SPOTlight
jensen.shannon.678	0.299386	SPOTlight	jensen.shannon.678	1	SPOTlight
jensen.shannon.679	0.362419	SPOTlight	jensen.shannon.679	0.714643	SPOTlight
jensen.shannon.680	0.354071	SPOTlight	jensen.shannon.680	0.60442	SPOTlight
jensen.shannon.681	0.345129	SPOTlight	jensen.shannon.681	0.619292	SPOTlight
jensen.shannon.682	0.393608	SPOTlight	jensen.shannon.682	0.524976	SPOTlight
jensen.shannon.683	0.352137	SPOTlight	jensen.shannon.683	0.493606	SPOTlight
jensen.shannon.684	0.265057	SPOTlight	jensen.shannon.684	0.554536	SPOTlight
jensen.shannon.685	0.369937	SPOTlight	jensen.shannon.685	0.561335	SPOTlight
jensen.shannon.686	0.336425	SPOTlight	jensen.shannon.686	0.574896	SPOTlight
jensen.shannon.687	0.437313	SPOTlight	jensen.shannon.687	0.506393	SPOTlight
jensen.shannon.688	0.295778	SPOTlight	jensen.shannon.688	0.451234	SPOTlight
jensen.shannon.689	0.289731	SPOTlight	jensen.shannon.689	0.570457	SPOTlight
jensen.shannon.690	0.262625	SPOTlight	jensen.shannon.690	1	SPOTlight
jensen.shannon.691	0.390306	SPOTlight	jensen.shannon.691	1	SPOTlight
jensen.shannon.692	0.42923	SPOTlight	jensen.shannon.692	1	SPOTlight
jensen.shannon.693	0.386486	SPOTlight	jensen.shannon.693	1	SPOTlight
jensen.shannon.694	0.323649	SPOTlight	jensen.shannon.694	1	SPOTlight
jensen.shannon.695	0.343648	SPOTlight	jensen.shannon.695	1	SPOTlight
jensen.shannon.696	0.399238	SPOTlight	jensen.shannon.696	1	SPOTlight
jensen.shannon.697	0.336202	SPOTlight	jensen.shannon.697	1	SPOTlight
jensen.shannon.698	0.344011	SPOTlight	jensen.shannon.698	1	SPOTlight
jensen.shannon.699	0.330101	SPOTlight	jensen.shannon.699	1	SPOTlight
jensen.shannon.700	0.360828	SPOTlight	jensen.shannon.700	0.633059	SPOTlight
jensen.shannon.701	0.325004	SPOTlight	jensen.shannon.701	0.551063	SPOTlight
jensen.shannon.702	0.311899	SPOTlight	jensen.shannon.702	0.564981	SPOTlight
jensen.shannon.703	0.316965	SPOTlight	jensen.shannon.703	0.561264	SPOTlight
jensen.shannon.704	0.406254	SPOTlight	jensen.shannon.704	0.589676	SPOTlight
jensen.shannon.705	0.347224	SPOTlight	jensen.shannon.705	0.647311	SPOTlight
jensen.shannon.706	0.415085	SPOTlight	jensen.shannon.706	0.599363	SPOTlight
jensen.shannon.707	0.500333	SPOTlight	jensen.shannon.707	0.587581	SPOTlight
jensen.shannon.708	0.335323	SPOTlight	jensen.shannon.708	0.563256	SPOTlight
jensen.shannon.709	0.34148	SPOTlight	jensen.shannon.709	0.610869	SPOTlight
jensen.shannon.710	0.333973	SPOTlight	jensen.shannon.710	1	SPOTlight
jensen.shannon.711	0.319606	SPOTlight	jensen.shannon.711	1	SPOTlight
jensen.shannon.712	0.347353	SPOTlight	jensen.shannon.712	1	SPOTlight
jensen.shannon.713	0.297648	SPOTlight	jensen.shannon.713	1	SPOTlight
jensen.shannon.714	0.296806	SPOTlight	jensen.shannon.714	1	SPOTlight
jensen.shannon.715	0.445234	SPOTlight	jensen.shannon.715	1	SPOTlight
jensen.shannon.716	0.362142	SPOTlight	jensen.shannon.716	1	SPOTlight
jensen.shannon.717	0.30971	SPOTlight	jensen.shannon.717	1	SPOTlight
jensen.shannon.718	0.310397	SPOTlight	jensen.shannon.718	1	SPOTlight
jensen.shannon.719	0.278665	SPOTlight	jensen.shannon.719	1	SPOTlight
jensen.shannon.720	0.301464	SPOTlight	jensen.shannon.720	0.523345	SPOTlight
jensen.shannon.721	0.329493	SPOTlight	jensen.shannon.721	0.639675	SPOTlight
jensen.shannon.722	0.29202	SPOTlight	jensen.shannon.722	0.536811	SPOTlight
jensen.shannon.723	0.40941	SPOTlight	jensen.shannon.723	0.579855	SPOTlight
jensen.shannon.724	0.374066	SPOTlight	jensen.shannon.724	0.538455	SPOTlight
jensen.shannon.725	0.46974	SPOTlight	jensen.shannon.725	0.622726	SPOTlight
jensen.shannon.726	0.300812	SPOTlight	jensen.shannon.726	0.53863	SPOTlight
jensen.shannon.727	0.348002	SPOTlight	jensen.shannon.727	0.583579	SPOTlight
jensen.shannon.728	0.451719	SPOTlight	jensen.shannon.728	0.588191	SPOTlight
jensen.shannon.729	0.372841	SPOTlight	jensen.shannon.729	0.574476	SPOTlight
jensen.shannon.730	0.343871	SPOTlight	jensen.shannon.730	1	SPOTlight
jensen.shannon.731	0.31071	SPOTlight	jensen.shannon.731	1	SPOTlight
jensen.shannon.732	0.267883	SPOTlight	jensen.shannon.732	1	SPOTlight
jensen.shannon.733	0.350373	SPOTlight	jensen.shannon.733	1	SPOTlight
jensen.shannon.734	0.287449	SPOTlight	jensen.shannon.734	0.696695	SPOTlight
jensen.shannon.735	0.329182	SPOTlight	jensen.shannon.735	1	SPOTlight
jensen.shannon.736	0.328453	SPOTlight	jensen.shannon.736	1	SPOTlight
jensen.shannon.737	0.273998	SPOTlight	jensen.shannon.737	1	SPOTlight
jensen.shannon.738	0.323911	SPOTlight	jensen.shannon.738	0.73505	SPOTlight
jensen.shannon.739	0.325873	SPOTlight	jensen.shannon.739	1	SPOTlight
jensen.shannon.740	0.332755	SPOTlight	jensen.shannon.740	0.45954	SPOTlight
jensen.shannon.741	0.443244	SPOTlight	jensen.shannon.741	0.580067	SPOTlight
jensen.shannon.742	0.3618	SPOTlight	jensen.shannon.742	0.589102	SPOTlight
jensen.shannon.743	0.338012	SPOTlight	jensen.shannon.743	0.60613	SPOTlight
jensen.shannon.744	0.267023	SPOTlight	jensen.shannon.744	0.564262	SPOTlight
jensen.shannon.745	0.305519	SPOTlight	jensen.shannon.745	0.509893	SPOTlight
jensen.shannon.746	0.369057	SPOTlight	jensen.shannon.746	0.610766	SPOTlight
jensen.shannon.747	0.314368	SPOTlight	jensen.shannon.747	0.558307	SPOTlight
jensen.shannon.748	0.361789	SPOTlight	jensen.shannon.748	0.606894	SPOTlight
jensen.shannon.749	0.497774	SPOTlight	jensen.shannon.749	0.620297	SPOTlight
jensen.shannon.750	0.389052	SPOTlight	jensen.shannon.750	1	SPOTlight
jensen.shannon.751	0.385877	SPOTlight	jensen.shannon.751	1	SPOTlight
jensen.shannon.752	0.37091	SPOTlight	jensen.shannon.752	0.690703	SPOTlight
jensen.shannon.753	0.329651	SPOTlight	jensen.shannon.753	1	SPOTlight
jensen.shannon.754	0.315113	SPOTlight	jensen.shannon.754	1	SPOTlight
jensen.shannon.755	0.288176	SPOTlight	jensen.shannon.755	1	SPOTlight
jensen.shannon.756	0.321687	SPOTlight	jensen.shannon.756	1	SPOTlight
jensen.shannon.757	0.408592	SPOTlight	jensen.shannon.757	1	SPOTlight
jensen.shannon.758	0.305649	SPOTlight	jensen.shannon.758	1	SPOTlight
jensen.shannon.759	0.280846	SPOTlight	jensen.shannon.759	1	SPOTlight
jensen.shannon.760	0.267233	SPOTlight	jensen.shannon.760	0.604279	SPOTlight
jensen.shannon.761	0.468815	SPOTlight	jensen.shannon.761	0.530324	SPOTlight
jensen.shannon.762	0.368129	SPOTlight	jensen.shannon.762	0.504237	SPOTlight
jensen.shannon.763	0.344662	SPOTlight	jensen.shannon.763	0.550205	SPOTlight
jensen.shannon.764	0.333683	SPOTlight	jensen.shannon.764	0.600437	SPOTlight
jensen.shannon.765	0.381509	SPOTlight	jensen.shannon.765	0.559319	SPOTlight
jensen.shannon.766	0.326764	SPOTlight	jensen.shannon.766	0.593979	SPOTlight
jensen.shannon.767	0.301497	SPOTlight	jensen.shannon.767	0.598978	SPOTlight
jensen.shannon.768	0.2865	SPOTlight	jensen.shannon.768	0.577784	SPOTlight
jensen.shannon.769	0.559207	SPOTlight	jensen.shannon.769	0.631694	SPOTlight
jensen.shannon.770	0.300145	SPOTlight	jensen.shannon.770	1	SPOTlight
jensen.shannon.771	0.454704	SPOTlight	jensen.shannon.771	1	SPOTlight
jensen.shannon.772	0.343469	SPOTlight	jensen.shannon.772	1	SPOTlight
jensen.shannon.773	0.349232	SPOTlight	jensen.shannon.773	1	SPOTlight
jensen.shannon.774	0.272932	SPOTlight	jensen.shannon.774	1	SPOTlight
jensen.shannon.775	0.303661	SPOTlight	jensen.shannon.775	1	SPOTlight
jensen.shannon.776	0.325019	SPOTlight	jensen.shannon.776	1	SPOTlight
jensen.shannon.777	0.345239	SPOTlight	jensen.shannon.777	0.747399	SPOTlight
jensen.shannon.778	0.305643	SPOTlight	jensen.shannon.778	1	SPOTlight
jensen.shannon.779	0.349372	SPOTlight	jensen.shannon.779	1	SPOTlight
jensen.shannon.780	0.382237	SPOTlight	jensen.shannon.780	0.633122	SPOTlight
jensen.shannon.781	0.351727	SPOTlight	jensen.shannon.781	0.555519	SPOTlight
jensen.shannon.782	0.360539	SPOTlight	jensen.shannon.782	0.621451	SPOTlight
jensen.shannon.783	0.387982	SPOTlight	jensen.shannon.783	0.549308	SPOTlight
jensen.shannon.784	0.39886	SPOTlight	jensen.shannon.784	0.576634	SPOTlight
jensen.shannon.785	0.330366	SPOTlight	jensen.shannon.785	0.594237	SPOTlight
jensen.shannon.786	0.413912	SPOTlight	jensen.shannon.786	0.595636	SPOTlight
jensen.shannon.787	0.304258	SPOTlight	jensen.shannon.787	0.56191	SPOTlight
jensen.shannon.788	0.296219	SPOTlight	jensen.shannon.788	0.555504	SPOTlight
jensen.shannon.789	0.359319	SPOTlight	jensen.shannon.789	0.60384	SPOTlight
jensen.shannon.790	0.304626	SPOTlight	jensen.shannon.790	1	SPOTlight
jensen.shannon.791	0.358483	SPOTlight	jensen.shannon.791	1	SPOTlight
jensen.shannon.792	0.309881	SPOTlight	jensen.shannon.792	1	SPOTlight
jensen.shannon.793	0.418207	SPOTlight	jensen.shannon.793	1	SPOTlight
jensen.shannon.794	0.288817	SPOTlight	jensen.shannon.794	1	SPOTlight
jensen.shannon.795	0.364238	SPOTlight	jensen.shannon.795	1	SPOTlight
jensen.shannon.796	0.445985	SPOTlight	jensen.shannon.796	1	SPOTlight
jensen.shannon.797	0.353115	SPOTlight	jensen.shannon.797	1	SPOTlight
jensen.shannon.798	0.334755	SPOTlight	jensen.shannon.798	1	SPOTlight
jensen.shannon.799	0.371762	SPOTlight	jensen.shannon.799	1	SPOTlight
jensen.shannon.800	0.0766801	RCTD	jensen.shannon.800	0.075086	RCTD
jensen.shannon.801	0.0525179	RCTD	jensen.shannon.801	0.0511099	RCTD
jensen.shannon.802	0.305927	RCTD	jensen.shannon.802	0.302589	RCTD
jensen.shannon.803	0.169428	RCTD	jensen.shannon.803	0.166733	RCTD
jensen.shannon.804	0.238557	RCTD	jensen.shannon.804	0.234601	RCTD
jensen.shannon.805	0.00949664	RCTD	jensen.shannon.805	0.00831584	RCTD
jensen.shannon.806	0.00465716	RCTD	jensen.shannon.806	0.00437268	RCTD
jensen.shannon.807	0.00160266	RCTD	jensen.shannon.807	0.00168637	RCTD
jensen.shannon.808	0.311689	RCTD	jensen.shannon.808	0.310856	RCTD
jensen.shannon.809	0.107055	RCTD	jensen.shannon.809	0.105328	RCTD
jensen.shannon.810	0.0898785	RCTD	jensen.shannon.810	0.0880969	RCTD
jensen.shannon.811	0.000374254	RCTD	jensen.shannon.811	0.000374975	RCTD
jensen.shannon.812	0.0118293	RCTD	jensen.shannon.812	0.0108206	RCTD
jensen.shannon.813	0.158361	RCTD	jensen.shannon.813	0.155168	RCTD
jensen.shannon.814	0.0898368	RCTD	jensen.shannon.814	0.0881819	RCTD
jensen.shannon.815	0.242576	RCTD	jensen.shannon.815	0.239082	RCTD
jensen.shannon.816	0.000359049	RCTD	jensen.shannon.816	0.000358566	RCTD
jensen.shannon.817	0.115326	RCTD	jensen.shannon.817	0.113409	RCTD
jensen.shannon.818	0.15756	RCTD	jensen.shannon.818	0.154559	RCTD
jensen.shannon.819	0.041564	RCTD	jensen.shannon.819	0.039758	RCTD
jensen.shannon.820	0.0608494	RCTD	jensen.shannon.820	0.0601017	RCTD
jensen.shannon.821	0.173298	RCTD	jensen.shannon.821	0.171315	RCTD
jensen.shannon.822	0.154124	RCTD	jensen.shannon.822	0.153453	RCTD
jensen.shannon.823	0.012878	RCTD	jensen.shannon.823	0.0126286	RCTD
jensen.shannon.824	0.000389308	RCTD	jensen.shannon.824	0.000390136	RCTD
jensen.shannon.825	0.00109304	RCTD	jensen.shannon.825	0.00111553	RCTD
jensen.shannon.826	0.047609	RCTD	jensen.shannon.826	0.0461895	RCTD
jensen.shannon.827	0.177822	RCTD	jensen.shannon.827	0.175994	RCTD
jensen.shannon.828	0.000586844	RCTD	jensen.shannon.828	0.000584024	RCTD
jensen.shannon.829	0.00040432	RCTD	jensen.shannon.829	0.0004521	RCTD
jensen.shannon.830	0.214403	RCTD	jensen.shannon.830	0.213628	RCTD
jensen.shannon.831	0.0182446	RCTD	jensen.shannon.831	0.0179186	RCTD
jensen.shannon.832	0.14751	RCTD	jensen.shannon.832	0.14693	RCTD
jensen.shannon.833	0.203949	RCTD	jensen.shannon.833	0.202737	RCTD
jensen.shannon.834	0.0184525	RCTD	jensen.shannon.834	0.0173223	RCTD
jensen.shannon.835	0.0677682	RCTD	jensen.shannon.835	0.0660782	RCTD
jensen.shannon.836	0.0507861	RCTD	jensen.shannon.836	0.0493566	RCTD
jensen.shannon.837	0.139297	RCTD	jensen.shannon.837	0.138169	RCTD
jensen.shannon.838	0.00952204	RCTD	jensen.shannon.838	0.00947277	RCTD
jensen.shannon.839	0.192354	RCTD	jensen.shannon.839	0.189189	RCTD
jensen.shannon.840	0.0677702	RCTD	jensen.shannon.840	0.066379	RCTD
jensen.shannon.841	0.0158274	RCTD	jensen.shannon.841	0.0145275	RCTD
jensen.shannon.842	0.16344	RCTD	jensen.shannon.842	0.161656	RCTD
jensen.shannon.843	0.136027	RCTD	jensen.shannon.843	0.134456	RCTD
jensen.shannon.844	0.000381286	RCTD	jensen.shannon.844	0.000383068	RCTD
jensen.shannon.845	0.0644986	RCTD	jensen.shannon.845	0.0629281	RCTD
jensen.shannon.846	0.013262	RCTD	jensen.shannon.846	0.0129008	RCTD
jensen.shannon.847	0.118623	RCTD	jensen.shannon.847	0.117012	RCTD
jensen.shannon.848	0.0988464	RCTD	jensen.shannon.848	0.097158	RCTD
jensen.shannon.849	0.0238393	RCTD	jensen.shannon.849	0.0222586	RCTD
jensen.shannon.850	0.000593243	RCTD	jensen.shannon.850	0.000642386	RCTD
jensen.shannon.851	0.264241	RCTD	jensen.shannon.851	0.260465	RCTD
jensen.shannon.852	0.16083	RCTD	jensen.shannon.852	0.157665	RCTD
jensen.shannon.853	0.043587	RCTD	jensen.shannon.853	0.0420793	RCTD
jensen.shannon.854	0.161986	RCTD	jensen.shannon.854	0.16133	RCTD
jensen.shannon.855	0.165138	RCTD	jensen.shannon.855	0.163789	RCTD
jensen.shannon.856	0.000424778	RCTD	jensen.shannon.856	0.000423973	RCTD
jensen.shannon.857	0.147651	RCTD	jensen.shannon.857	0.145387	RCTD
jensen.shannon.858	0.000362254	RCTD	jensen.shannon.858	0.000364347	RCTD
jensen.shannon.859	0.000376608	RCTD	jensen.shannon.859	0.000374062	RCTD
jensen.shannon.860	0.000366747	RCTD	jensen.shannon.860	0.000367354	RCTD
jensen.shannon.861	0.007458	RCTD	jensen.shannon.861	0.00751487	RCTD
jensen.shannon.862	0.140427	RCTD	jensen.shannon.862	0.138913	RCTD
jensen.shannon.863	0.00848673	RCTD	jensen.shannon.863	0.0081777	RCTD
jensen.shannon.864	0.0120718	RCTD	jensen.shannon.864	0.011974	RCTD
jensen.shannon.865	0.0317592	RCTD	jensen.shannon.865	0.0313386	RCTD
jensen.shannon.866	0.0323362	RCTD	jensen.shannon.866	0.0316339	RCTD
jensen.shannon.867	0.0680891	RCTD	jensen.shannon.867	0.0663997	RCTD
jensen.shannon.868	0.000370823	RCTD	jensen.shannon.868	0.000371286	RCTD
jensen.shannon.869	0.0175998	RCTD	jensen.shannon.869	0.017295	RCTD
jensen.shannon.870	0.158257	RCTD	jensen.shannon.870	0.157332	RCTD
jensen.shannon.871	0.193476	RCTD	jensen.shannon.871	0.18967	RCTD
jensen.shannon.872	0.000369223	RCTD	jensen.shannon.872	0.000369838	RCTD
jensen.shannon.873	0.0224313	RCTD	jensen.shannon.873	0.0224653	RCTD
jensen.shannon.874	0.0717911	RCTD	jensen.shannon.874	0.0703854	RCTD
jensen.shannon.875	0.070014	RCTD	jensen.shannon.875	0.0685385	RCTD
jensen.shannon.876	0.00169702	RCTD	jensen.shannon.876	0.00148377	RCTD
jensen.shannon.877	0.0537968	RCTD	jensen.shannon.877	0.0519958	RCTD
jensen.shannon.878	0.000368568	RCTD	jensen.shannon.878	0.000369241	RCTD
jensen.shannon.879	0.0143947	RCTD	jensen.shannon.879	0.0127537	RCTD
jensen.shannon.880	0.0670741	RCTD	jensen.shannon.880	0.0669154	RCTD
jensen.shannon.881	0.0423955	RCTD	jensen.shannon.881	0.0409811	RCTD
jensen.shannon.882	0.01994	RCTD	jensen.shannon.882	0.0193571	RCTD
jensen.shannon.883	0.134914	RCTD	jensen.shannon.883	0.131425	RCTD
jensen.shannon.884	0.0390574	RCTD	jensen.shannon.884	0.038813	RCTD
jensen.shannon.885	0.0383222	RCTD	jensen.shannon.885	0.0379726	RCTD
jensen.shannon.886	0.176107	RCTD	jensen.shannon.886	0.173422	RCTD
jensen.shannon.887	0.0118591	RCTD	jensen.shannon.887	0.0116178	RCTD
jensen.shannon.888	0.116236	RCTD	jensen.shannon.888	0.114658	RCTD
jensen.shannon.889	0.0128727	RCTD	jensen.shannon.889	0.0116218	RCTD
jensen.shannon.890	0.273562	RCTD	jensen.shannon.890	0.27007	RCTD
jensen.shannon.891	0.130336	RCTD	jensen.shannon.891	0.12973	RCTD
jensen.shannon.892	0.21261	RCTD	jensen.shannon.892	0.211865	RCTD
jensen.shannon.893	0.0037886	RCTD	jensen.shannon.893	0.00318345	RCTD
jensen.shannon.894	0.675952	RCTD	jensen.shannon.894	0.670041	RCTD
jensen.shannon.895	0.000375117	RCTD	jensen.shannon.895	0.000376426	RCTD
jensen.shannon.896	0.00171056	RCTD	jensen.shannon.896	0.00173434	RCTD
jensen.shannon.897	0.0204547	RCTD	jensen.shannon.897	0.0201182	RCTD
jensen.shannon.898	0.000367979	RCTD	jensen.shannon.898	0.000368634	RCTD
jensen.shannon.899	0.0125531	RCTD	jensen.shannon.899	0.0119909	RCTD
jensen.shannon.900	0.173956	RCTD	jensen.shannon.900	0.171949	RCTD
jensen.shannon.901	0.0408469	RCTD	jensen.shannon.901	0.0383391	RCTD
jensen.shannon.902	0.0616674	RCTD	jensen.shannon.902	0.0600732	RCTD
jensen.shannon.903	0.0280657	RCTD	jensen.shannon.903	0.0274325	RCTD
jensen.shannon.904	0.0385045	RCTD	jensen.shannon.904	0.0371083	RCTD
jensen.shannon.905	0.0595789	RCTD	jensen.shannon.905	0.058642	RCTD
jensen.shannon.906	0.075785	RCTD	jensen.shannon.906	0.0741091	RCTD
jensen.shannon.907	0.0546617	RCTD	jensen.shannon.907	0.0531945	RCTD
jensen.shannon.908	0.0595253	RCTD	jensen.shannon.908	0.058931	RCTD
jensen.shannon.909	0.0622868	RCTD	jensen.shannon.909	0.0620388	RCTD
jensen.shannon.910	0.0193949	RCTD	jensen.shannon.910	0.018922	RCTD
jensen.shannon.911	0.0710408	RCTD	jensen.shannon.911	0.0695885	RCTD
jensen.shannon.912	0.0685503	RCTD	jensen.shannon.912	0.066136	RCTD
jensen.shannon.913	0.0861353	RCTD	jensen.shannon.913	0.0847199	RCTD
jensen.shannon.914	0.0725072	RCTD	jensen.shannon.914	0.0720404	RCTD
jensen.shannon.915	0.127051	RCTD	jensen.shannon.915	0.126049	RCTD
jensen.shannon.916	0.296547	RCTD	jensen.shannon.916	0.293378	RCTD
jensen.shannon.917	0.0426088	RCTD	jensen.shannon.917	0.0410288	RCTD
jensen.shannon.918	0.000362265	RCTD	jensen.shannon.918	0.000363357	RCTD
jensen.shannon.919	0.000373962	RCTD	jensen.shannon.919	0.000374538	RCTD
jensen.shannon.920	0.19684	RCTD	jensen.shannon.920	0.195972	RCTD
jensen.shannon.921	0.115398	RCTD	jensen.shannon.921	0.112547	RCTD
jensen.shannon.922	0.164794	RCTD	jensen.shannon.922	0.163847	RCTD
jensen.shannon.923	0.0141362	RCTD	jensen.shannon.923	0.013095	RCTD
jensen.shannon.924	0.000522061	RCTD	jensen.shannon.924	0.000533654	RCTD
jensen.shannon.925	0.236271	RCTD	jensen.shannon.925	0.235471	RCTD
jensen.shannon.926	0.000404855	RCTD	jensen.shannon.926	0.000402571	RCTD
jensen.shannon.927	0.0803777	RCTD	jensen.shannon.927	0.07889	RCTD
jensen.shannon.928	0.0381679	RCTD	jensen.shannon.928	0.0376697	RCTD
jensen.shannon.929	0.0116291	RCTD	jensen.shannon.929	0.0113659	RCTD
jensen.shannon.930	0.102371	RCTD	jensen.shannon.930	0.100677	RCTD
jensen.shannon.931	0.274356	RCTD	jensen.shannon.931	0.27066	RCTD
jensen.shannon.932	0.0473666	RCTD	jensen.shannon.932	0.04692	RCTD
jensen.shannon.933	0.0406002	RCTD	jensen.shannon.933	0.039182	RCTD
jensen.shannon.934	0.0335123	RCTD	jensen.shannon.934	0.0331196	RCTD
jensen.shannon.935	0.0182826	RCTD	jensen.shannon.935	0.0171034	RCTD
jensen.shannon.936	0.0231667	RCTD	jensen.shannon.936	0.0218703	RCTD
jensen.shannon.937	0.000359319	RCTD	jensen.shannon.937	0.000359907	RCTD
jensen.shannon.938	0.0542033	RCTD	jensen.shannon.938	0.0526793	RCTD
jensen.shannon.939	0.0562202	RCTD	jensen.shannon.939	0.0546376	RCTD
jensen.shannon.940	0.177835	RCTD	jensen.shannon.940	0.174464	RCTD
jensen.shannon.941	0.0907355	RCTD	jensen.shannon.941	0.0899727	RCTD
jensen.shannon.942	0.02012	RCTD	jensen.shannon.942	0.0198664	RCTD
jensen.shannon.943	0.00293421	RCTD	jensen.shannon.943	0.0030117	RCTD
jensen.shannon.944	0.175059	RCTD	jensen.shannon.944	0.173833	RCTD
jensen.shannon.945	0.0088415	RCTD	jensen.shannon.945	0.00872879	RCTD
jensen.shannon.946	0.000364936	RCTD	jensen.shannon.946	0.000365651	RCTD
jensen.shannon.947	0.0435826	RCTD	jensen.shannon.947	0.0431223	RCTD
jensen.shannon.948	0.0857877	RCTD	jensen.shannon.948	0.0824779	RCTD
jensen.shannon.949	0.000360561	RCTD	jensen.shannon.949	0.000361495	RCTD
jensen.shannon.950	0.0938968	RCTD	jensen.shannon.950	0.0922336	RCTD
jensen.shannon.951	0.00319393	RCTD	jensen.shannon.951	0.00322162	RCTD
jensen.shannon.952	0.0445307	RCTD	jensen.shannon.952	0.0440913	RCTD
jensen.shannon.953	0.0624391	RCTD	jensen.shannon.953	0.059447	RCTD
jensen.shannon.954	0.162038	RCTD	jensen.shannon.954	0.159305	RCTD
jensen.shannon.955	0.0301077	RCTD	jensen.shannon.955	0.0275112	RCTD
jensen.shannon.956	0.00174727	RCTD	jensen.shannon.956	0.00163243	RCTD
jensen.shannon.957	0.210025	RCTD	jensen.shannon.957	0.209517	RCTD
jensen.shannon.958	0.124796	RCTD	jensen.shannon.958	0.12315	RCTD
jensen.shannon.959	0.16926	RCTD	jensen.shannon.959	0.168072	RCTD
jensen.shannon.960	0.00942314	RCTD	jensen.shannon.960	0.159573	RCTD
jensen.shannon.961	0.0196721	RCTD	jensen.shannon.961	0.000727442	RCTD
jensen.shannon.962	9.58792e-05	RCTD	jensen.shannon.962	0.0857026	RCTD
jensen.shannon.963	0.0273143	RCTD	jensen.shannon.963	0.0091934	RCTD
jensen.shannon.964	0.0619891	RCTD	jensen.shannon.964	0.139716	RCTD
jensen.shannon.965	0.0230883	RCTD	jensen.shannon.965	0.000380628	RCTD
jensen.shannon.966	0.0172377	RCTD	jensen.shannon.966	0.0233469	RCTD
jensen.shannon.967	0.0413747	RCTD	jensen.shannon.967	0.000360959	RCTD
jensen.shannon.968	0.0139218	RCTD	jensen.shannon.968	0.000379424	RCTD
jensen.shannon.969	0.0296936	RCTD	jensen.shannon.969	0.0429504	RCTD
jensen.shannon.970	9.29384e-05	RCTD	jensen.shannon.970	0.0387259	RCTD
jensen.shannon.971	0.018527	RCTD	jensen.shannon.971	0.0415008	RCTD
jensen.shannon.972	0.000124	RCTD	jensen.shannon.972	0.000533547	RCTD
jensen.shannon.973	7.47395e-05	RCTD	jensen.shannon.973	0.0780009	RCTD
jensen.shannon.974	0.0241266	RCTD	jensen.shannon.974	0.05894	RCTD
jensen.shannon.975	0.0220956	RCTD	jensen.shannon.975	0.0542398	RCTD
jensen.shannon.976	0.0387683	RCTD	jensen.shannon.976	0.0429172	RCTD
jensen.shannon.977	0.020152	RCTD	jensen.shannon.977	0.0338223	RCTD
jensen.shannon.978	0.000113212	RCTD	jensen.shannon.978	0.0057794	RCTD
jensen.shannon.979	0.000602669	RCTD	jensen.shannon.979	0.000378761	RCTD
jensen.shannon.980	0.00319185	RCTD	jensen.shannon.980	0.0233037	RCTD
jensen.shannon.981	0.0676757	RCTD	jensen.shannon.981	0.00745622	RCTD
jensen.shannon.982	5.77234e-05	RCTD	jensen.shannon.982	0.0299207	RCTD
jensen.shannon.983	0.000106203	RCTD	jensen.shannon.983	0.000364156	RCTD
jensen.shannon.984	0.0143627	RCTD	jensen.shannon.984	0.205305	RCTD
jensen.shannon.985	0.0201605	RCTD	jensen.shannon.985	0.00338894	RCTD
jensen.shannon.986	0.0470769	RCTD	jensen.shannon.986	0.0168902	RCTD
jensen.shannon.987	0.0298211	RCTD	jensen.shannon.987	0.144047	RCTD
jensen.shannon.988	0.000124	RCTD	jensen.shannon.988	0.023035	RCTD
jensen.shannon.989	0.000196681	RCTD	jensen.shannon.989	0.256347	RCTD
jensen.shannon.990	6.71549e-05	RCTD	jensen.shannon.990	0.047264	RCTD
jensen.shannon.991	0.0223662	RCTD	jensen.shannon.991	0.000411681	RCTD
jensen.shannon.992	0.0108218	RCTD	jensen.shannon.992	0.0442613	RCTD
jensen.shannon.993	0.00209327	RCTD	jensen.shannon.993	0.27947	RCTD
jensen.shannon.994	0.023858	RCTD	jensen.shannon.994	0.102526	RCTD
jensen.shannon.995	7.53446e-05	RCTD	jensen.shannon.995	0.139379	RCTD
jensen.shannon.996	0.022931	RCTD	jensen.shannon.996	0.0856386	RCTD
jensen.shannon.997	0.0224416	RCTD	jensen.shannon.997	0.191229	RCTD
jensen.shannon.998	0.000807445	RCTD	jensen.shannon.998	0.233848	RCTD
jensen.shannon.999	6.65893e-05	RCTD	jensen.shannon.999	0.163585	RCTD
jensen.shannon.1000	9.79771e-05	RCTD	jensen.shannon.1000	0.00468125	RCTD
jensen.shannon.1001	0.000699168	RCTD	jensen.shannon.1001	0.0166894	RCTD
jensen.shannon.1002	0.0144981	RCTD	jensen.shannon.1002	0.0224373	RCTD
jensen.shannon.1003	0.0489941	RCTD	jensen.shannon.1003	0.166864	RCTD
jensen.shannon.1004	0.00189221	RCTD	jensen.shannon.1004	0.0560404	RCTD
jensen.shannon.1005	0.000112106	RCTD	jensen.shannon.1005	0.070979	RCTD
jensen.shannon.1006	0.0305412	RCTD	jensen.shannon.1006	0.00388543	RCTD
jensen.shannon.1007	0.0460363	RCTD	jensen.shannon.1007	0.135365	RCTD
jensen.shannon.1008	0.00884	RCTD	jensen.shannon.1008	0.119384	RCTD
jensen.shannon.1009	0.0381455	RCTD	jensen.shannon.1009	0.0934944	RCTD
jensen.shannon.1010	0.0501417	RCTD	jensen.shannon.1010	0.00794868	RCTD
jensen.shannon.1011	0.0331779	RCTD	jensen.shannon.1011	0.0745813	RCTD
jensen.shannon.1012	0.0325063	RCTD	jensen.shannon.1012	0.00682978	RCTD
jensen.shannon.1013	0.0159594	RCTD	jensen.shannon.1013	0.0988356	RCTD
jensen.shannon.1014	0.00136343	RCTD	jensen.shannon.1014	0.0491175	RCTD
jensen.shannon.1015	0.00114047	RCTD	jensen.shannon.1015	0.188958	RCTD
jensen.shannon.1016	0.0218781	RCTD	jensen.shannon.1016	0.0126987	RCTD
jensen.shannon.1017	0.0203433	RCTD	jensen.shannon.1017	0.141896	RCTD
jensen.shannon.1018	6.73588e-05	RCTD	jensen.shannon.1018	0.223189	RCTD
jensen.shannon.1019	0.0066638	RCTD	jensen.shannon.1019	0.102347	RCTD
jensen.shannon.1020	0.00053775	RCTD	jensen.shannon.1020	0.016741	RCTD
jensen.shannon.1021	0.00446735	RCTD	jensen.shannon.1021	0.0254463	RCTD
jensen.shannon.1022	0.0417483	RCTD	jensen.shannon.1022	0.237341	RCTD
jensen.shannon.1023	0.0202662	RCTD	jensen.shannon.1023	0.0652644	RCTD
jensen.shannon.1024	0.00223199	RCTD	jensen.shannon.1024	0.00789041	RCTD
jensen.shannon.1025	0.00971603	RCTD	jensen.shannon.1025	0.00109653	RCTD
jensen.shannon.1026	0.0185264	RCTD	jensen.shannon.1026	0.0012964	RCTD
jensen.shannon.1027	9.18378e-05	RCTD	jensen.shannon.1027	0.0136913	RCTD
jensen.shannon.1028	0.000107071	RCTD	jensen.shannon.1028	0.0159747	RCTD
jensen.shannon.1029	0.00702707	RCTD	jensen.shannon.1029	0.127221	RCTD
jensen.shannon.1030	0.0217265	RCTD	jensen.shannon.1030	0.000675116	RCTD
jensen.shannon.1031	0.0167443	RCTD	jensen.shannon.1031	0.0571899	RCTD
jensen.shannon.1032	0.00390681	RCTD	jensen.shannon.1032	0.0359174	RCTD
jensen.shannon.1033	0.00107495	RCTD	jensen.shannon.1033	0.00610328	RCTD
jensen.shannon.1034	0.0320722	RCTD	jensen.shannon.1034	0.0247177	RCTD
jensen.shannon.1035	0.0360303	RCTD	jensen.shannon.1035	0.0139525	RCTD
jensen.shannon.1036	0.0316639	RCTD	jensen.shannon.1036	0.00192846	RCTD
jensen.shannon.1037	0.0149239	RCTD	jensen.shannon.1037	0.0144975	RCTD
jensen.shannon.1038	9.19136e-05	RCTD	jensen.shannon.1038	0.00670114	RCTD
jensen.shannon.1039	0.0490406	RCTD	jensen.shannon.1039	0.0222818	RCTD
jensen.shannon.1040	0.00620542	RCTD	jensen.shannon.1040	0.0574646	RCTD
jensen.shannon.1041	0.00312849	RCTD	jensen.shannon.1041	0.0130706	RCTD
jensen.shannon.1042	0.00301502	RCTD	jensen.shannon.1042	0.0950039	RCTD
jensen.shannon.1043	0.0157402	RCTD	jensen.shannon.1043	0.00570354	RCTD
jensen.shannon.1044	0.00516075	RCTD	jensen.shannon.1044	0.0822628	RCTD
jensen.shannon.1045	0.0321812	RCTD	jensen.shannon.1045	0.0466048	RCTD
jensen.shannon.1046	8.98575e-05	RCTD	jensen.shannon.1046	0.0379347	RCTD
jensen.shannon.1047	0.00157276	RCTD	jensen.shannon.1047	0.16622	RCTD
jensen.shannon.1048	9.3034e-05	RCTD	jensen.shannon.1048	0.000424572	RCTD
jensen.shannon.1049	0.00473305	RCTD	jensen.shannon.1049	0.0117182	RCTD
jensen.shannon.1050	0.0184047	RCTD	jensen.shannon.1050	0.234179	RCTD
jensen.shannon.1051	0.00151906	RCTD	jensen.shannon.1051	0.101856	RCTD
jensen.shannon.1052	0.0192219	RCTD	jensen.shannon.1052	0.000782987	RCTD
jensen.shannon.1053	0.000108167	RCTD	jensen.shannon.1053	0.0262652	RCTD
jensen.shannon.1054	0.017752	RCTD	jensen.shannon.1054	0.00085596	RCTD
jensen.shannon.1055	0.00113875	RCTD	jensen.shannon.1055	0.160185	RCTD
jensen.shannon.1056	0.031931	RCTD	jensen.shannon.1056	0.172816	RCTD
jensen.shannon.1057	0.012991	RCTD	jensen.shannon.1057	0.0828886	RCTD
jensen.shannon.1058	0.00118078	RCTD	jensen.shannon.1058	0.0701851	RCTD
jensen.shannon.1059	0.0229081	RCTD	jensen.shannon.1059	0.247271	RCTD
jensen.shannon.1060	0.0143082	RCTD	jensen.shannon.1060	0.096077	RCTD
jensen.shannon.1061	0.0175136	RCTD	jensen.shannon.1061	0.000379735	RCTD
jensen.shannon.1062	0.0219242	RCTD	jensen.shannon.1062	0.237173	RCTD
jensen.shannon.1063	0.0153841	RCTD	jensen.shannon.1063	0.0694727	RCTD
jensen.shannon.1064	0.00757741	RCTD	jensen.shannon.1064	0.0336771	RCTD
jensen.shannon.1065	0.00010368	RCTD	jensen.shannon.1065	0.0486111	RCTD
jensen.shannon.1066	0.0152715	RCTD	jensen.shannon.1066	0.00696885	RCTD
jensen.shannon.1067	0.0149756	RCTD	jensen.shannon.1067	0.0312025	RCTD
jensen.shannon.1068	0.00115767	RCTD	jensen.shannon.1068	0.0983823	RCTD
jensen.shannon.1069	0.0128362	RCTD	jensen.shannon.1069	0.00496576	RCTD
jensen.shannon.1070	0.000120455	RCTD	jensen.shannon.1070	0.237204	RCTD
jensen.shannon.1071	6.46358e-05	RCTD	jensen.shannon.1071	0.0318372	RCTD
jensen.shannon.1072	0.0226574	RCTD	jensen.shannon.1072	0.0350884	RCTD
jensen.shannon.1073	0.0216214	RCTD	jensen.shannon.1073	0.0834277	RCTD
jensen.shannon.1074	0.00159784	RCTD	jensen.shannon.1074	0.053265	RCTD
jensen.shannon.1075	0.0878431	RCTD	jensen.shannon.1075	0.10255	RCTD
jensen.shannon.1076	0.0378602	RCTD	jensen.shannon.1076	0.00183423	RCTD
jensen.shannon.1077	0.00891821	RCTD	jensen.shannon.1077	0.0117379	RCTD
jensen.shannon.1078	0.000569544	RCTD	jensen.shannon.1078	0.167049	RCTD
jensen.shannon.1079	0.00762169	RCTD	jensen.shannon.1079	0.0665625	RCTD
jensen.shannon.1080	0.0210512	RCTD	jensen.shannon.1080	0.329005	RCTD
jensen.shannon.1081	8.91642e-05	RCTD	jensen.shannon.1081	0.0488106	RCTD
jensen.shannon.1082	0.0154538	RCTD	jensen.shannon.1082	0.00403705	RCTD
jensen.shannon.1083	0.0220265	RCTD	jensen.shannon.1083	0.214151	RCTD
jensen.shannon.1084	8.56915e-05	RCTD	jensen.shannon.1084	0.0439206	RCTD
jensen.shannon.1085	0.000252799	RCTD	jensen.shannon.1085	0.0134346	RCTD
jensen.shannon.1086	0.0610063	RCTD	jensen.shannon.1086	0.0126634	RCTD
jensen.shannon.1087	0.0175888	RCTD	jensen.shannon.1087	0.135831	RCTD
jensen.shannon.1088	0.00200579	RCTD	jensen.shannon.1088	0.0714323	RCTD
jensen.shannon.1089	0.000476665	RCTD	jensen.shannon.1089	0.233858	RCTD
jensen.shannon.1090	8.3548e-05	RCTD	jensen.shannon.1090	0.0519246	RCTD
jensen.shannon.1091	0.0138397	RCTD	jensen.shannon.1091	0.21846	RCTD
jensen.shannon.1092	0.0297174	RCTD	jensen.shannon.1092	0.151838	RCTD
jensen.shannon.1093	0.0154981	RCTD	jensen.shannon.1093	0.208585	RCTD
jensen.shannon.1094	0.0350032	RCTD	jensen.shannon.1094	0.00655419	RCTD
jensen.shannon.1095	0.00601426	RCTD	jensen.shannon.1095	0.0249112	RCTD
jensen.shannon.1096	0.00123479	RCTD	jensen.shannon.1096	0.0543235	RCTD
jensen.shannon.1097	0.00175047	RCTD	jensen.shannon.1097	0.100157	RCTD
jensen.shannon.1098	0.00522224	RCTD	jensen.shannon.1098	0.000369583	RCTD
jensen.shannon.1099	0.0236936	RCTD	jensen.shannon.1099	0.0247849	RCTD
jensen.shannon.1100	0.00537561	RCTD	jensen.shannon.1100	0.0505788	RCTD
jensen.shannon.1101	0.0229903	RCTD	jensen.shannon.1101	0.0977256	RCTD
jensen.shannon.1102	0.0166812	RCTD	jensen.shannon.1102	0.0272245	RCTD
jensen.shannon.1103	9.0015e-05	RCTD	jensen.shannon.1103	0.0481744	RCTD
jensen.shannon.1104	0.0344569	RCTD	jensen.shannon.1104	0.153987	RCTD
jensen.shannon.1105	0.000116779	RCTD	jensen.shannon.1105	0.0338731	RCTD
jensen.shannon.1106	0.0225714	RCTD	jensen.shannon.1106	0.0530314	RCTD
jensen.shannon.1107	0.0335659	RCTD	jensen.shannon.1107	0.000420192	RCTD
jensen.shannon.1108	0.00228359	RCTD	jensen.shannon.1108	0.000443774	RCTD
jensen.shannon.1109	0.0134584	RCTD	jensen.shannon.1109	0.122816	RCTD
jensen.shannon.1110	0.0210445	RCTD	jensen.shannon.1110	0.000376998	RCTD
jensen.shannon.1111	0.00210126	RCTD	jensen.shannon.1111	0.026429	RCTD
jensen.shannon.1112	0.035912	RCTD	jensen.shannon.1112	0.177137	RCTD
jensen.shannon.1113	0.00156419	RCTD	jensen.shannon.1113	0.0641627	RCTD
jensen.shannon.1114	6.88617e-05	RCTD	jensen.shannon.1114	0.00901462	RCTD
jensen.shannon.1115	0.0224164	RCTD	jensen.shannon.1115	0.0877233	RCTD
jensen.shannon.1116	0.00132648	RCTD	jensen.shannon.1116	0.165138	RCTD
jensen.shannon.1117	0.0352198	RCTD	jensen.shannon.1117	0.0289545	RCTD
jensen.shannon.1118	0.0332027	RCTD	jensen.shannon.1118	0.00672556	RCTD
jensen.shannon.1119	0.0178802	RCTD	jensen.shannon.1119	0.182329	RCTD
jensen.shannon.1120	0.000693436	RCTD	jensen.shannon.1120	0.0487231	RCTD
jensen.shannon.1121	0.00997385	RCTD	jensen.shannon.1121	0.000654202	RCTD
jensen.shannon.1122	0.0125148	RCTD	jensen.shannon.1122	0.18182	RCTD
jensen.shannon.1123	0.167664	RCTD	jensen.shannon.1123	0.0278707	RCTD
jensen.shannon.1124	0.0449432	RCTD	jensen.shannon.1124	0.0890305	RCTD
jensen.shannon.1125	0.0255885	RCTD	jensen.shannon.1125	0.180724	RCTD
jensen.shannon.1126	0.000363106	RCTD	jensen.shannon.1126	0.00278342	RCTD
jensen.shannon.1127	0.0542411	RCTD	jensen.shannon.1127	0.0232254	RCTD
jensen.shannon.1128	0.0512574	RCTD	jensen.shannon.1128	0.108229	RCTD
jensen.shannon.1129	0.0367415	RCTD	jensen.shannon.1129	0.000367633	RCTD
jensen.shannon.1130	0.0490723	RCTD	jensen.shannon.1130	0.393041	RCTD
jensen.shannon.1131	0.0128823	RCTD	jensen.shannon.1131	0.00197218	RCTD
jensen.shannon.1132	0.0563576	RCTD	jensen.shannon.1132	0.0437826	RCTD
jensen.shannon.1133	0.00147838	RCTD	jensen.shannon.1133	0.218221	RCTD
jensen.shannon.1134	0.0594627	RCTD	jensen.shannon.1134	0.000376004	RCTD
jensen.shannon.1135	0.00329029	RCTD	jensen.shannon.1135	0.000434125	RCTD
jensen.shannon.1136	0.00536563	RCTD	jensen.shannon.1136	0.0243006	RCTD
jensen.shannon.1137	0.0277894	RCTD	jensen.shannon.1137	0.0018272	RCTD
jensen.shannon.1138	0.228478	RCTD	jensen.shannon.1138	0.0894056	RCTD
jensen.shannon.1139	0.17483	RCTD	jensen.shannon.1139	0.144082	RCTD
jensen.shannon.1140	0.184365	RCTD	jensen.shannon.1140	0.181091	RCTD
jensen.shannon.1141	0.0588697	RCTD	jensen.shannon.1141	0.010454	RCTD
jensen.shannon.1142	0.0405119	RCTD	jensen.shannon.1142	0.00321268	RCTD
jensen.shannon.1143	0.0451314	RCTD	jensen.shannon.1143	0.000637672	RCTD
jensen.shannon.1144	0.0710772	RCTD	jensen.shannon.1144	0.285295	RCTD
jensen.shannon.1145	0.167243	RCTD	jensen.shannon.1145	0.126204	RCTD
jensen.shannon.1146	0.123017	RCTD	jensen.shannon.1146	0.0400342	RCTD
jensen.shannon.1147	0.000362918	RCTD	jensen.shannon.1147	0.0671396	RCTD
jensen.shannon.1148	0.124587	RCTD	jensen.shannon.1148	0.13431	RCTD
jensen.shannon.1149	0.106651	RCTD	jensen.shannon.1149	0.000904668	RCTD
jensen.shannon.1150	0.0368973	RCTD	jensen.shannon.1150	0.100375	RCTD
jensen.shannon.1151	0.0029282	RCTD	jensen.shannon.1151	0.229827	RCTD
jensen.shannon.1152	0.0015275	RCTD	jensen.shannon.1152	0.128293	RCTD
jensen.shannon.1153	0.00672726	RCTD	jensen.shannon.1153	0.143046	RCTD
jensen.shannon.1154	0.0454227	RCTD	jensen.shannon.1154	0.0356733	RCTD
jensen.shannon.1155	0.0622399	RCTD	jensen.shannon.1155	0.00037927	RCTD
jensen.shannon.1156	0.000367699	RCTD	jensen.shannon.1156	0.151283	RCTD
jensen.shannon.1157	0.000406527	RCTD	jensen.shannon.1157	0.0312934	RCTD
jensen.shannon.1158	0.0213813	RCTD	jensen.shannon.1158	0.0273074	RCTD
jensen.shannon.1159	0.00058089	RCTD	jensen.shannon.1159	0.105388	RCTD
jensen.shannon.1160	0.0621059	RCTD	jensen.shannon.1160	0.000694355	RCTD
jensen.shannon.1161	0.011149	RCTD	jensen.shannon.1161	0.000362709	RCTD
jensen.shannon.1162	0.0498832	RCTD	jensen.shannon.1162	0.00929725	RCTD
jensen.shannon.1163	0.0484517	RCTD	jensen.shannon.1163	0.090384	RCTD
jensen.shannon.1164	0.000357612	RCTD	jensen.shannon.1164	0.143579	RCTD
jensen.shannon.1165	0.0289242	RCTD	jensen.shannon.1165	0.223245	RCTD
jensen.shannon.1166	0.0362194	RCTD	jensen.shannon.1166	0.00113283	RCTD
jensen.shannon.1167	0.015598	RCTD	jensen.shannon.1167	0.0169241	RCTD
jensen.shannon.1168	0.122271	RCTD	jensen.shannon.1168	0.00256506	RCTD
jensen.shannon.1169	0.0162715	RCTD	jensen.shannon.1169	0.0268629	RCTD
jensen.shannon.1170	0.0253271	RCTD	jensen.shannon.1170	0.0938107	RCTD
jensen.shannon.1171	0.0166049	RCTD	jensen.shannon.1171	0.000375091	RCTD
jensen.shannon.1172	0.141173	RCTD	jensen.shannon.1172	0.139271	RCTD
jensen.shannon.1173	0.165485	RCTD	jensen.shannon.1173	0.105204	RCTD
jensen.shannon.1174	0.0915199	RCTD	jensen.shannon.1174	0.0456364	RCTD
jensen.shannon.1175	0.232072	RCTD	jensen.shannon.1175	0.0424601	RCTD
jensen.shannon.1176	0.000363181	RCTD	jensen.shannon.1176	0.000367473	RCTD
jensen.shannon.1177	0.0200747	RCTD	jensen.shannon.1177	0.0003654	RCTD
jensen.shannon.1178	0.00564826	RCTD	jensen.shannon.1178	0.185241	RCTD
jensen.shannon.1179	0.102089	RCTD	jensen.shannon.1179	0.002651	RCTD
jensen.shannon.1180	0.00117771	RCTD	jensen.shannon.1180	0.039728	RCTD
jensen.shannon.1181	0.0121185	RCTD	jensen.shannon.1181	0.0560482	RCTD
jensen.shannon.1182	0.0260634	RCTD	jensen.shannon.1182	0.0567612	RCTD
jensen.shannon.1183	0.00164718	RCTD	jensen.shannon.1183	0.0042811	RCTD
jensen.shannon.1184	0.140358	RCTD	jensen.shannon.1184	0.220622	RCTD
jensen.shannon.1185	0.0846194	RCTD	jensen.shannon.1185	0.000380735	RCTD
jensen.shannon.1186	0.0126937	RCTD	jensen.shannon.1186	0.0571224	RCTD
jensen.shannon.1187	0.00228979	RCTD	jensen.shannon.1187	0.0130994	RCTD
jensen.shannon.1188	0.0265462	RCTD	jensen.shannon.1188	0.0267085	RCTD
jensen.shannon.1189	0.00550815	RCTD	jensen.shannon.1189	0.000412928	RCTD
jensen.shannon.1190	0.0566827	RCTD	jensen.shannon.1190	0.0432814	RCTD
jensen.shannon.1191	0.0143374	RCTD	jensen.shannon.1191	0.244538	RCTD
jensen.shannon.1192	0.00436026	RCTD	jensen.shannon.1192	0.332483	RCTD
jensen.shannon.1193	0.135608	RCTD	jensen.shannon.1193	0.000646432	RCTD
jensen.shannon.1194	0.0109056	RCTD	jensen.shannon.1194	0.000759114	RCTD
jensen.shannon.1195	0.176507	RCTD	jensen.shannon.1195	0.0933411	RCTD
jensen.shannon.1196	0.0347212	RCTD	jensen.shannon.1196	0.0356742	RCTD
jensen.shannon.1197	0.0209314	RCTD	jensen.shannon.1197	0.0316987	RCTD
jensen.shannon.1198	0.19187	RCTD	jensen.shannon.1198	0.214977	RCTD
jensen.shannon.1199	0.000373203	RCTD	jensen.shannon.1199	0.0194342	RCTD
jensen.shannon.1200	0.0221589	RCTD	jensen.shannon.1200	0.00909383	RCTD
jensen.shannon.1201	0.128991	RCTD	jensen.shannon.1201	0.019398	RCTD
jensen.shannon.1202	0.00206561	RCTD	jensen.shannon.1202	8.63272e-05	RCTD
jensen.shannon.1203	0.125414	RCTD	jensen.shannon.1203	0.0273187	RCTD
jensen.shannon.1204	0.160051	RCTD	jensen.shannon.1204	0.0615578	RCTD
jensen.shannon.1205	0.0853788	RCTD	jensen.shannon.1205	0.0227369	RCTD
jensen.shannon.1206	0.191114	RCTD	jensen.shannon.1206	0.0169057	RCTD
jensen.shannon.1207	0.167045	RCTD	jensen.shannon.1207	0.0409494	RCTD
jensen.shannon.1208	0.0233854	RCTD	jensen.shannon.1208	0.0139821	RCTD
jensen.shannon.1209	0.0148468	RCTD	jensen.shannon.1209	0.0292536	RCTD
jensen.shannon.1210	0.24946	RCTD	jensen.shannon.1210	0.000379331	RCTD
jensen.shannon.1211	0.215003	RCTD	jensen.shannon.1211	0.224272	RCTD
jensen.shannon.1212	0.0381118	RCTD	jensen.shannon.1212	0.098803	RCTD
jensen.shannon.1213	0.0672844	RCTD	jensen.shannon.1213	0.00290057	RCTD
jensen.shannon.1214	0.000367035	RCTD	jensen.shannon.1214	0.0287912	RCTD
jensen.shannon.1215	0.0701638	RCTD	jensen.shannon.1215	0.194876	RCTD
jensen.shannon.1216	0.000372435	RCTD	jensen.shannon.1216	0.18958	RCTD
jensen.shannon.1217	0.0670866	RCTD	jensen.shannon.1217	0.0908831	RCTD
jensen.shannon.1218	0.00234774	RCTD	jensen.shannon.1218	0.0293721	RCTD
jensen.shannon.1219	0.289577	RCTD	jensen.shannon.1219	0.124309	RCTD
jensen.shannon.1220	0.0254572	RCTD	jensen.shannon.1220	0.0483134	RCTD
jensen.shannon.1221	0.000376332	RCTD	jensen.shannon.1221	0.0121626	RCTD
jensen.shannon.1222	0.129837	RCTD	jensen.shannon.1222	5.87002e-05	RCTD
jensen.shannon.1223	0.0222129	RCTD	jensen.shannon.1223	0.0293783	RCTD
jensen.shannon.1224	0.0721075	RCTD	jensen.shannon.1224	9.70977e-05	RCTD
jensen.shannon.1225	0.220054	RCTD	jensen.shannon.1225	0.0530096	RCTD
jensen.shannon.1226	0.161941	RCTD	jensen.shannon.1226	0.000131937	RCTD
jensen.shannon.1227	0.0313915	RCTD	jensen.shannon.1227	0.0673267	RCTD
jensen.shannon.1228	0.0651068	RCTD	jensen.shannon.1228	0.000347568	RCTD
jensen.shannon.1229	0.000376923	RCTD	jensen.shannon.1229	0.0184076	RCTD
jensen.shannon.1230	0.000374217	RCTD	jensen.shannon.1230	0.228249	RCTD
jensen.shannon.1231	0.309331	RCTD	jensen.shannon.1231	0.0679343	RCTD
jensen.shannon.1232	0.179708	RCTD	jensen.shannon.1232	0.0506143	RCTD
jensen.shannon.1233	0.0120271	RCTD	jensen.shannon.1233	0.209464	RCTD
jensen.shannon.1234	0.234637	RCTD	jensen.shannon.1234	0.270574	RCTD
jensen.shannon.1235	0.128538	RCTD	jensen.shannon.1235	0.0933497	RCTD
jensen.shannon.1236	0.0963215	RCTD	jensen.shannon.1236	0.00196132	RCTD
jensen.shannon.1237	0.0717165	RCTD	jensen.shannon.1237	0.0433664	RCTD
jensen.shannon.1238	0.0268163	RCTD	jensen.shannon.1238	0.168298	RCTD
jensen.shannon.1239	0.0524476	RCTD	jensen.shannon.1239	0.0201025	RCTD
jensen.shannon.1240	0.113209	RCTD	jensen.shannon.1240	0.0144684	RCTD
jensen.shannon.1241	0.0260399	RCTD	jensen.shannon.1241	0.0483883	RCTD
jensen.shannon.1242	0.196997	RCTD	jensen.shannon.1242	0.00148529	RCTD
jensen.shannon.1243	0.000369546	RCTD	jensen.shannon.1243	0.000108232	RCTD
jensen.shannon.1244	0.0716266	RCTD	jensen.shannon.1244	0.0303583	RCTD
jensen.shannon.1245	0.368356	RCTD	jensen.shannon.1245	0.0459494	RCTD
jensen.shannon.1246	0.0217657	RCTD	jensen.shannon.1246	0.00851947	RCTD
jensen.shannon.1247	0.0171032	RCTD	jensen.shannon.1247	0.0377968	RCTD
jensen.shannon.1248	0.0510124	RCTD	jensen.shannon.1248	0.0497608	RCTD
jensen.shannon.1249	0.0166488	RCTD	jensen.shannon.1249	0.0329115	RCTD
jensen.shannon.1250	0.00956276	RCTD	jensen.shannon.1250	0.000370483	RCTD
jensen.shannon.1251	0.0623003	RCTD	jensen.shannon.1251	0.00083035	RCTD
jensen.shannon.1252	0.0773833	RCTD	jensen.shannon.1252	0.00687291	RCTD
jensen.shannon.1253	0.133732	RCTD	jensen.shannon.1253	0.0667244	RCTD
jensen.shannon.1254	0.0463032	RCTD	jensen.shannon.1254	0.1251	RCTD
jensen.shannon.1255	0.189078	RCTD	jensen.shannon.1255	0.258729	RCTD
jensen.shannon.1256	0.0806378	RCTD	jensen.shannon.1256	0.126705	RCTD
jensen.shannon.1257	0.181033	RCTD	jensen.shannon.1257	0.0133763	RCTD
jensen.shannon.1258	0.169279	RCTD	jensen.shannon.1258	0.01811	RCTD
jensen.shannon.1259	0.16906	RCTD	jensen.shannon.1259	0.000463784	RCTD
jensen.shannon.1260	0.0768755	RCTD	jensen.shannon.1260	0.0268587	RCTD
jensen.shannon.1261	0.109164	RCTD	jensen.shannon.1261	0.0250409	RCTD
jensen.shannon.1262	0.0942362	RCTD	jensen.shannon.1262	0.0249556	RCTD
jensen.shannon.1263	0.000371587	RCTD	jensen.shannon.1263	0.00961322	RCTD
jensen.shannon.1264	0.00100667	RCTD	jensen.shannon.1264	0.0185045	RCTD
jensen.shannon.1265	0.138995	RCTD	jensen.shannon.1265	9.08664e-05	RCTD
jensen.shannon.1266	0.177886	RCTD	jensen.shannon.1266	9.50052e-05	RCTD
jensen.shannon.1267	0.000352	RCTD	jensen.shannon.1267	0.00670666	RCTD
jensen.shannon.1268	0.0377634	RCTD	jensen.shannon.1268	0.021405	RCTD
jensen.shannon.1269	0.0806631	RCTD	jensen.shannon.1269	0.0167429	RCTD
jensen.shannon.1270	0.193124	RCTD	jensen.shannon.1270	0.0422005	RCTD
jensen.shannon.1271	0.000392818	RCTD	jensen.shannon.1271	0.171985	RCTD
jensen.shannon.1272	0.000370017	RCTD	jensen.shannon.1272	0.00246086	RCTD
jensen.shannon.1273	0.00677874	RCTD	jensen.shannon.1273	0.139394	RCTD
jensen.shannon.1274	0.0237577	RCTD	jensen.shannon.1274	0.0121141	RCTD
jensen.shannon.1275	0.23306	RCTD	jensen.shannon.1275	0.0268745	RCTD
jensen.shannon.1276	0.00404636	RCTD	jensen.shannon.1276	0.0686717	RCTD
jensen.shannon.1277	0.343652	RCTD	jensen.shannon.1277	0.00167608	RCTD
jensen.shannon.1278	0.0221495	RCTD	jensen.shannon.1278	0.173752	RCTD
jensen.shannon.1279	0.134119	RCTD	jensen.shannon.1279	0.23582	RCTD
jensen.shannon.1280	0.00974054	RCTD	jensen.shannon.1280	8.10128e-05	RCTD
jensen.shannon.1281	0.00684172	RCTD	jensen.shannon.1281	9.24696e-05	RCTD
jensen.shannon.1282	0.00353313	RCTD	jensen.shannon.1282	0.00244582	RCTD
jensen.shannon.1283	0.00313771	RCTD	jensen.shannon.1283	0.000130952	RCTD
jensen.shannon.1284	0.000362384	RCTD	jensen.shannon.1284	0.00398843	RCTD
jensen.shannon.1285	0.018973	RCTD	jensen.shannon.1285	0.0232341	RCTD
jensen.shannon.1286	0.045009	RCTD	jensen.shannon.1286	0.00324528	RCTD
jensen.shannon.1287	0.021672	RCTD	jensen.shannon.1287	0.0254202	RCTD
jensen.shannon.1288	0.0092867	RCTD	jensen.shannon.1288	0.0215693	RCTD
jensen.shannon.1289	0.0003649	RCTD	jensen.shannon.1289	0.0157099	RCTD
jensen.shannon.1290	0.00132983	RCTD	jensen.shannon.1290	0.2624	RCTD
jensen.shannon.1291	0.00776215	RCTD	jensen.shannon.1291	0.00171724	RCTD
jensen.shannon.1292	0.00037426	RCTD	jensen.shannon.1292	0.0727306	RCTD
jensen.shannon.1293	0.00398088	RCTD	jensen.shannon.1293	0.0105078	RCTD
jensen.shannon.1294	0.000937818	RCTD	jensen.shannon.1294	0.0153506	RCTD
jensen.shannon.1295	0.00382039	RCTD	jensen.shannon.1295	0.0245162	RCTD
jensen.shannon.1296	0.0513816	RCTD	jensen.shannon.1296	0.0454282	RCTD
jensen.shannon.1297	0.0553791	RCTD	jensen.shannon.1297	0.0214987	RCTD
jensen.shannon.1298	0.000354928	RCTD	jensen.shannon.1298	0.17751	RCTD
jensen.shannon.1299	0.0672267	RCTD	jensen.shannon.1299	0.17262	RCTD
jensen.shannon.1300	0.000884929	RCTD	jensen.shannon.1300	0.00712306	RCTD
jensen.shannon.1301	0.00148009	RCTD	jensen.shannon.1301	0.0153453	RCTD
jensen.shannon.1302	0.0172258	RCTD	jensen.shannon.1302	0.0148174	RCTD
jensen.shannon.1303	0.000359701	RCTD	jensen.shannon.1303	0.00127648	RCTD
jensen.shannon.1304	0.00560522	RCTD	jensen.shannon.1304	0.0124908	RCTD
jensen.shannon.1305	0.00180183	RCTD	jensen.shannon.1305	0.000161037	RCTD
jensen.shannon.1306	0.00434194	RCTD	jensen.shannon.1306	8.40825e-05	RCTD
jensen.shannon.1307	0.0643967	RCTD	jensen.shannon.1307	0.0222726	RCTD
jensen.shannon.1308	0.000362755	RCTD	jensen.shannon.1308	0.021308	RCTD
jensen.shannon.1309	0.0178894	RCTD	jensen.shannon.1309	0.00131549	RCTD
jensen.shannon.1310	0.000366009	RCTD	jensen.shannon.1310	0.000804512	RCTD
jensen.shannon.1311	0.000358272	RCTD	jensen.shannon.1311	0.0759204	RCTD
jensen.shannon.1312	0.0322489	RCTD	jensen.shannon.1312	0.00912656	RCTD
jensen.shannon.1313	0.000357897	RCTD	jensen.shannon.1313	0.025149	RCTD
jensen.shannon.1314	0.0853377	RCTD	jensen.shannon.1314	0.0112239	RCTD
jensen.shannon.1315	0.00122048	RCTD	jensen.shannon.1315	0.0663669	RCTD
jensen.shannon.1316	0.0014358	RCTD	jensen.shannon.1316	0.0734432	RCTD
jensen.shannon.1317	0.0136571	RCTD	jensen.shannon.1317	0.00037811	RCTD
jensen.shannon.1318	0.000358586	RCTD	jensen.shannon.1318	0.0604717	RCTD
jensen.shannon.1319	0.0650093	RCTD	jensen.shannon.1319	0.000399071	RCTD
jensen.shannon.1320	0.00036545	RCTD	jensen.shannon.1320	0.00642216	RCTD
jensen.shannon.1321	0.00322096	RCTD	jensen.shannon.1321	0.0607525	RCTD
jensen.shannon.1322	0.000359195	RCTD	jensen.shannon.1322	0.0175523	RCTD
jensen.shannon.1323	0.0106637	RCTD	jensen.shannon.1323	0.00179703	RCTD
jensen.shannon.1324	0.0576138	RCTD	jensen.shannon.1324	0.000328669	RCTD
jensen.shannon.1325	0.000363694	RCTD	jensen.shannon.1325	7.95616e-05	RCTD
jensen.shannon.1326	0.00036214	RCTD	jensen.shannon.1326	0.0139004	RCTD
jensen.shannon.1327	0.000359634	RCTD	jensen.shannon.1327	0.0295465	RCTD
jensen.shannon.1328	0.0125757	RCTD	jensen.shannon.1328	0.0151563	RCTD
jensen.shannon.1329	0.000362174	RCTD	jensen.shannon.1329	0.0346978	RCTD
jensen.shannon.1330	0.00921909	RCTD	jensen.shannon.1330	0.151383	RCTD
jensen.shannon.1331	0.0104986	RCTD	jensen.shannon.1331	0.0117419	RCTD
jensen.shannon.1332	0.0650791	RCTD	jensen.shannon.1332	0.00038124	RCTD
jensen.shannon.1333	0.000361113	RCTD	jensen.shannon.1333	0.0702614	RCTD
jensen.shannon.1334	0.0216019	RCTD	jensen.shannon.1334	0.0786415	RCTD
jensen.shannon.1335	0.019773	RCTD	jensen.shannon.1335	0.0033158	RCTD
jensen.shannon.1336	0.00688979	RCTD	jensen.shannon.1336	0.0533569	RCTD
jensen.shannon.1337	0.000362302	RCTD	jensen.shannon.1337	0.000454374	RCTD
jensen.shannon.1338	0.0556893	RCTD	jensen.shannon.1338	0.00037244	RCTD
jensen.shannon.1339	0.058095	RCTD	jensen.shannon.1339	0.0488552	RCTD
jensen.shannon.1340	0.00480637	RCTD	jensen.shannon.1340	0.0136205	RCTD
jensen.shannon.1341	0.0530668	RCTD	jensen.shannon.1341	0.00210162	RCTD
jensen.shannon.1342	0.0037647	RCTD	jensen.shannon.1342	0.0131305	RCTD
jensen.shannon.1343	0.000359814	RCTD	jensen.shannon.1343	0.0211131	RCTD
jensen.shannon.1344	0.0049247	RCTD	jensen.shannon.1344	0.00192434	RCTD
jensen.shannon.1345	0.000357054	RCTD	jensen.shannon.1345	0.0355511	RCTD
jensen.shannon.1346	0.000360979	RCTD	jensen.shannon.1346	0.00134383	RCTD
jensen.shannon.1347	0.0127224	RCTD	jensen.shannon.1347	7.8947e-05	RCTD
jensen.shannon.1348	0.00058061	RCTD	jensen.shannon.1348	0.0224066	RCTD
jensen.shannon.1349	0.00273853	RCTD	jensen.shannon.1349	0.00119564	RCTD
jensen.shannon.1350	0.0118412	RCTD	jensen.shannon.1350	0.00160967	RCTD
jensen.shannon.1351	0.00481188	RCTD	jensen.shannon.1351	0.159882	RCTD
jensen.shannon.1352	0.00595784	RCTD	jensen.shannon.1352	0.0993545	RCTD
jensen.shannon.1353	0.0108278	RCTD	jensen.shannon.1353	0.149112	RCTD
jensen.shannon.1354	0.000359497	RCTD	jensen.shannon.1354	0.158819	RCTD
jensen.shannon.1355	0.00543711	RCTD	jensen.shannon.1355	0.0477123	RCTD
jensen.shannon.1356	0.0521195	RCTD	jensen.shannon.1356	0.257852	RCTD
jensen.shannon.1357	0.0660985	RCTD	jensen.shannon.1357	0.0114689	RCTD
jensen.shannon.1358	0.000358847	RCTD	jensen.shannon.1358	0.0121902	RCTD
jensen.shannon.1359	0.00604527	RCTD	jensen.shannon.1359	0.00400225	RCTD
jensen.shannon.1360	0.0562193	RCTD	jensen.shannon.1360	0.01577	RCTD
jensen.shannon.1361	0.00970605	RCTD	jensen.shannon.1361	0.0634808	RCTD
jensen.shannon.1362	0.0192418	RCTD	jensen.shannon.1362	0.0354456	RCTD
jensen.shannon.1363	0.00431301	RCTD	jensen.shannon.1363	0.00468638	RCTD
jensen.shannon.1364	0.000358272	RCTD	jensen.shannon.1364	0.0185395	RCTD
jensen.shannon.1365	0.00244612	RCTD	jensen.shannon.1365	0.00255527	RCTD
jensen.shannon.1366	0.000369763	RCTD	jensen.shannon.1366	0.0191592	RCTD
jensen.shannon.1367	0.0184468	RCTD	jensen.shannon.1367	0.00232228	RCTD
jensen.shannon.1368	0.00566289	RCTD	jensen.shannon.1368	0.0173475	RCTD
jensen.shannon.1369	0.0103558	RCTD	jensen.shannon.1369	0.0136247	RCTD
jensen.shannon.1370	0.00100344	RCTD	jensen.shannon.1370	0.109775	RCTD
jensen.shannon.1371	0.0096322	RCTD	jensen.shannon.1371	0.16985	RCTD
jensen.shannon.1372	0.00312631	RCTD	jensen.shannon.1372	0.0574067	RCTD
jensen.shannon.1373	0.000358796	RCTD	jensen.shannon.1373	0.0392981	RCTD
jensen.shannon.1374	0.00113145	RCTD	jensen.shannon.1374	0.0437024	RCTD
jensen.shannon.1375	0.00781769	RCTD	jensen.shannon.1375	0.0693947	RCTD
jensen.shannon.1376	0.0129299	RCTD	jensen.shannon.1376	0.164418	RCTD
jensen.shannon.1377	0.0554156	RCTD	jensen.shannon.1377	0.122097	RCTD
jensen.shannon.1378	0.0082723	RCTD	jensen.shannon.1378	0.000381325	RCTD
jensen.shannon.1379	0.0169062	RCTD	jensen.shannon.1379	0.122899	RCTD
jensen.shannon.1380	0.0631565	RCTD	jensen.shannon.1380	0.0162669	RCTD
jensen.shannon.1381	0.00588772	RCTD	jensen.shannon.1381	0.0411414	RCTD
jensen.shannon.1382	0.0386981	RCTD	jensen.shannon.1382	0.00401696	RCTD
jensen.shannon.1383	0.000367312	RCTD	jensen.shannon.1383	0.0610002	RCTD
jensen.shannon.1384	0.00349679	RCTD	jensen.shannon.1384	0.0351289	RCTD
jensen.shannon.1385	0.0012862	RCTD	jensen.shannon.1385	0.017863	RCTD
jensen.shannon.1386	0.00360248	RCTD	jensen.shannon.1386	0.0346773	RCTD
jensen.shannon.1387	0.00363058	RCTD	jensen.shannon.1387	6.98422e-05	RCTD
jensen.shannon.1388	0.00421549	RCTD	jensen.shannon.1388	0.0327607	RCTD
jensen.shannon.1389	0.000363887	RCTD	jensen.shannon.1389	0.0179382	RCTD
jensen.shannon.1390	0.000510157	RCTD	jensen.shannon.1390	0.222791	RCTD
jensen.shannon.1391	0.0556568	RCTD	jensen.shannon.1391	0.0216176	RCTD
jensen.shannon.1392	0.000360892	RCTD	jensen.shannon.1392	0.0566303	RCTD
jensen.shannon.1393	0.0540283	RCTD	jensen.shannon.1393	0.128015	RCTD
jensen.shannon.1394	0.0830986	RCTD	jensen.shannon.1394	0.0361963	RCTD
jensen.shannon.1395	0.000364165	RCTD	jensen.shannon.1395	0.0178018	RCTD
jensen.shannon.1396	0.000361538	RCTD	jensen.shannon.1396	0.0172175	RCTD
jensen.shannon.1397	0.0697011	RCTD	jensen.shannon.1397	0.0358839	RCTD
jensen.shannon.1398	0.00914366	RCTD	jensen.shannon.1398	0.0141467	RCTD
jensen.shannon.1399	0.00474399	RCTD	jensen.shannon.1399	0.120265	RCTD
jensen.shannon.1400	0.0515921	RCTD	jensen.shannon.1400	0.0174256	RCTD
jensen.shannon.1401	0.00816203	RCTD	jensen.shannon.1401	8.34025e-05	RCTD
jensen.shannon.1402	0.0663122	RCTD	jensen.shannon.1402	0.0105928	RCTD
jensen.shannon.1403	0.071071	RCTD	jensen.shannon.1403	0.0148578	RCTD
jensen.shannon.1404	0.000371229	RCTD	jensen.shannon.1404	0.00179786	RCTD
jensen.shannon.1405	0.000358586	RCTD	jensen.shannon.1405	0.00937837	RCTD
jensen.shannon.1406	0.0220489	RCTD	jensen.shannon.1406	0.0372654	RCTD
jensen.shannon.1407	0.0535191	RCTD	jensen.shannon.1407	0.000273037	RCTD
jensen.shannon.1408	0.0239981	RCTD	jensen.shannon.1408	0.017473	RCTD
jensen.shannon.1409	0.0033146	RCTD	jensen.shannon.1409	0.0498476	RCTD
jensen.shannon.1410	0.0752668	RCTD	jensen.shannon.1410	0.0618073	RCTD
jensen.shannon.1411	0.000361515	RCTD	jensen.shannon.1411	0.000370973	RCTD
jensen.shannon.1412	0.0489821	RCTD	jensen.shannon.1412	0.000361696	RCTD
jensen.shannon.1413	0.0570244	RCTD	jensen.shannon.1413	0.0499541	RCTD
jensen.shannon.1414	0.000365865	RCTD	jensen.shannon.1414	0.00249658	RCTD
jensen.shannon.1415	0.0496463	RCTD	jensen.shannon.1415	0.000975644	RCTD
jensen.shannon.1416	0.000362681	RCTD	jensen.shannon.1416	0.000363934	RCTD
jensen.shannon.1417	0.000360629	RCTD	jensen.shannon.1417	0.0630665	RCTD
jensen.shannon.1418	0.00364742	RCTD	jensen.shannon.1418	0.0310814	RCTD
jensen.shannon.1419	0.000251993	RCTD	jensen.shannon.1419	0.0684936	RCTD
jensen.shannon.1420	0.047449	RCTD	jensen.shannon.1420	0.0223134	RCTD
jensen.shannon.1421	0.000360777	RCTD	jensen.shannon.1421	0.00343508	RCTD
jensen.shannon.1422	0.000365453	RCTD	jensen.shannon.1422	0.0540872	RCTD
jensen.shannon.1423	0.0488351	RCTD	jensen.shannon.1423	0.0163199	RCTD
jensen.shannon.1424	0.00035876	RCTD	jensen.shannon.1424	0.00340448	RCTD
jensen.shannon.1425	0.000356171	RCTD	jensen.shannon.1425	0.0140214	RCTD
jensen.shannon.1426	0.000357507	RCTD	jensen.shannon.1426	0.0242111	RCTD
jensen.shannon.1427	0.000370337	RCTD	jensen.shannon.1427	0.0386316	RCTD
jensen.shannon.1428	0.00417143	RCTD	jensen.shannon.1428	5.29851e-05	RCTD
jensen.shannon.1429	0.000366661	RCTD	jensen.shannon.1429	8.40065e-05	RCTD
jensen.shannon.1430	0.000368492	RCTD	jensen.shannon.1430	0.000499401	RCTD
jensen.shannon.1431	0.000375571	RCTD	jensen.shannon.1431	0.000363947	RCTD
jensen.shannon.1432	0.00349534	RCTD	jensen.shannon.1432	0.000364925	RCTD
jensen.shannon.1433	0.00036181	RCTD	jensen.shannon.1433	0.050431	RCTD
jensen.shannon.1434	0.0010959	RCTD	jensen.shannon.1434	0.0601627	RCTD
jensen.shannon.1435	0.0496081	RCTD	jensen.shannon.1435	0.0460941	RCTD
jensen.shannon.1436	0.0578484	RCTD	jensen.shannon.1436	0.000367398	RCTD
jensen.shannon.1437	0.006603	RCTD	jensen.shannon.1437	0.000363876	RCTD
jensen.shannon.1438	0.00909267	RCTD	jensen.shannon.1438	0.000370797	RCTD
jensen.shannon.1439	0.0259094	RCTD	jensen.shannon.1439	0.0682638	RCTD
jensen.shannon.1440	0.000643051	RCTD	jensen.shannon.1440	0.0258542	RCTD
jensen.shannon.1441	0.0109883	RCTD	jensen.shannon.1441	0.000135257	RCTD
jensen.shannon.1442	0.000255478	RCTD	jensen.shannon.1442	0.00150799	RCTD
jensen.shannon.1443	0.0243591	RCTD	jensen.shannon.1443	0.00242549	RCTD
jensen.shannon.1444	0.0791318	RCTD	jensen.shannon.1444	0.0382676	RCTD
jensen.shannon.1445	0.134521	RCTD	jensen.shannon.1445	0.0373722	RCTD
jensen.shannon.1446	0.0622118	RCTD	jensen.shannon.1446	0.0337169	RCTD
jensen.shannon.1447	0.152002	RCTD	jensen.shannon.1447	0.000273189	RCTD
jensen.shannon.1448	0.107457	RCTD	jensen.shannon.1448	8.65642e-05	RCTD
jensen.shannon.1449	0.132671	RCTD	jensen.shannon.1449	0.0061116	RCTD
jensen.shannon.1450	0.0219152	RCTD	jensen.shannon.1450	0.0653266	RCTD
jensen.shannon.1451	0.000251791	RCTD	jensen.shannon.1451	0.000363159	RCTD
jensen.shannon.1452	0.151849	RCTD	jensen.shannon.1452	0.000365896	RCTD
jensen.shannon.1453	0.00837876	RCTD	jensen.shannon.1453	0.00669843	RCTD
jensen.shannon.1454	0.000359909	RCTD	jensen.shannon.1454	0.0123901	RCTD
jensen.shannon.1455	0.0367406	RCTD	jensen.shannon.1455	0.00036427	RCTD
jensen.shannon.1456	0.0340277	RCTD	jensen.shannon.1456	0.000358346	RCTD
jensen.shannon.1457	0.0330647	RCTD	jensen.shannon.1457	0.00365987	RCTD
jensen.shannon.1458	0.000361252	RCTD	jensen.shannon.1458	0.000371901	RCTD
jensen.shannon.1459	0.00254796	RCTD	jensen.shannon.1459	0.000366914	RCTD
jensen.shannon.1460	0.0630822	RCTD	jensen.shannon.1460	0.00399749	RCTD
jensen.shannon.1461	0.00769389	RCTD	jensen.shannon.1461	0.0332969	RCTD
jensen.shannon.1462	0.00116002	RCTD	jensen.shannon.1462	0.0252265	RCTD
jensen.shannon.1463	0.0535364	RCTD	jensen.shannon.1463	0.0143322	RCTD
jensen.shannon.1464	0.18801	RCTD	jensen.shannon.1464	0.0329108	RCTD
jensen.shannon.1465	0.0261765	RCTD	jensen.shannon.1465	0.0680226	RCTD
jensen.shannon.1466	0.0315885	RCTD	jensen.shannon.1466	0.0376512	RCTD
jensen.shannon.1467	0.00501501	RCTD	jensen.shannon.1467	0.00472675	RCTD
jensen.shannon.1468	0.113481	RCTD	jensen.shannon.1468	0.000100471	RCTD
jensen.shannon.1469	0.0493211	RCTD	jensen.shannon.1469	7.0813e-05	RCTD
jensen.shannon.1470	0.00334082	RCTD	jensen.shannon.1470	0.067504	RCTD
jensen.shannon.1471	0.0332213	RCTD	jensen.shannon.1471	0.000362011	RCTD
jensen.shannon.1472	0.0004132	RCTD	jensen.shannon.1472	0.00617624	RCTD
jensen.shannon.1473	0.415911	RCTD	jensen.shannon.1473	0.0064239	RCTD
jensen.shannon.1474	0.0238483	RCTD	jensen.shannon.1474	0.00487345	RCTD
jensen.shannon.1475	0.0415772	RCTD	jensen.shannon.1475	0.00537684	RCTD
jensen.shannon.1476	0.00264933	RCTD	jensen.shannon.1476	0.000360487	RCTD
jensen.shannon.1477	0.035211	RCTD	jensen.shannon.1477	0.0509766	RCTD
jensen.shannon.1478	0.000449373	RCTD	jensen.shannon.1478	0.000358665	RCTD
jensen.shannon.1479	0.0298575	RCTD	jensen.shannon.1479	0.0136543	RCTD
jensen.shannon.1480	0.0286769	RCTD	jensen.shannon.1480	0.0219636	RCTD
jensen.shannon.1481	0.0236851	RCTD	jensen.shannon.1481	0.0111194	RCTD
jensen.shannon.1482	0.0480881	RCTD	jensen.shannon.1482	0.0214014	RCTD
jensen.shannon.1483	0.0609329	RCTD	jensen.shannon.1483	0.00460724	RCTD
jensen.shannon.1484	0.000243864	RCTD	jensen.shannon.1484	5.31476e-05	RCTD
jensen.shannon.1485	0.0403979	RCTD	jensen.shannon.1485	0.000384284	RCTD
jensen.shannon.1486	0.00509035	RCTD	jensen.shannon.1486	0.00109381	RCTD
jensen.shannon.1487	0.0935442	RCTD	jensen.shannon.1487	0.000113764	RCTD
jensen.shannon.1488	0.000239872	RCTD	jensen.shannon.1488	0.000878087	RCTD
jensen.shannon.1489	0.000433454	RCTD	jensen.shannon.1489	0.00324082	RCTD
jensen.shannon.1490	0.000248957	RCTD	jensen.shannon.1490	0.000360457	RCTD
jensen.shannon.1491	0.0820888	RCTD	jensen.shannon.1491	0.000364926	RCTD
jensen.shannon.1492	0.0999605	RCTD	jensen.shannon.1492	0.000360603	RCTD
jensen.shannon.1493	0.119535	RCTD	jensen.shannon.1493	0.0511067	RCTD
jensen.shannon.1494	0.00958472	RCTD	jensen.shannon.1494	0.00332588	RCTD
jensen.shannon.1495	0.0178739	RCTD	jensen.shannon.1495	0.0140022	RCTD
jensen.shannon.1496	0.0719809	RCTD	jensen.shannon.1496	0.0221776	RCTD
jensen.shannon.1497	0.0160808	RCTD	jensen.shannon.1497	0.0567349	RCTD
jensen.shannon.1498	0.00900574	RCTD	jensen.shannon.1498	0.00566212	RCTD
jensen.shannon.1499	0.00296713	RCTD	jensen.shannon.1499	0.0132764	RCTD
jensen.shannon.1500	0.0445625	RCTD	jensen.shannon.1500	0.032582	RCTD
jensen.shannon.1501	0.0352842	RCTD	jensen.shannon.1501	0.000113657	RCTD
jensen.shannon.1502	0.000245993	RCTD	jensen.shannon.1502	0.000121089	RCTD
jensen.shannon.1503	0.0101975	RCTD	jensen.shannon.1503	0.000141135	RCTD
jensen.shannon.1504	0.0754958	RCTD	jensen.shannon.1504	0.00171555	RCTD
jensen.shannon.1505	0.0118016	RCTD	jensen.shannon.1505	0.0890393	RCTD
jensen.shannon.1506	0.108021	RCTD	jensen.shannon.1506	0.0211427	RCTD
jensen.shannon.1507	0.15147	RCTD	jensen.shannon.1507	0.0176055	RCTD
jensen.shannon.1508	0.0311518	RCTD	jensen.shannon.1508	0.00013008	RCTD
jensen.shannon.1509	0.0158549	RCTD	jensen.shannon.1509	0.0169466	RCTD
jensen.shannon.1510	0.00458229	RCTD	jensen.shannon.1510	0.0233741	RCTD
jensen.shannon.1511	0.000245286	RCTD	jensen.shannon.1511	0.0488068	RCTD
jensen.shannon.1512	0.00537003	RCTD	jensen.shannon.1512	0.0112683	RCTD
jensen.shannon.1513	0.0167388	RCTD	jensen.shannon.1513	0.00799136	RCTD
jensen.shannon.1514	0.0201876	RCTD	jensen.shannon.1514	0.00336147	RCTD
jensen.shannon.1515	0.137687	RCTD	jensen.shannon.1515	0.00319874	RCTD
jensen.shannon.1516	0.051237	RCTD	jensen.shannon.1516	0.000363255	RCTD
jensen.shannon.1517	0.0126163	RCTD	jensen.shannon.1517	0.0190676	RCTD
jensen.shannon.1518	0.0103009	RCTD	jensen.shannon.1518	0.0464078	RCTD
jensen.shannon.1519	0.00995565	RCTD	jensen.shannon.1519	0.0229163	RCTD
jensen.shannon.1520	0.000251034	RCTD	jensen.shannon.1520	0.00328809	RCTD
jensen.shannon.1521	0.00559986	RCTD	jensen.shannon.1521	0.034951	RCTD
jensen.shannon.1522	0.000562493	RCTD	jensen.shannon.1522	0.030132	RCTD
jensen.shannon.1523	0.0676279	RCTD	jensen.shannon.1523	0.00015801	RCTD
jensen.shannon.1524	0.0489338	RCTD	jensen.shannon.1524	8.46611e-05	RCTD
jensen.shannon.1525	0.120202	RCTD	jensen.shannon.1525	0.0243252	RCTD
jensen.shannon.1526	0.00469676	RCTD	jensen.shannon.1526	0.000861557	RCTD
jensen.shannon.1527	0.0197026	RCTD	jensen.shannon.1527	0.0162468	RCTD
jensen.shannon.1528	0.159177	RCTD	jensen.shannon.1528	0.000682902	RCTD
jensen.shannon.1529	0.0616426	RCTD	jensen.shannon.1529	0.000236143	RCTD
jensen.shannon.1530	0.00593926	RCTD	jensen.shannon.1530	0.0104151	RCTD
jensen.shannon.1531	0.000453282	RCTD	jensen.shannon.1531	0.055222	RCTD
jensen.shannon.1532	0.00168794	RCTD	jensen.shannon.1532	0.000355812	RCTD
jensen.shannon.1533	0.0179431	RCTD	jensen.shannon.1533	0.067383	RCTD
jensen.shannon.1534	0.000597348	RCTD	jensen.shannon.1534	0.0010043	RCTD
jensen.shannon.1535	0.000258939	RCTD	jensen.shannon.1535	0.0013369	RCTD
jensen.shannon.1536	0.0324107	RCTD	jensen.shannon.1536	0.0183516	RCTD
jensen.shannon.1537	0.000237993	RCTD	jensen.shannon.1537	0.000360527	RCTD
jensen.shannon.1538	0.011074	RCTD	jensen.shannon.1538	0.00571041	RCTD
jensen.shannon.1539	0.00024084	RCTD	jensen.shannon.1539	0.00158928	RCTD
jensen.shannon.1540	0.0301773	RCTD	jensen.shannon.1540	0.00602936	RCTD
jensen.shannon.1541	0.123485	RCTD	jensen.shannon.1541	8.61168e-05	RCTD
jensen.shannon.1542	0.0228918	RCTD	jensen.shannon.1542	0.0143614	RCTD
jensen.shannon.1543	0.0237098	RCTD	jensen.shannon.1543	0.0152686	RCTD
jensen.shannon.1544	0.0152862	RCTD	jensen.shannon.1544	0.0214464	RCTD
jensen.shannon.1545	0.00169906	RCTD	jensen.shannon.1545	0.000615405	RCTD
jensen.shannon.1546	0.0847193	RCTD	jensen.shannon.1546	0.0184882	RCTD
jensen.shannon.1547	0.000288311	RCTD	jensen.shannon.1547	0.0174672	RCTD
jensen.shannon.1548	0.0206639	RCTD	jensen.shannon.1548	0.0266524	RCTD
jensen.shannon.1549	0.202417	RCTD	jensen.shannon.1549	0.0572456	RCTD
jensen.shannon.1550	0.0268855	RCTD	jensen.shannon.1550	0.00175614	RCTD
jensen.shannon.1551	0.0551298	RCTD	jensen.shannon.1551	0.00121481	RCTD
jensen.shannon.1552	0.0332509	RCTD	jensen.shannon.1552	0.00276349	RCTD
jensen.shannon.1553	0.00025741	RCTD	jensen.shannon.1553	0.0651027	RCTD
jensen.shannon.1554	0.000243898	RCTD	jensen.shannon.1554	0.000366296	RCTD
jensen.shannon.1555	0.0129944	RCTD	jensen.shannon.1555	0.00306943	RCTD
jensen.shannon.1556	0.000245582	RCTD	jensen.shannon.1556	0.000360091	RCTD
jensen.shannon.1557	0.0807767	RCTD	jensen.shannon.1557	0.0117364	RCTD
jensen.shannon.1558	0.000246985	RCTD	jensen.shannon.1558	0.0577412	RCTD
jensen.shannon.1559	0.000247579	RCTD	jensen.shannon.1559	0.000592681	RCTD
jensen.shannon.1560	0.000318514	RCTD	jensen.shannon.1560	0.016622	RCTD
jensen.shannon.1561	0.132312	RCTD	jensen.shannon.1561	0.0335427	RCTD
jensen.shannon.1562	0.0136595	RCTD	jensen.shannon.1562	0.000349691	RCTD
jensen.shannon.1563	0.00532941	RCTD	jensen.shannon.1563	0.000479315	RCTD
jensen.shannon.1564	0.00619909	RCTD	jensen.shannon.1564	0.0130115	RCTD
jensen.shannon.1565	0.0829749	RCTD	jensen.shannon.1565	0.0163851	RCTD
jensen.shannon.1566	0.0576577	RCTD	jensen.shannon.1566	0.022324	RCTD
jensen.shannon.1567	0.00073773	RCTD	jensen.shannon.1567	0.0244203	RCTD
jensen.shannon.1568	0.000635296	RCTD	jensen.shannon.1568	0.0275051	RCTD
jensen.shannon.1569	0.25215	RCTD	jensen.shannon.1569	0.0381511	RCTD
jensen.shannon.1570	0.0213035	RCTD	jensen.shannon.1570	0.00586225	RCTD
jensen.shannon.1571	0.1012	RCTD	jensen.shannon.1571	0.0195335	RCTD
jensen.shannon.1572	0.00761396	RCTD	jensen.shannon.1572	0.000807134	RCTD
jensen.shannon.1573	0.0127654	RCTD	jensen.shannon.1573	0.0519033	RCTD
jensen.shannon.1574	0.000563864	RCTD	jensen.shannon.1574	0.0535013	RCTD
jensen.shannon.1575	0.000990969	RCTD	jensen.shannon.1575	0.00689436	RCTD
jensen.shannon.1576	0.0153837	RCTD	jensen.shannon.1576	0.000432109	RCTD
jensen.shannon.1577	0.0209218	RCTD	jensen.shannon.1577	0.0448282	RCTD
jensen.shannon.1578	0.00909311	RCTD	jensen.shannon.1578	0.000360587	RCTD
jensen.shannon.1579	0.101398	RCTD	jensen.shannon.1579	0.00592084	RCTD
jensen.shannon.1580	0.0359151	RCTD	jensen.shannon.1580	0.027136	RCTD
jensen.shannon.1581	0.00918209	RCTD	jensen.shannon.1581	8.87342e-05	RCTD
jensen.shannon.1582	0.0478963	RCTD	jensen.shannon.1582	0.019407	RCTD
jensen.shannon.1583	0.0354446	RCTD	jensen.shannon.1583	0.000147736	RCTD
jensen.shannon.1584	0.0902188	RCTD	jensen.shannon.1584	0.000463404	RCTD
jensen.shannon.1585	0.0112127	RCTD	jensen.shannon.1585	0.0391387	RCTD
jensen.shannon.1586	0.0546723	RCTD	jensen.shannon.1586	0.0173732	RCTD
jensen.shannon.1587	0.000248116	RCTD	jensen.shannon.1587	0.000278819	RCTD
jensen.shannon.1588	0.000419193	RCTD	jensen.shannon.1588	0.000159949	RCTD
jensen.shannon.1589	0.053537	RCTD	jensen.shannon.1589	0.0242811	RCTD
jensen.shannon.1590	0.000747181	RCTD	jensen.shannon.1590	0.000360117	RCTD
jensen.shannon.1591	0.00800328	RCTD	jensen.shannon.1591	0.0121345	RCTD
jensen.shannon.1592	0.000661585	RCTD	jensen.shannon.1592	0.0778057	RCTD
jensen.shannon.1593	0.0538115	RCTD	jensen.shannon.1593	0.053449	RCTD
jensen.shannon.1594	0.000484691	RCTD	jensen.shannon.1594	0.00035966	RCTD
jensen.shannon.1595	0.0607943	RCTD	jensen.shannon.1595	0.00610175	RCTD
jensen.shannon.1596	0.155889	RCTD	jensen.shannon.1596	0.0563289	RCTD
jensen.shannon.1597	0.0476193	RCTD	jensen.shannon.1597	0.011042	RCTD
jensen.shannon.1598	0.00132855	RCTD	jensen.shannon.1598	0.0204661	RCTD
jensen.shannon.1599	0.0665973	RCTD	jensen.shannon.1599	0.00444893	RCTD
jensen.shannon.1600	0.033744	Pre	jensen.shannon.1600	0.0240707	Pre
jensen.shannon.1601	0.0470297	Pre	jensen.shannon.1601	0.0644101	Pre
jensen.shannon.1602	0.188161	Pre	jensen.shannon.1602	0.0938352	Pre
jensen.shannon.1603	0.196006	Pre	jensen.shannon.1603	0.0865819	Pre
jensen.shannon.1604	0.211586	Pre	jensen.shannon.1604	0.0495197	Pre
jensen.shannon.1605	3.4817e-09	Pre	jensen.shannon.1605	0.00915701	Pre
jensen.shannon.1606	2.30121e-08	Pre	jensen.shannon.1606	0.00350007	Pre
jensen.shannon.1607	0.012585	Pre	jensen.shannon.1607	0.00976239	Pre
jensen.shannon.1608	0.252293	Pre	jensen.shannon.1608	0.0181485	Pre
jensen.shannon.1609	0.0267256	Pre	jensen.shannon.1609	0.0209056	Pre
jensen.shannon.1610	0.0132258	Pre	jensen.shannon.1610	0.0222146	Pre
jensen.shannon.1611	0.000162516	Pre	jensen.shannon.1611	0.0354055	Pre
jensen.shannon.1612	0.00293313	Pre	jensen.shannon.1612	0.0475952	Pre
jensen.shannon.1613	0.137371	Pre	jensen.shannon.1613	0.0620133	Pre
jensen.shannon.1614	0.0591435	Pre	jensen.shannon.1614	0.0770391	Pre
jensen.shannon.1615	0.166907	Pre	jensen.shannon.1615	0.0685971	Pre
jensen.shannon.1616	0.0513769	Pre	jensen.shannon.1616	0.0627678	Pre
jensen.shannon.1617	0.0455228	Pre	jensen.shannon.1617	0.0639665	Pre
jensen.shannon.1618	0.166128	Pre	jensen.shannon.1618	0.069251	Pre
jensen.shannon.1619	0.0295614	Pre	jensen.shannon.1619	0.0712325	Pre
jensen.shannon.1620	0.0293103	Pre	jensen.shannon.1620	0.0140977	Pre
jensen.shannon.1621	0.0454338	Pre	jensen.shannon.1621	0.0427571	Pre
jensen.shannon.1622	0.179764	Pre	jensen.shannon.1622	0.0614481	Pre
jensen.shannon.1623	0.0149099	Pre	jensen.shannon.1623	0.0488996	Pre
jensen.shannon.1624	2.98224e-09	Pre	jensen.shannon.1624	0.0223035	Pre
jensen.shannon.1625	6.71152e-08	Pre	jensen.shannon.1625	0.00554823	Pre
jensen.shannon.1626	4.296e-09	Pre	jensen.shannon.1626	2.30144e-08	Pre
jensen.shannon.1627	0.0133249	Pre	jensen.shannon.1627	0.00378394	Pre
jensen.shannon.1628	0.0213492	Pre	jensen.shannon.1628	0.0153294	Pre
jensen.shannon.1629	0.0131849	Pre	jensen.shannon.1629	0.0233728	Pre
jensen.shannon.1630	0.157235	Pre	jensen.shannon.1630	0.0412278	Pre
jensen.shannon.1631	3.194e-09	Pre	jensen.shannon.1631	0.057333	Pre
jensen.shannon.1632	0.14005	Pre	jensen.shannon.1632	0.0605062	Pre
jensen.shannon.1633	0.140472	Pre	jensen.shannon.1633	0.0619374	Pre
jensen.shannon.1634	0.0487762	Pre	jensen.shannon.1634	0.0694208	Pre
jensen.shannon.1635	0.0485014	Pre	jensen.shannon.1635	0.0615824	Pre
jensen.shannon.1636	0.0462831	Pre	jensen.shannon.1636	0.0532359	Pre
jensen.shannon.1637	0.16558	Pre	jensen.shannon.1637	0.0477106	Pre
jensen.shannon.1638	0.0303214	Pre	jensen.shannon.1638	0.0471484	Pre
jensen.shannon.1639	0.182083	Pre	jensen.shannon.1639	0.0444708	Pre
jensen.shannon.1640	0.0159155	Pre	jensen.shannon.1640	0.0161968	Pre
jensen.shannon.1641	0.0348341	Pre	jensen.shannon.1641	0.0173219	Pre
jensen.shannon.1642	0.0367203	Pre	jensen.shannon.1642	0.0260949	Pre
jensen.shannon.1643	0.00976536	Pre	jensen.shannon.1643	0.00731016	Pre
jensen.shannon.1644	0.00320541	Pre	jensen.shannon.1644	0.0110241	Pre
jensen.shannon.1645	0.0088884	Pre	jensen.shannon.1645	0.0118574	Pre
jensen.shannon.1646	6.83307e-05	Pre	jensen.shannon.1646	0.0028785	Pre
jensen.shannon.1647	0.00793617	Pre	jensen.shannon.1647	0.00330211	Pre
jensen.shannon.1648	0.0140051	Pre	jensen.shannon.1648	0.00118868	Pre
jensen.shannon.1649	0.0058117	Pre	jensen.shannon.1649	0.0260427	Pre
jensen.shannon.1650	0.00759168	Pre	jensen.shannon.1650	0.0604392	Pre
jensen.shannon.1651	0.149256	Pre	jensen.shannon.1651	0.0790595	Pre
jensen.shannon.1652	0.143752	Pre	jensen.shannon.1652	0.0714924	Pre
jensen.shannon.1653	0.0326658	Pre	jensen.shannon.1653	0.0650555	Pre
jensen.shannon.1654	0.16851	Pre	jensen.shannon.1654	0.0642924	Pre
jensen.shannon.1655	0.176274	Pre	jensen.shannon.1655	0.0489968	Pre
jensen.shannon.1656	0.0304454	Pre	jensen.shannon.1656	0.0292673	Pre
jensen.shannon.1657	0.025125	Pre	jensen.shannon.1657	0.0169563	Pre
jensen.shannon.1658	0.0175032	Pre	jensen.shannon.1658	0.0150283	Pre
jensen.shannon.1659	0.00493778	Pre	jensen.shannon.1659	0.0108141	Pre
jensen.shannon.1660	0.00384508	Pre	jensen.shannon.1660	0.00234738	Pre
jensen.shannon.1661	0.0189148	Pre	jensen.shannon.1661	0.013956	Pre
jensen.shannon.1662	0.0195044	Pre	jensen.shannon.1662	0.0129927	Pre
jensen.shannon.1663	9.77745e-09	Pre	jensen.shannon.1663	1.0651e-05	Pre
jensen.shannon.1664	0.0119978	Pre	jensen.shannon.1664	0.0139648	Pre
jensen.shannon.1665	0.0206571	Pre	jensen.shannon.1665	0.0248163	Pre
jensen.shannon.1666	0.00544582	Pre	jensen.shannon.1666	0.0114451	Pre
jensen.shannon.1667	0.00394657	Pre	jensen.shannon.1667	0.00287566	Pre
jensen.shannon.1668	0.00731641	Pre	jensen.shannon.1668	0.00317623	Pre
jensen.shannon.1669	0.000570289	Pre	jensen.shannon.1669	0.0269605	Pre
jensen.shannon.1670	0.168748	Pre	jensen.shannon.1670	0.0653668	Pre
jensen.shannon.1671	0.157954	Pre	jensen.shannon.1671	0.0804203	Pre
jensen.shannon.1672	0.00291375	Pre	jensen.shannon.1672	0.0666506	Pre
jensen.shannon.1673	0.0029345	Pre	jensen.shannon.1673	0.0611267	Pre
jensen.shannon.1674	0.0069332	Pre	jensen.shannon.1674	0.0604487	Pre
jensen.shannon.1675	0.00803872	Pre	jensen.shannon.1675	0.047211	Pre
jensen.shannon.1676	0.0122025	Pre	jensen.shannon.1676	0.0198011	Pre
jensen.shannon.1677	0.00920082	Pre	jensen.shannon.1677	0.00582139	Pre
jensen.shannon.1678	0.00439306	Pre	jensen.shannon.1678	0.00165098	Pre
jensen.shannon.1679	3.57392e-09	Pre	jensen.shannon.1679	1.51922e-06	Pre
jensen.shannon.1680	5.4337e-09	Pre	jensen.shannon.1680	4.90417e-09	Pre
jensen.shannon.1681	0.00602618	Pre	jensen.shannon.1681	0.00127791	Pre
jensen.shannon.1682	0.00587046	Pre	jensen.shannon.1682	0.000475408	Pre
jensen.shannon.1683	0.000205324	Pre	jensen.shannon.1683	0.00252631	Pre
jensen.shannon.1684	0.0151687	Pre	jensen.shannon.1684	0.0212059	Pre
jensen.shannon.1685	0.0195588	Pre	jensen.shannon.1685	0.0301217	Pre
jensen.shannon.1686	0.183594	Pre	jensen.shannon.1686	0.0152342	Pre
jensen.shannon.1687	4.94e-09	Pre	jensen.shannon.1687	2.7878e-05	Pre
jensen.shannon.1688	3.62414e-09	Pre	jensen.shannon.1688	0.00231488	Pre
jensen.shannon.1689	0.00443784	Pre	jensen.shannon.1689	0.0240458	Pre
jensen.shannon.1690	0.175609	Pre	jensen.shannon.1690	0.0524603	Pre
jensen.shannon.1691	0.0131353	Pre	jensen.shannon.1691	0.0635415	Pre
jensen.shannon.1692	0.17139	Pre	jensen.shannon.1692	0.0508994	Pre
jensen.shannon.1693	0.00101903	Pre	jensen.shannon.1693	0.0468976	Pre
jensen.shannon.1694	0.261189	Pre	jensen.shannon.1694	0.0552209	Pre
jensen.shannon.1695	6.4469e-09	Pre	jensen.shannon.1695	0.0458225	Pre
jensen.shannon.1696	2.6622e-09	Pre	jensen.shannon.1696	0.018423	Pre
jensen.shannon.1697	5.87056e-09	Pre	jensen.shannon.1697	5.56609e-09	Pre
jensen.shannon.1698	3.72538e-09	Pre	jensen.shannon.1698	3.43417e-09	Pre
jensen.shannon.1699	2.33862e-09	Pre	jensen.shannon.1699	2.16003e-09	Pre
jensen.shannon.1700	0.00864938	Pre	jensen.shannon.1700	0.0229686	Pre
jensen.shannon.1701	0.000368732	Pre	jensen.shannon.1701	0.019956	Pre
jensen.shannon.1702	0.000255859	Pre	jensen.shannon.1702	0.0144341	Pre
jensen.shannon.1703	0.00188929	Pre	jensen.shannon.1703	0.0194314	Pre
jensen.shannon.1704	0.0105046	Pre	jensen.shannon.1704	0.0306968	Pre
jensen.shannon.1705	0.00902023	Pre	jensen.shannon.1705	0.0306783	Pre
jensen.shannon.1706	0.000663068	Pre	jensen.shannon.1706	0.0172383	Pre
jensen.shannon.1707	3.25888e-09	Pre	jensen.shannon.1707	0.00303475	Pre
jensen.shannon.1708	5.40063e-09	Pre	jensen.shannon.1708	0.00220326	Pre
jensen.shannon.1709	0.00338646	Pre	jensen.shannon.1709	0.0149772	Pre
jensen.shannon.1710	0.00521096	Pre	jensen.shannon.1710	0.031835	Pre
jensen.shannon.1711	0.000727999	Pre	jensen.shannon.1711	0.0353865	Pre
jensen.shannon.1712	0.000953453	Pre	jensen.shannon.1712	0.0301107	Pre
jensen.shannon.1713	0.00447482	Pre	jensen.shannon.1713	0.0360478	Pre
jensen.shannon.1714	0.00481686	Pre	jensen.shannon.1714	0.0479107	Pre
jensen.shannon.1715	0.229752	Pre	jensen.shannon.1715	0.0393824	Pre
jensen.shannon.1716	0.237949	Pre	jensen.shannon.1716	0.0948917	Pre
jensen.shannon.1717	0.000501286	Pre	jensen.shannon.1717	0.00543637	Pre
jensen.shannon.1718	0.00381397	Pre	jensen.shannon.1718	5.017e-09	Pre
jensen.shannon.1719	0.00194434	Pre	jensen.shannon.1719	3.45534e-09	Pre
jensen.shannon.1720	0.024732	Pre	jensen.shannon.1720	0.0609483	Pre
jensen.shannon.1721	0.0106679	Pre	jensen.shannon.1721	0.0518849	Pre
jensen.shannon.1722	0.162925	Pre	jensen.shannon.1722	0.0397665	Pre
jensen.shannon.1723	0.00144371	Pre	jensen.shannon.1723	0.0339643	Pre
jensen.shannon.1724	0.00515916	Pre	jensen.shannon.1724	0.0331782	Pre
jensen.shannon.1725	0.170823	Pre	jensen.shannon.1725	0.0301881	Pre
jensen.shannon.1726	0.000205171	Pre	jensen.shannon.1726	0.0209056	Pre
jensen.shannon.1727	1.19252e-08	Pre	jensen.shannon.1727	0.00801791	Pre
jensen.shannon.1728	0.000284329	Pre	jensen.shannon.1728	0.00263937	Pre
jensen.shannon.1729	4.27543e-09	Pre	jensen.shannon.1729	0.0044879	Pre
jensen.shannon.1730	2.733e-09	Pre	jensen.shannon.1730	0.00641444	Pre
jensen.shannon.1731	0.209319	Pre	jensen.shannon.1731	0.00673472	Pre
jensen.shannon.1732	0.000387823	Pre	jensen.shannon.1732	0.00994317	Pre
jensen.shannon.1733	0.000520112	Pre	jensen.shannon.1733	0.0224711	Pre
jensen.shannon.1734	0.000508184	Pre	jensen.shannon.1734	0.0280894	Pre
jensen.shannon.1735	0.000347808	Pre	jensen.shannon.1735	0.0283459	Pre
jensen.shannon.1736	0.00417125	Pre	jensen.shannon.1736	0.0215135	Pre
jensen.shannon.1737	0.0174552	Pre	jensen.shannon.1737	0.0172498	Pre
jensen.shannon.1738	0.0237758	Pre	jensen.shannon.1738	0.00926603	Pre
jensen.shannon.1739	0.0221198	Pre	jensen.shannon.1739	0.00889669	Pre
jensen.shannon.1740	0.128425	Pre	jensen.shannon.1740	0.0843053	Pre
jensen.shannon.1741	0.104205	Pre	jensen.shannon.1741	0.0377332	Pre
jensen.shannon.1742	0.00780979	Pre	jensen.shannon.1742	0.0477208	Pre
jensen.shannon.1743	0.00179306	Pre	jensen.shannon.1743	0.0326323	Pre
jensen.shannon.1744	0.173889	Pre	jensen.shannon.1744	0.0289041	Pre
jensen.shannon.1745	0.00571087	Pre	jensen.shannon.1745	0.0289528	Pre
jensen.shannon.1746	0.00237769	Pre	jensen.shannon.1746	0.0234774	Pre
jensen.shannon.1747	1.73791e-07	Pre	jensen.shannon.1747	0.0134081	Pre
jensen.shannon.1748	8.5285e-10	Pre	jensen.shannon.1748	0.00635512	Pre
jensen.shannon.1749	4.00325e-09	Pre	jensen.shannon.1749	3.09075e-09	Pre
jensen.shannon.1750	0.00474068	Pre	jensen.shannon.1750	6.96348e-06	Pre
jensen.shannon.1751	0.00484558	Pre	jensen.shannon.1751	2.74919e-08	Pre
jensen.shannon.1752	0.000774423	Pre	jensen.shannon.1752	0.00872902	Pre
jensen.shannon.1753	0.000696189	Pre	jensen.shannon.1753	0.0232513	Pre
jensen.shannon.1754	0.159592	Pre	jensen.shannon.1754	0.0225867	Pre
jensen.shannon.1755	0.00611339	Pre	jensen.shannon.1755	0.019305	Pre
jensen.shannon.1756	0.0178607	Pre	jensen.shannon.1756	0.0154363	Pre
jensen.shannon.1757	0.181002	Pre	jensen.shannon.1757	0.0218237	Pre
jensen.shannon.1758	0.0419684	Pre	jensen.shannon.1758	0.0206932	Pre
jensen.shannon.1759	0.160634	Pre	jensen.shannon.1759	0.0237601	Pre
jensen.shannon.1760	0.00335472	Pre	jensen.shannon.1760	0.0711921	Pre
jensen.shannon.1761	3.55586e-09	Pre	jensen.shannon.1761	0.0482542	Pre
jensen.shannon.1762	0.000862508	Pre	jensen.shannon.1762	0.0295106	Pre
jensen.shannon.1763	0.00331161	Pre	jensen.shannon.1763	0.0205396	Pre
jensen.shannon.1764	0.00370392	Pre	jensen.shannon.1764	0.0219348	Pre
jensen.shannon.1765	0.00935204	Pre	jensen.shannon.1765	0.0257552	Pre
jensen.shannon.1766	0.0167111	Pre	jensen.shannon.1766	0.0175339	Pre
jensen.shannon.1767	0.0160109	Pre	jensen.shannon.1767	0.019492	Pre
jensen.shannon.1768	0.00937002	Pre	jensen.shannon.1768	0.00752218	Pre
jensen.shannon.1769	0.00425089	Pre	jensen.shannon.1769	0.00367076	Pre
jensen.shannon.1770	0.00610242	Pre	jensen.shannon.1770	0.00786832	Pre
jensen.shannon.1771	0.00812475	Pre	jensen.shannon.1771	4.25368e-09	Pre
jensen.shannon.1772	0.00671636	Pre	jensen.shannon.1772	0.0136424	Pre
jensen.shannon.1773	0.00249136	Pre	jensen.shannon.1773	0.030829	Pre
jensen.shannon.1774	4.03652e-11	Pre	jensen.shannon.1774	0.0281466	Pre
jensen.shannon.1775	0.00627566	Pre	jensen.shannon.1775	0.0156288	Pre
jensen.shannon.1776	0.00706282	Pre	jensen.shannon.1776	0.0126345	Pre
jensen.shannon.1777	2.60639e-09	Pre	jensen.shannon.1777	0.0244055	Pre
jensen.shannon.1778	1.14226e-09	Pre	jensen.shannon.1778	0.0375973	Pre
jensen.shannon.1779	1.10084e-09	Pre	jensen.shannon.1779	0.039316	Pre
jensen.shannon.1780	3.34429e-09	Pre	jensen.shannon.1780	0.0340117	Pre
jensen.shannon.1781	1.29722e-09	Pre	jensen.shannon.1781	0.0225979	Pre
jensen.shannon.1782	1.19896e-09	Pre	jensen.shannon.1782	0.0171255	Pre
jensen.shannon.1783	0.000466356	Pre	jensen.shannon.1783	0.018235	Pre
jensen.shannon.1784	0.00057977	Pre	jensen.shannon.1784	0.0205899	Pre
jensen.shannon.1785	0.00270977	Pre	jensen.shannon.1785	0.0223886	Pre
jensen.shannon.1786	0.0104864	Pre	jensen.shannon.1786	0.0267283	Pre
jensen.shannon.1787	0.0130871	Pre	jensen.shannon.1787	0.0241509	Pre
jensen.shannon.1788	0.0108209	Pre	jensen.shannon.1788	0.0149525	Pre
jensen.shannon.1789	0.00774125	Pre	jensen.shannon.1789	0.0116862	Pre
jensen.shannon.1790	0.00846964	Pre	jensen.shannon.1790	0.0103406	Pre
jensen.shannon.1791	0.0578171	Pre	jensen.shannon.1791	0.000331644	Pre
jensen.shannon.1792	0.00652559	Pre	jensen.shannon.1792	0.0109385	Pre
jensen.shannon.1793	0.00278181	Pre	jensen.shannon.1793	0.024167	Pre
jensen.shannon.1794	2.0348e-09	Pre	jensen.shannon.1794	0.022948	Pre
jensen.shannon.1795	0.00161428	Pre	jensen.shannon.1795	0.0117171	Pre
jensen.shannon.1796	0.00201735	Pre	jensen.shannon.1796	0.0172863	Pre
jensen.shannon.1797	1.55571e-09	Pre	jensen.shannon.1797	0.0328034	Pre
jensen.shannon.1798	9.3415e-10	Pre	jensen.shannon.1798	0.0448451	Pre
jensen.shannon.1799	9.3882e-12	Pre	jensen.shannon.1799	0.0445048	Pre
jensen.shannon.1800	1.15959e-09	Pre	jensen.shannon.1800	0.0148066	Pre
jensen.shannon.1801	7.7835e-12	Pre	jensen.shannon.1801	0.0145759	Pre
jensen.shannon.1802	1.37287e-10	Pre	jensen.shannon.1802	0.0210942	Pre
jensen.shannon.1803	7.64256e-10	Pre	jensen.shannon.1803	0.0273166	Pre
jensen.shannon.1804	1.06033e-09	Pre	jensen.shannon.1804	0.0212903	Pre
jensen.shannon.1805	9.86865e-10	Pre	jensen.shannon.1805	0.0171909	Pre
jensen.shannon.1806	0.000907488	Pre	jensen.shannon.1806	0.0232085	Pre
jensen.shannon.1807	0.00542404	Pre	jensen.shannon.1807	0.0268038	Pre
jensen.shannon.1808	0.00619631	Pre	jensen.shannon.1808	0.0197283	Pre
jensen.shannon.1809	0.00650467	Pre	jensen.shannon.1809	0.00709177	Pre
jensen.shannon.1810	0.00876022	Pre	jensen.shannon.1810	0.00434188	Pre
jensen.shannon.1811	0.0104167	Pre	jensen.shannon.1811	0.0011036	Pre
jensen.shannon.1812	0.00631214	Pre	jensen.shannon.1812	0.00368699	Pre
jensen.shannon.1813	0.00313259	Pre	jensen.shannon.1813	0.00876644	Pre
jensen.shannon.1814	0.00109923	Pre	jensen.shannon.1814	0.0155011	Pre
jensen.shannon.1815	0.000385098	Pre	jensen.shannon.1815	0.0141139	Pre
jensen.shannon.1816	3.99663e-09	Pre	jensen.shannon.1816	0.0213675	Pre
jensen.shannon.1817	2.22196e-09	Pre	jensen.shannon.1817	0.0299899	Pre
jensen.shannon.1818	1.12782e-09	Pre	jensen.shannon.1818	0.0397984	Pre
jensen.shannon.1819	1.19251e-09	Pre	jensen.shannon.1819	0.0402916	Pre
jensen.shannon.1820	2.44046e-09	Pre	jensen.shannon.1820	0.00956688	Pre
jensen.shannon.1821	6.68152e-10	Pre	jensen.shannon.1821	0.0366511	Pre
jensen.shannon.1822	6.20526e-12	Pre	jensen.shannon.1822	0.0238912	Pre
jensen.shannon.1823	6.64038e-10	Pre	jensen.shannon.1823	0.0255582	Pre
jensen.shannon.1824	7.6183e-12	Pre	jensen.shannon.1824	0.0117818	Pre
jensen.shannon.1825	8.31372e-10	Pre	jensen.shannon.1825	0.00464811	Pre
jensen.shannon.1826	8.42812e-10	Pre	jensen.shannon.1826	0.0143915	Pre
jensen.shannon.1827	1.13051e-09	Pre	jensen.shannon.1827	0.0459093	Pre
jensen.shannon.1828	1.61997e-09	Pre	jensen.shannon.1828	0.020553	Pre
jensen.shannon.1829	0.00142085	Pre	jensen.shannon.1829	0.012484	Pre
jensen.shannon.1830	0.00501584	Pre	jensen.shannon.1830	0.00743111	Pre
jensen.shannon.1831	0.00714882	Pre	jensen.shannon.1831	0.00194995	Pre
jensen.shannon.1832	0.00513268	Pre	jensen.shannon.1832	4.45276e-09	Pre
jensen.shannon.1833	0.00103217	Pre	jensen.shannon.1833	0.00119941	Pre
jensen.shannon.1834	0.00187926	Pre	jensen.shannon.1834	0.00615554	Pre
jensen.shannon.1835	0.00303162	Pre	jensen.shannon.1835	0.0171221	Pre
jensen.shannon.1836	0.00276764	Pre	jensen.shannon.1836	0.0211214	Pre
jensen.shannon.1837	0.00190078	Pre	jensen.shannon.1837	0.0267983	Pre
jensen.shannon.1838	0.00053153	Pre	jensen.shannon.1838	0.0389254	Pre
jensen.shannon.1839	3.67933e-09	Pre	jensen.shannon.1839	0.049248	Pre
jensen.shannon.1840	2.04915e-10	Pre	jensen.shannon.1840	0.0164869	Pre
jensen.shannon.1841	7.36472e-10	Pre	jensen.shannon.1841	0.018491	Pre
jensen.shannon.1842	8.44643e-10	Pre	jensen.shannon.1842	0.0167355	Pre
jensen.shannon.1843	1.11111e-09	Pre	jensen.shannon.1843	0.0129756	Pre
jensen.shannon.1844	9.32063e-10	Pre	jensen.shannon.1844	3.43254e-09	Pre
jensen.shannon.1845	8.63908e-10	Pre	jensen.shannon.1845	0.00266737	Pre
jensen.shannon.1846	8.50526e-10	Pre	jensen.shannon.1846	0.0119701	Pre
jensen.shannon.1847	7.62592e-12	Pre	jensen.shannon.1847	0.0210357	Pre
jensen.shannon.1848	6.87904e-10	Pre	jensen.shannon.1848	0.0216662	Pre
jensen.shannon.1849	7.8346e-12	Pre	jensen.shannon.1849	0.0193611	Pre
jensen.shannon.1850	1.14896e-09	Pre	jensen.shannon.1850	0.0210211	Pre
jensen.shannon.1851	0.00010522	Pre	jensen.shannon.1851	0.0142304	Pre
jensen.shannon.1852	0.00107405	Pre	jensen.shannon.1852	4.32752e-09	Pre
jensen.shannon.1853	5.59373e-09	Pre	jensen.shannon.1853	8.52465e-09	Pre
jensen.shannon.1854	0.00213544	Pre	jensen.shannon.1854	0.00701495	Pre
jensen.shannon.1855	0.00452211	Pre	jensen.shannon.1855	0.0176444	Pre
jensen.shannon.1856	0.00523726	Pre	jensen.shannon.1856	0.0213725	Pre
jensen.shannon.1857	0.00399305	Pre	jensen.shannon.1857	0.0287381	Pre
jensen.shannon.1858	0.00143237	Pre	jensen.shannon.1858	0.0410033	Pre
jensen.shannon.1859	3.21005e-09	Pre	jensen.shannon.1859	0.0556661	Pre
jensen.shannon.1860	1.18477e-09	Pre	jensen.shannon.1860	0.0137607	Pre
jensen.shannon.1861	1.86176e-10	Pre	jensen.shannon.1861	0.0118793	Pre
jensen.shannon.1862	0.000687731	Pre	jensen.shannon.1862	0.00606526	Pre
jensen.shannon.1863	0.000587164	Pre	jensen.shannon.1863	0.00165562	Pre
jensen.shannon.1864	1.07154e-09	Pre	jensen.shannon.1864	2.96851e-09	Pre
jensen.shannon.1865	1.05167e-09	Pre	jensen.shannon.1865	0.000216438	Pre
jensen.shannon.1866	1.21578e-09	Pre	jensen.shannon.1866	0.0170727	Pre
jensen.shannon.1867	9.66893e-10	Pre	jensen.shannon.1867	0.0227238	Pre
jensen.shannon.1868	6.81466e-10	Pre	jensen.shannon.1868	0.0178885	Pre
jensen.shannon.1869	5.93015e-12	Pre	jensen.shannon.1869	0.0185534	Pre
jensen.shannon.1870	6.42412e-12	Pre	jensen.shannon.1870	0.0235866	Pre
jensen.shannon.1871	9.46317e-10	Pre	jensen.shannon.1871	0.0217069	Pre
jensen.shannon.1872	2.36208e-11	Pre	jensen.shannon.1872	0.0137733	Pre
jensen.shannon.1873	2.84952e-09	Pre	jensen.shannon.1873	0.00851361	Pre
jensen.shannon.1874	0.00222199	Pre	jensen.shannon.1874	0.0133504	Pre
jensen.shannon.1875	0.00526043	Pre	jensen.shannon.1875	0.0199279	Pre
jensen.shannon.1876	0.0607955	Pre	jensen.shannon.1876	0.0195411	Pre
jensen.shannon.1877	0.00511015	Pre	jensen.shannon.1877	0.0207177	Pre
jensen.shannon.1878	0.00212768	Pre	jensen.shannon.1878	0.0400208	Pre
jensen.shannon.1879	1.21144e-09	Pre	jensen.shannon.1879	0.0615583	Pre
jensen.shannon.1880	1.48627e-09	Pre	jensen.shannon.1880	0.0113831	Pre
jensen.shannon.1881	0.000281963	Pre	jensen.shannon.1881	0.0079941	Pre
jensen.shannon.1882	0.00355999	Pre	jensen.shannon.1882	0.00719312	Pre
jensen.shannon.1883	0.000980375	Pre	jensen.shannon.1883	0.00896833	Pre
jensen.shannon.1884	1.17059e-09	Pre	jensen.shannon.1884	0.0106287	Pre
jensen.shannon.1885	3.797e-11	Pre	jensen.shannon.1885	0.0172509	Pre
jensen.shannon.1886	7.37746e-09	Pre	jensen.shannon.1886	0.0318183	Pre
jensen.shannon.1887	2.06405e-11	Pre	jensen.shannon.1887	0.0276492	Pre
jensen.shannon.1888	9.17987e-10	Pre	jensen.shannon.1888	0.00948156	Pre
jensen.shannon.1889	6.47133e-10	Pre	jensen.shannon.1889	0.0180141	Pre
jensen.shannon.1890	6.47724e-10	Pre	jensen.shannon.1890	0.0284821	Pre
jensen.shannon.1891	8.95866e-10	Pre	jensen.shannon.1891	0.0291947	Pre
jensen.shannon.1892	1.46799e-09	Pre	jensen.shannon.1892	0.0291049	Pre
jensen.shannon.1893	4.41664e-10	Pre	jensen.shannon.1893	0.0277672	Pre
jensen.shannon.1894	0.00158364	Pre	jensen.shannon.1894	0.0231571	Pre
jensen.shannon.1895	0.00433189	Pre	jensen.shannon.1895	0.0085534	Pre
jensen.shannon.1896	0.00579844	Pre	jensen.shannon.1896	0.00294701	Pre
jensen.shannon.1897	0.00438842	Pre	jensen.shannon.1897	0.0210505	Pre
jensen.shannon.1898	0.001503	Pre	jensen.shannon.1898	0.0447868	Pre
jensen.shannon.1899	1.34649e-09	Pre	jensen.shannon.1899	0.0669151	Pre
jensen.shannon.1900	3.59373e-10	Pre	jensen.shannon.1900	0.0164715	Pre
jensen.shannon.1901	0.00156628	Pre	jensen.shannon.1901	0.0133025	Pre
jensen.shannon.1902	0.00337881	Pre	jensen.shannon.1902	0.0159543	Pre
jensen.shannon.1903	0.000686794	Pre	jensen.shannon.1903	0.0253116	Pre
jensen.shannon.1904	3.71525e-10	Pre	jensen.shannon.1904	0.035473	Pre
jensen.shannon.1905	0.00226823	Pre	jensen.shannon.1905	0.0434193	Pre
jensen.shannon.1906	0.00357895	Pre	jensen.shannon.1906	0.0497494	Pre
jensen.shannon.1907	0.00175422	Pre	jensen.shannon.1907	0.0331508	Pre
jensen.shannon.1908	1.99102e-09	Pre	jensen.shannon.1908	0.0145113	Pre
jensen.shannon.1909	9.98539e-10	Pre	jensen.shannon.1909	0.0176133	Pre
jensen.shannon.1910	9.51795e-10	Pre	jensen.shannon.1910	0.0359924	Pre
jensen.shannon.1911	1.53781e-09	Pre	jensen.shannon.1911	0.0445293	Pre
jensen.shannon.1912	1.82918e-09	Pre	jensen.shannon.1912	0.047225	Pre
jensen.shannon.1913	2.33194e-09	Pre	jensen.shannon.1913	0.0387438	Pre
jensen.shannon.1914	0.000317112	Pre	jensen.shannon.1914	0.0174995	Pre
jensen.shannon.1915	0.00298922	Pre	jensen.shannon.1915	0.000511757	Pre
jensen.shannon.1916	0.00328267	Pre	jensen.shannon.1916	0.00287097	Pre
jensen.shannon.1917	0.00214757	Pre	jensen.shannon.1917	0.0242467	Pre
jensen.shannon.1918	0.000162033	Pre	jensen.shannon.1918	0.0430732	Pre
jensen.shannon.1919	6.69294e-09	Pre	jensen.shannon.1919	0.058592	Pre
jensen.shannon.1920	9.39169e-09	Pre	jensen.shannon.1920	0.0213725	Pre
jensen.shannon.1921	0.00101822	Pre	jensen.shannon.1921	0.0191971	Pre
jensen.shannon.1922	0.0232922	Pre	jensen.shannon.1922	0.0220179	Pre
jensen.shannon.1923	0.0287269	Pre	jensen.shannon.1923	0.0427598	Pre
jensen.shannon.1924	0.00807261	Pre	jensen.shannon.1924	0.0725263	Pre
jensen.shannon.1925	6.77351e-09	Pre	jensen.shannon.1925	0.0703656	Pre
jensen.shannon.1926	4.88897e-09	Pre	jensen.shannon.1926	0.0591332	Pre
jensen.shannon.1927	0.0132783	Pre	jensen.shannon.1927	0.0334656	Pre
jensen.shannon.1928	0.0309847	Pre	jensen.shannon.1928	0.0157574	Pre
jensen.shannon.1929	0.0359363	Pre	jensen.shannon.1929	0.0184139	Pre
jensen.shannon.1930	0.0242284	Pre	jensen.shannon.1930	0.0387928	Pre
jensen.shannon.1931	0.0296878	Pre	jensen.shannon.1931	0.0550215	Pre
jensen.shannon.1932	0.0304348	Pre	jensen.shannon.1932	0.0600479	Pre
jensen.shannon.1933	0.0329151	Pre	jensen.shannon.1933	0.0383756	Pre
jensen.shannon.1934	0.0266148	Pre	jensen.shannon.1934	0.0141987	Pre
jensen.shannon.1935	0.0186074	Pre	jensen.shannon.1935	0.00633009	Pre
jensen.shannon.1936	0.00313508	Pre	jensen.shannon.1936	0.0109405	Pre
jensen.shannon.1937	0.00202396	Pre	jensen.shannon.1937	0.0203376	Pre
jensen.shannon.1938	0.0323241	Pre	jensen.shannon.1938	0.0260661	Pre
jensen.shannon.1939	0.0658277	Pre	jensen.shannon.1939	0.0357552	Pre
jensen.shannon.1940	0.176677	Pre	jensen.shannon.1940	0.0165123	Pre
jensen.shannon.1941	0.00946183	Pre	jensen.shannon.1941	0.0124306	Pre
jensen.shannon.1942	0.0215513	Pre	jensen.shannon.1942	0.017931	Pre
jensen.shannon.1943	0.0222523	Pre	jensen.shannon.1943	0.0434441	Pre
jensen.shannon.1944	0.00493985	Pre	jensen.shannon.1944	0.0700006	Pre
jensen.shannon.1945	0.11299	Pre	jensen.shannon.1945	0.0684108	Pre
jensen.shannon.1946	0.11566	Pre	jensen.shannon.1946	0.0564401	Pre
jensen.shannon.1947	0.0174773	Pre	jensen.shannon.1947	0.0233932	Pre
jensen.shannon.1948	0.0350091	Pre	jensen.shannon.1948	0.00512072	Pre
jensen.shannon.1949	0.0329572	Pre	jensen.shannon.1949	0.00927897	Pre
jensen.shannon.1950	0.0234676	Pre	jensen.shannon.1950	0.0385912	Pre
jensen.shannon.1951	0.0147116	Pre	jensen.shannon.1951	0.0670368	Pre
jensen.shannon.1952	0.0159777	Pre	jensen.shannon.1952	0.0650875	Pre
jensen.shannon.1953	0.0228971	Pre	jensen.shannon.1953	0.0424644	Pre
jensen.shannon.1954	0.0215078	Pre	jensen.shannon.1954	0.0209746	Pre
jensen.shannon.1955	0.0115759	Pre	jensen.shannon.1955	0.0135039	Pre
jensen.shannon.1956	3.43981e-09	Pre	jensen.shannon.1956	0.0130547	Pre
jensen.shannon.1957	2.82077e-11	Pre	jensen.shannon.1957	0.011311	Pre
jensen.shannon.1958	0.0134863	Pre	jensen.shannon.1958	0.0097327	Pre
jensen.shannon.1959	0.0308336	Pre	jensen.shannon.1959	0.0202019	Pre
jensen.shannon.1960	0.00256872	Pre	jensen.shannon.1960	0.00812983	Pre
jensen.shannon.1961	0.00747457	Pre	jensen.shannon.1961	0.000638771	Pre
jensen.shannon.1962	0.0121598	Pre	jensen.shannon.1962	0.000659602	Pre
jensen.shannon.1963	0.0110319	Pre	jensen.shannon.1963	0.0218696	Pre
jensen.shannon.1964	0.00253763	Pre	jensen.shannon.1964	0.0500038	Pre
jensen.shannon.1965	2.4389e-09	Pre	jensen.shannon.1965	0.0565951	Pre
jensen.shannon.1966	0.00278434	Pre	jensen.shannon.1966	0.0375235	Pre
jensen.shannon.1967	0.0224689	Pre	jensen.shannon.1967	0.00863735	Pre
jensen.shannon.1968	0.0284563	Pre	jensen.shannon.1968	1.84032e-09	Pre
jensen.shannon.1969	0.0240951	Pre	jensen.shannon.1969	8.57538e-09	Pre
jensen.shannon.1970	0.0215157	Pre	jensen.shannon.1970	0.0399612	Pre
jensen.shannon.1971	0.0119392	Pre	jensen.shannon.1971	0.0733373	Pre
jensen.shannon.1972	0.165766	Pre	jensen.shannon.1972	0.0732665	Pre
jensen.shannon.1973	0.155352	Pre	jensen.shannon.1973	0.0583291	Pre
jensen.shannon.1974	0.0153987	Pre	jensen.shannon.1974	0.0349946	Pre
jensen.shannon.1975	0.168747	Pre	jensen.shannon.1975	0.0266767	Pre
jensen.shannon.1976	1.81609e-09	Pre	jensen.shannon.1976	0.0263836	Pre
jensen.shannon.1977	2.49452e-09	Pre	jensen.shannon.1977	0.0182779	Pre
jensen.shannon.1978	0.00192376	Pre	jensen.shannon.1978	0.0113175	Pre
jensen.shannon.1979	0.135171	Pre	jensen.shannon.1979	0.0148297	Pre
jensen.shannon.1980	3.39363e-09	Pre	jensen.shannon.1980	3.23419e-09	Pre
jensen.shannon.1981	2.40482e-11	Pre	jensen.shannon.1981	1.91191e-09	Pre
jensen.shannon.1982	1.74498e-11	Pre	jensen.shannon.1982	0.000919736	Pre
jensen.shannon.1983	3.27048e-09	Pre	jensen.shannon.1983	0.011065	Pre
jensen.shannon.1984	0.146227	Pre	jensen.shannon.1984	0.0265635	Pre
jensen.shannon.1985	0.00418791	Pre	jensen.shannon.1985	0.0281284	Pre
jensen.shannon.1986	0.0206783	Pre	jensen.shannon.1986	0.0100789	Pre
jensen.shannon.1987	0.0280379	Pre	jensen.shannon.1987	2.57608e-09	Pre
jensen.shannon.1988	0.0226993	Pre	jensen.shannon.1988	2.36665e-09	Pre
jensen.shannon.1989	0.0147015	Pre	jensen.shannon.1989	5.20083e-05	Pre
jensen.shannon.1990	0.0117474	Pre	jensen.shannon.1990	0.0403692	Pre
jensen.shannon.1991	0.0112769	Pre	jensen.shannon.1991	0.0670365	Pre
jensen.shannon.1992	7.2204e-10	Pre	jensen.shannon.1992	0.0637064	Pre
jensen.shannon.1993	0.14802	Pre	jensen.shannon.1993	0.0513813	Pre
jensen.shannon.1994	0.0153319	Pre	jensen.shannon.1994	0.0362511	Pre
jensen.shannon.1995	0.157168	Pre	jensen.shannon.1995	0.0348417	Pre
jensen.shannon.1996	2.00122e-09	Pre	jensen.shannon.1996	0.0385136	Pre
jensen.shannon.1997	5.87657e-09	Pre	jensen.shannon.1997	0.0364919	Pre
[truncated: 6,802 more rows]

## Sheet: Fig.3a,SFig.7
	True Excitatory.L2.3	T Excitatory.L4	T Excitatory.L5	T Excitatory.L6	T Inhibitory.Pvalb	T Inhibitory.Sst	T Inhibitory.Vip	T Micro	T Olig	T Smc	T Astro	T Endo	Excitatory.L2.3	Excitatory.L4	Excitatory.L5	Excitatory.L6	Inhibitory.Pvalb	Inhibitory.Sst	Inhibitory.Vip	Micro	Olig	Smc	Astro	Endo
1	0	0	0	0	0	0.2	0	0	0	0	0.2	0.2	0	0.160141	0.150096	0.125895	0.0525802	0.150892	0	0	0	0	0.130322	0
2	0	0	0.176471	0.176471	0	0.0588235	0	0.117647	0.0588235	0	0.176471	0.176471	0	0	0.161646	0.0557259	0	0.112531	0	0	0.0869047	0	0.178303	0
3	0	0	0	0.125	0	0	0	0	0.875	0	0	0	0	0	0.0955162	0.0863652	0.0870655	0	0	0	0.274611	0	0.115177	0
4	0	0	0	0.0714286	0	0	0	0	0.642857	0	0.285714	0	0	0	0.0885546	0.0634235	0.0998677	0	0	0	0.244301	0	0.214741	0
5	0	0	0.0714286	0.642857	0	0.0714286	0	0	0.142857	0	0	0.0714286	0	0.117975	0.059761	0.289888	0	0.103845	0	0	0.0617285	0	0.0592636	0
6	0	0	0	0.9	0	0	0	0	0	0	0	0	0	0.116777	0.0743892	0.413777	0	0	0	0	0	0	0.0754773	0
7	0	0.1	0.1	0.7	0	0	0	0	0.1	0	0	0	0	0.0878292	0.106126	0.383791	0.0664595	0	0	0	0	0	0.0630604	0
8	0.1	0.1	0.2	0.2	0	0	0	0	0.1	0	0	0.3	0	0.0947453	0.197579	0.236912	0	0	0	0	0	0	0.0789634	0
9	0	0	0.4	0.4	0	0	0	0	0.2	0	0	0	0.0644796	0.0541369	0.246783	0.155713	0.140301	0	0	0	0	0	0.0860228	0
10	0	0	0.5	0.125	0	0	0	0	0.25	0	0	0.125	0	0.118128	0.296391	0.12054	0.0731336	0	0	0	0.0552065	0	0.104153	0
11	0	0.444444	0.222222	0	0.111111	0	0	0	0	0	0	0.222222	0	0.198424	0.288094	0	0.132644	0	0	0	0	0	0.0640901	0
12	0	0.727273	0	0	0	0.0909091	0	0	0	0	0	0.181818	0	0.358203	0.11698	0	0	0.117104	0	0	0	0	0.0728366	0
13	0.181818	0.818182	0	0	0	0	0	0	0	0	0	0	0.0876633	0.384702	0.0612664	0.0506057	0.0828939	0	0	0	0	0	0.0768459	0
14	0.5	0.375	0	0	0	0	0	0	0	0	0	0.125	0.161991	0.302799	0.101542	0.0705933	0	0	0	0	0	0	0.0601323	0
15	0.636364	0	0	0	0	0.181818	0	0.0909091	0	0	0	0.0909091	0.268081	0.128462	0	0.0692782	0	0.167428	0	0	0	0	0.0600967	0
16	0.666667	0	0	0	0	0	0	0	0	0	0	0.333333	0.276664	0.116198	0.0779487	0.0731881	0.065786	0	0	0	0	0	0.0839867	0
17	0.5	0	0	0	0	0	0.125	0	0	0	0.125	0.25	0.204046	0.120203	0	0.166177	0.0620354	0	0	0	0	0	0.109966	0
18	0.666667	0	0	0	0	0	0.166667	0	0	0	0	0.166667	0.0951666	0.11705	0.0813705	0.133703	0	0.0618572	0.0684667	0	0	0	0.075858	0
19	0	0	0	0	0	0	0	0	0	0	0	0	0	0.118917	0.0510957	0	0.0866479	0	0	0.329371	0	0	0.140785	0
20	0	0	0	0	0	0	0.333333	0	0	0	0.333333	0	0	0	0.128573	0.0788554	0.0617063	0	0.252403	0	0	0	0.183122	0
21	0	0	0.0909091	0	0	0.272727	0	0.0909091	0.181818	0	0.363636	0	0.0683672	0	0.12881	0	0.0505827	0.194585	0	0	0.0669066	0	0.201019	0
22	0	0	0	0.1	0	0	0	0	0.8	0	0.1	0	0	0	0.194283	0	0	0.0862647	0	0	0.282305	0	0.13872	0
23	0	0	0	0	0	0	0	0	0.857143	0	0.142857	0	0	0	0.229554	0	0	0.0886346	0	0	0.255319	0	0.105226	0
24	0	0	0	0.8	0	0	0	0	0.1	0	0.1	0	0	0.0929019	0	0.384839	0.0656227	0	0	0	0	0	0.0894227	0
25	0	0	0	0.555556	0	0.111111	0.111111	0	0	0	0.111111	0	0.0750062	0.100372	0	0.332894	0	0.066899	0.0912678	0	0	0	0.0691788	0
26	0	0	0	1	0	0	0	0	0	0	0	0	0	0.0932843	0.0962316	0.412508	0	0	0	0	0	0	0.0544965	0
27	0.111111	0	0.111111	0.666667	0	0	0	0	0	0	0	0.111111	0	0	0.245603	0.2522	0.0756501	0	0	0	0	0	0.0607897	0
28	0	0	0.5	0.25	0	0	0	0	0	0	0	0.25	0	0.0934218	0.391672	0.102173	0	0	0	0	0	0	0.0831364	0
29	0.125	0	0.125	0.125	0	0.125	0	0	0.25	0	0.125	0.125	0.0736829	0	0.247791	0.0586903	0.0591987	0.0680341	0	0	0.129637	0	0.0861058	0
30	0	0.1	0.1	0.1	0	0	0	0	0	0	0.2	0.5	0	0.103545	0.269523	0.0837508	0	0	0	0	0	0	0.118323	0.0604165
31	0	0.363636	0	0	0	0	0	0	0	0	0	0.636364	0	0.206877	0.134454	0.0777511	0.118217	0	0	0	0	0	0.0860631	0.0766813
32	0.0769231	0.384615	0	0	0.0769231	0	0	0	0	0	0	0.384615	0	0.312177	0	0.094007	0.118153	0	0	0.0609874	0	0	0.0758012	0.0642756
33	0.3	0.2	0	0.1	0	0	0	0	0	0	0	0.4	0.131821	0.210794	0	0.0946451	0.0970941	0	0	0	0	0	0.101872	0.0846789
34	0.25	0	0	0	0	0	0	0	0	0	0.25	0.5	0.215584	0.150416	0.0688586	0.0742952	0.0679828	0	0	0	0	0	0.126793	0
35	0.545455	0	0	0	0	0	0	0	0	0	0.0909091	0.363636	0.253859	0.132752	0.089029	0.0588333	0.0772673	0	0	0	0	0	0.0960519	0
36	0.416667	0	0	0	0.166667	0	0	0	0.0833333	0	0	0.333333	0.202364	0	0.120081	0.0579678	0.173364	0	0	0.0544623	0	0	0.0569589	0
37	0.3	0	0	0	0	0	0	0	0	0	0	0.4	0.193453	0.111448	0	0.103012	0.0555674	0	0	0.103085	0	0	0.0974193	0.0507519
38	0	0	0	0	0	0	0	0	0	0	0.25	0.75	0	0.0806115	0	0.0803829	0	0	0	0.0642249	0	0	0.148169	0.068198
39	0	0	0	0	0	0	0	0	0	0	0	0	0	0.142765	0.163478	0.318673	0.117963	0	0	0	0	0	0	0
40	0	0	0.333333	0	0	0	0	0	0.666667	0	0	0	0.0577948	0	0.214212	0	0.112988	0	0	0	0.177485	0	0.0848881	0
41	0	0	0	0	0	0	0	0	0.7	0	0.3	0	0	0	0.0942888	0.0764136	0.072028	0	0	0	0.243948	0	0.134173	0
42	0	0	0	0	0	0	0	0	0.625	0	0.25	0.125	0	0	0.0880385	0.16851	0.0648537	0	0	0	0.237843	0	0.169865	0
43	0	0	0	0.727273	0	0	0	0	0.0909091	0	0.181818	0	0	0.0821783	0.142299	0.345556	0	0.054937	0	0	0.0586267	0	0.0832815	0
44	0.111111	0	0	0.777778	0	0	0	0	0	0	0	0.111111	0.0559639	0.0530625	0.125463	0.367812	0.0796186	0	0	0	0	0	0.0711774	0
45	0	0	0	0.5	0.1	0	0	0.2	0.1	0	0.1	0	0	0.07651	0.109442	0.287802	0.157931	0	0	0	0	0	0.0961067	0
46	0	0	0.125	0.375	0	0	0	0.125	0	0	0.25	0.125	0.0727726	0.0649998	0.144061	0.16257	0.0885195	0	0	0	0	0	0.16041	0
47	0	0	0.3	0.2	0	0.1	0	0.1	0.1	0	0.1	0	0	0.0795673	0.311484	0.067127	0.0688878	0.0536679	0	0	0.0547213	0	0.140445	0
48	0	0	0.5	0.25	0	0	0.125	0	0	0	0	0.125	0	0.123352	0.352953	0	0.0639458	0	0	0	0	0	0.0861216	0
49	0	0.333333	0	0.111111	0.222222	0	0	0	0	0	0	0.333333	0	0.22139	0.301554	0	0.0921399	0	0	0	0	0	0.0906404	0
50	0	0.75	0	0	0.0833333	0	0	0	0	0	0	0.166667	0	0.396477	0.0668868	0.0804143	0.148201	0	0	0	0	0	0.0905592	0
51	0	0.666667	0	0	0.111111	0	0	0	0	0	0	0.222222	0	0.321168	0.0717506	0.129602	0.161738	0	0	0	0	0	0.0641247	0
52	0.5	0	0	0	0.125	0	0	0	0	0	0	0.25	0.19402	0.202712	0	0.0656619	0.103324	0	0	0	0	0	0.0876305	0
53	0.714286	0	0	0.142857	0.142857	0	0	0	0	0	0	0	0.249718	0.108721	0	0.0851549	0.228162	0	0	0	0	0	0.0678185	0
54	0.666667	0	0	0	0	0	0.222222	0	0.111111	0	0	0	0.283516	0.187354	0	0.0861264	0.0789024	0	0	0	0	0	0.0580981	0
55	0.7	0	0	0	0	0.2	0.1	0	0	0	0	0	0.244023	0.0955586	0	0.0957684	0	0.153003	0.0520278	0	0	0	0.0634269	0
56	0	0	0	0	0	0	0.25	0	0	0	0.25	0	0	0.153765	0	0.0643554	0.0545622	0	0	0.0764317	0	0	0.171148	0
57	0	0	0	0	0	0	0	0	0	0	0.5	0.5	0	0.123918	0	0	0.186444	0	0	0	0	0	0.303697	0.063754
58	0	0	0	0	0	0	0	0	0.25	0	0	0	0.159864	0	0.235492	0.11724	0.0670076	0	0	0	0.0738066	0	0.051611	0
59	0	0	0.166667	0	0	0	0	0	0.166667	0	0.666667	0	0	0	0.250484	0.0606192	0.0839376	0	0	0	0.112204	0	0.17541	0
60	0	0	0	0	0	0	0	0	0.75	0	0.25	0	0	0	0.102469	0.110721	0	0.0664614	0	0	0.25021	0	0.114107	0
61	0	0	0	0.0769231	0	0	0	0.153846	0.692308	0	0	0	0	0	0.0962445	0	0.111655	0	0	0.0518101	0.317592	0	0	0
62	0	0	0	0.555556	0	0.111111	0	0	0.111111	0	0.222222	0	0	0	0.162555	0.270121	0.0647995	0.0848458	0	0	0.0698384	0	0.0697105	0
63	0	0	0.166667	0.5	0	0	0	0	0	0	0.166667	0	0.115158	0.115278	0.0594216	0.285431	0.0717775	0	0	0	0	0	0.0932652	0
64	0	0	0.142857	0.714286	0	0.142857	0	0	0	0	0	0	0	0.0963891	0.0996978	0.377697	0.0911842	0	0	0	0	0	0.0644427	0
65	0.166667	0	0.5	0.333333	0	0	0	0	0	0	0	0	0	0.12231	0.253586	0.213632	0.0716114	0	0	0	0	0	0.0794139	0
66	0	0	0.181818	0.272727	0	0	0	0	0.272727	0	0	0.181818	0	0	0.387836	0.090298	0.088765	0	0	0	0.0650497	0	0.0662406	0
67	0	0	0.428571	0.285714	0	0	0	0	0	0	0.285714	0	0.142871	0	0.308509	0.0923256	0.124	0	0	0	0	0	0.0982658	0
68	0	0.5	0	0.25	0	0	0	0	0.125	0	0	0.125	0	0.30733	0.142847	0.0878526	0.0724841	0	0	0	0	0	0.0582217	0
69	0	0.636364	0	0	0	0	0	0	0	0	0.181818	0.0909091	0	0.354593	0.0904592	0.062423	0.0723308	0	0	0	0	0	0.104729	0
70	0.0714286	0.642857	0.0714286	0	0	0	0	0	0.0714286	0	0	0.0714286	0	0.433262	0.0803914	0.0867832	0	0	0	0	0	0	0.0752502	0
71	0.416667	0.333333	0	0	0	0	0	0	0	0	0.0833333	0	0.0873651	0.332717	0.0600491	0.084806	0.0952678	0	0	0	0	0	0.0865752	0
72	0.666667	0	0	0	0	0	0.111111	0	0	0	0.111111	0.111111	0.228364	0.16859	0	0.101652	0	0.0573537	0.082447	0	0	0	0.0884766	0
73	0.5	0.1	0	0	0.1	0	0	0	0.1	0	0.1	0.1	0.180874	0.13996	0	0.104823	0.158704	0	0	0	0	0	0.0901802	0
74	0.9	0	0	0	0	0	0	0	0	0	0	0.1	0.394591	0.0734925	0	0.110515	0	0	0	0	0	0	0.0609497	0
75	0.2	0	0	0	0.2	0	0	0	0	0	0.2	0.2	0.106095	0	0.0885717	0.0687703	0.0997223	0	0	0.0948991	0	0	0.165524	0
76	0	0	0	0	0	0	0	0	0.5	0	0.5	0	0	0.06532	0.106486	0.108715	0.082491	0	0.0808019	0	0.0885207	0	0.328538	0
77	0	0	1	0	0	0	0	0	0	0	0	0	0	0	0.420587	0.145107	0.0911313	0.0538047	0	0	0	0	0	0
78	0	0	0.2	0.2	0	0	0	0	0	0	0.6	0	0	0	0.20462	0.0838543	0.0776174	0.0712352	0	0	0.0565762	0	0.208352	0
79	0	0	0	0	0	0	0	0	0.75	0	0.125	0.125	0	0	0.110513	0	0.09502	0.0831706	0	0	0.22032	0	0.151495	0
80	0	0	0	0	0	0	0	0	0.833333	0	0.0833333	0	0	0	0.122717	0.11199	0	0	0	0	0.204187	0	0.136296	0
81	0	0	0.166667	0.583333	0	0	0	0	0	0	0.0833333	0.166667	0.0587032	0	0.163953	0.324552	0.0789763	0	0	0	0	0	0.0699097	0
82	0	0	0	0.777778	0	0	0	0	0	0	0	0.222222	0.0597265	0.067332	0.0814745	0.3	0.0681758	0	0	0	0	0	0.0628716	0
83	0.142857	0	0	0.428571	0.142857	0	0	0.142857	0	0	0.142857	0	0	0.0580222	0.107337	0.233053	0.215028	0	0	0	0	0	0.142884	0
84	0.1	0	0.1	0.2	0.1	0.1	0	0.1	0	0	0.1	0.2	0	0.0771163	0.0832989	0.142194	0.21434	0.0646929	0	0	0	0	0.111804	0
85	0	0	0.833333	0.166667	0	0	0	0	0	0	0	0	0	0	0.401948	0.0774794	0.092546	0.0578317	0	0	0	0	0.128596	0
86	0	0.142857	0.142857	0.428571	0	0	0	0	0.142857	0	0	0.142857	0	0.10891	0.263225	0.0641097	0.109926	0	0	0	0.0526467	0	0.110359	0
87	0	0.5	0.0833333	0	0	0.166667	0	0	0.0833333	0	0.0833333	0.0833333	0	0.306795	0.0741299	0.0707573	0.0675588	0.11515	0	0	0	0	0.0797525	0
88	0	0.916667	0	0	0	0	0	0	0	0	0.0833333	0	0.0521627	0.450064	0.0609982	0	0	0	0	0	0	0	0.0990462	0
89	0	0.75	0	0	0.125	0	0	0	0	0	0	0.125	0	0.435673	0	0.0877722	0.071343	0	0	0	0	0	0.0788036	0
90	0.333333	0.166667	0	0	0	0	0	0	0.333333	0	0	0.166667	0.193978	0.265822	0	0	0.095861	0	0	0	0.0600256	0	0.0691561	0
91	0.666667	0	0	0	0	0	0	0	0	0	0	0.166667	0.299742	0.159043	0	0.0728132	0.0640798	0	0	0.061168	0	0	0.101271	0
92	0.666667	0	0	0	0	0	0	0	0	0	0	0	0.205632	0.134807	0.0564755	0.0551875	0	0	0	0.107783	0	0.0752123	0.0790727	0
93	0.875	0	0	0	0	0	0	0	0	0	0.125	0	0.375513	0.10268	0	0.0534396	0.0560495	0	0	0	0	0	0.142114	0
94	0	0	0	0	0	0	0	0	0	0	0.333333	0	0.0896529	0.170587	0	0.0574908	0.119182	0	0	0.145924	0	0	0.215794	0
95	0	0	0	0	0	0	0	0	0.5	0	0.5	0	0	0.122626	0.108814	0	0.089067	0	0	0	0.185494	0	0.160541	0
96	0	0	0.142857	0.142857	0	0	0	0.142857	0.142857	0	0	0.142857	0	0	0.195991	0.244652	0	0	0	0	0.0529369	0	0.0890518	0
97	0	0	0	0.125	0	0	0	0	0.5	0	0.375	0	0	0.0538022	0.0835116	0	0.0999463	0	0	0	0.220089	0	0.174708	0
98	0	0	0	0	0	0	0	0	0.5	0	0.5	0	0	0.0677298	0.0995697	0.0722903	0.0734181	0	0	0	0.233634	0	0.207046	0
99	0	0	0	0.333333	0	0	0	0.166667	0.5	0	0	0	0.069174	0	0.131716	0.195118	0.0655701	0	0	0	0.174137	0	0.0741941	0
100	0	0	0	0.7	0	0.1	0	0	0.2	0	0	0	0	0	0.130758	0.363912	0	0	0	0	0.0729379	0	0.0641615	0
101	0	0	0	0.7	0.1	0	0	0	0.1	0	0.1	0	0	0.0787671	0.0521221	0.259667	0.172115	0	0	0	0	0	0.0857632	0
102	0.166667	0.166667	0	0.333333	0.166667	0	0	0	0.166667	0	0	0	0	0.168184	0.08424	0.233512	0.109418	0	0	0	0.0628467	0	0	0
103	0.0714286	0	0.0714286	0.142857	0	0.214286	0	0	0.214286	0	0.214286	0	0	0.114303	0.0951269	0.0912631	0	0.162253	0	0	0	0	0.101326	0
104	0	0	0.428571	0.142857	0.142857	0	0	0	0	0	0.142857	0	0	0	0.349103	0.0977931	0.137168	0	0	0	0	0	0.107289	0
105	0	0	0.222222	0.222222	0.111111	0	0	0.111111	0.222222	0	0	0	0.0759236	0.0759274	0.19877	0	0.247307	0	0	0	0.0702066	0	0.0934662	0
106	0	0.769231	0	0	0.0769231	0.0769231	0	0	0	0	0	0.0769231	0	0.334584	0	0.117669	0.116918	0.0544405	0	0	0	0	0.0967443	0
107	0	0.692308	0	0	0.0769231	0	0	0	0	0	0	0.153846	0	0.362219	0	0.102867	0.124047	0.0537613	0	0	0	0	0.0848577	0
108	0.0769231	0.615385	0.0769231	0	0	0.0769231	0	0	0	0	0	0.0769231	0.0675857	0.382398	0	0.0653883	0	0.100341	0	0	0	0	0.0839957	0
109	0.7	0	0	0	0	0	0.1	0	0	0	0.2	0	0.165085	0.189277	0.0758342	0.0684885	0.0680601	0	0.0537995	0	0	0	0.118179	0
110	0.857143	0	0	0	0	0	0.142857	0	0	0	0	0	0.253975	0.179152	0.0597257	0.0628342	0.0892461	0	0.0675724	0	0	0	0.0722548	0
111	0.777778	0	0	0	0	0	0.111111	0	0	0	0	0	0.380835	0.0883359	0	0.0586002	0.0721767	0	0	0	0	0	0.0518027	0
112	0.833333	0	0	0	0	0	0	0	0	0	0	0	0.253571	0.117254	0.0720559	0.120788	0.0565417	0.0503433	0	0.0663351	0	0	0.0773185	0
113	0	0	0	0	0	0	0	0	0	0	0.25	0.625	0.10818	0.120346	0.0505738	0.0781195	0.0855097	0	0	0	0	0	0.200107	0.0851631
114	0	0	0	0.25	0.25	0	0	0	0	0	0.25	0	0.0514892	0	0.136134	0.0825917	0.250462	0	0	0.069753	0	0	0.115289	0
115	0	0	0	0.125	0	0.125	0	0	0.25	0	0.5	0	0	0	0.166857	0	0.0510653	0.141118	0	0	0.165958	0	0.252437	0
116	0	0	0	0	0	0	0	0	0.75	0	0.25	0	0	0.0848154	0.150401	0	0.1804	0	0	0	0.253346	0	0.112862	0
117	0	0	0	0.75	0	0	0	0	0.25	0	0	0	0	0.100896	0.0521855	0.383907	0.0602697	0	0	0	0.101265	0	0.051717	0
118	0	0	0.0909091	0.818182	0	0	0	0	0.0909091	0	0	0	0	0.119928	0.0899185	0.344919	0	0	0	0	0.0558557	0	0.0520969	0
119	0	0	0	0.875	0	0	0	0	0	0	0.125	0	0	0.178474	0	0.356257	0.0797747	0	0	0	0	0	0.0796417	0
120	0.111111	0.111111	0	0.666667	0	0	0	0	0	0	0	0.111111	0	0.0747344	0.151687	0.325754	0.0593819	0	0	0	0	0	0.082455	0
121	0	0	0.222222	0.111111	0	0.111111	0	0.111111	0.222222	0	0	0.222222	0	0.0540751	0.253801	0.0793818	0.106238	0.0965635	0	0	0.0839976	0	0.08742	0
122	0	0	0	0.428571	0.428571	0	0	0	0	0	0	0	0	0.0669161	0.270171	0.10473	0.196082	0	0	0	0	0	0.0647511	0
123	0	0.285714	0.142857	0.285714	0	0	0	0.142857	0	0	0.142857	0	0	0.193599	0.304179	0.0737805	0	0	0	0	0	0	0.0977273	0
124	0	0.6	0.1	0.2	0	0	0	0	0	0	0	0.1	0	0.368391	0.0567338	0.096959	0.105427	0	0	0	0	0	0.110699	0
125	0.111111	0.333333	0	0.111111	0	0.111111	0	0	0.222222	0	0.111111	0	0	0.346753	0	0.0716045	0.0661492	0.0927892	0	0	0.0551779	0	0.100114	0
126	0.8	0.1	0	0	0	0	0	0	0	0	0	0	0.213673	0.205134	0.0890968	0.11496	0.0683398	0	0	0	0	0	0.0771436	0
127	0.666667	0	0	0	0	0	0	0	0.166667	0	0	0.166667	0.171857	0.234149	0	0.0681593	0.122645	0	0	0	0	0	0.0811055	0
128	0.666667	0	0	0	0.222222	0	0	0	0	0	0	0.111111	0.145138	0.0528354	0.121164	0.111136	0.181528	0	0	0	0	0	0.112292	0
129	0.6	0	0	0	0	0.1	0	0	0	0	0.2	0.1	0.223035	0.140971	0	0.0701279	0	0.104846	0	0	0	0	0.123981	0
130	0.5	0	0	0	0	0	0	0	0	0	0.125	0.125	0.168862	0.178728	0.0713852	0.0654133	0	0	0	0.0774874	0	0	0.095097	0
131	1	0	0	0	0	0	0	0	0	0	0	0	0.0880605	0.0739885	0.0503694	0.0967406	0.260135	0	0	0.0899684	0	0	0	0.100591
132	0	0	0	0	0	0	0	0	0	0	0	0	0	0.072711	0.0990155	0.0682721	0.0738234	0.0561697	0	0	0	0	0.0906211	0
133	0	0	0.166667	0	0	0.333333	0	0.166667	0.166667	0	0.166667	0	0	0	0.133498	0.0540745	0	0.280457	0	0	0.0515013	0	0.109438	0
134	0	0	0	0.111111	0	0.111111	0	0.111111	0.222222	0	0.222222	0	0	0	0.181974	0.0522162	0	0.160476	0	0	0.144055	0	0.100883	0
135	0	0	0	0	0	0	0	0	1	0	0	0	0	0	0.154965	0.0696709	0.108839	0	0	0	0.326864	0	0.0604106	0
136	0	0	0	0.428571	0	0	0	0	0.142857	0	0.142857	0.285714	0	0.0955664	0.0810836	0.248482	0	0	0	0	0.102775	0	0.132307	0
137	0	0	0	0.916667	0.0833333	0	0	0	0	0	0	0	0	0.116186	0	0.343791	0.132571	0	0	0	0	0	0.068691	0
138	0	0	0.2	0.8	0	0	0	0	0	0	0	0	0.0508126	0.0736871	0.082258	0.351273	0.0860158	0	0	0	0	0	0.0630663	0
139	0.25	0	0.25	0.5	0	0	0	0	0	0	0	0	0	0.156552	0.114265	0.253016	0.0616514	0	0	0	0	0	0.0907457	0
140	0	0	0.142857	0.714286	0.142857	0	0	0	0	0	0	0	0.0704171	0	0.264242	0.178229	0.20402	0	0	0	0	0	0.0785015	0
141	0	0	0.666667	0	0.333333	0	0	0	0	0	0	0	0	0	0.333699	0.0827931	0.229485	0	0	0	0	0	0.0611678	0
142	0	0.4	0.2	0	0.2	0	0	0	0	0	0.2	0	0	0.130092	0.345322	0	0.0924596	0.0541795	0	0	0	0	0.0906776	0
143	0	0.555556	0	0	0	0	0	0	0.111111	0	0.222222	0.111111	0	0.340546	0.142575	0	0.105829	0	0	0	0	0	0.117048	0
144	0.133333	0.666667	0	0	0	0	0	0	0	0	0	0.2	0.0574364	0.482357	0	0.0647072	0.0615735	0	0	0	0	0	0.0820548	0
145	0.5	0.142857	0	0	0.0714286	0	0	0	0	0	0.285714	0	0.157021	0.223618	0	0.101081	0.110231	0	0	0	0	0	0.112231	0
146	0.769231	0	0	0	0	0	0	0	0	0	0.0769231	0.153846	0.253682	0.177558	0.0867586	0.0504668	0	0	0	0	0	0	0.0989896	0
147	0.666667	0	0	0	0.111111	0	0	0	0	0	0	0.222222	0.260867	0.171867	0	0.0852782	0.0875393	0	0	0	0	0	0.114215	0
148	0.666667	0	0	0	0	0	0	0.111111	0	0	0.222222	0	0.318323	0.138868	0	0.103325	0.0939298	0	0	0	0	0	0.139974	0
149	1	0	0	0	0	0	0	0	0	0	0	0	0.368949	0	0.0793483	0.0670089	0.0519803	0	0	0	0	0	0.0785692	0
150	0	0	0	0	0	0	0	0	0	0	0	1	0	0	0	0.311033	0	0	0	0	0	0	0.255058	0.0661909
151	0	0	0	0	0	0	0	0	0	0.5	0.333333	0.166667	0	0.0994689	0.0675207	0	0.0773082	0	0	0	0	0	0.300778	0
152	0	0	0	0	0	0	0	0	0.5	0	0.5	0	0	0	0.17965	0	0.0616424	0.0654731	0	0	0.169423	0	0.206561	0
153	0	0	0	0.0833333	0	0	0	0	0.666667	0	0.166667	0.0833333	0	0	0.130907	0	0.101701	0	0	0	0.20744	0	0.145873	0
154	0	0	0	0.0714286	0	0	0	0	0.928571	0	0	0	0.0565761	0	0.13008	0	0.138688	0	0	0	0.319216	0	0.0532808	0
155	0	0	0	0.714286	0	0	0	0.0714286	0.142857	0	0	0.0714286	0	0.0735242	0.0715156	0.343488	0.0721447	0	0	0	0.0816346	0	0.0750496	0
156	0	0	0	0.8	0.1	0.1	0	0	0	0	0	0	0	0.126208	0.0698496	0.287183	0.102373	0.0785336	0	0	0	0	0.0606567	0
157	0.1	0	0.1	0.8	0	0	0	0	0	0	0	0	0	0.135057	0.0687636	0.381581	0	0	0	0	0	0	0.0578093	0
158	0.166667	0	0.166667	0.166667	0.333333	0.166667	0	0	0	0	0	0	0	0.110413	0.160236	0.101832	0.250178	0.0546048	0	0	0	0	0.0993907	0
159	0	0	0.285714	0	0	0	0	0	0	0	0.571429	0.142857	0	0	0.349598	0.075817	0.085675	0	0	0	0	0	0.194693	0
160	0	0	0.444444	0	0	0.222222	0	0	0	0	0.111111	0.111111	0	0.113166	0.195107	0.0967043	0.124456	0.102201	0	0	0	0	0.0949971	0
161	0	0.384615	0.230769	0.0769231	0	0.0769231	0	0.0769231	0	0	0	0.153846	0	0.186914	0.200319	0.0900008	0.114365	0.0603023	0	0	0	0	0.0829524	0
162	0	0.818182	0	0	0	0	0	0	0	0	0.0909091	0.0909091	0	0.37849	0.100367	0.0724065	0.0700422	0	0	0	0	0	0.115255	0
163	0.111111	0.555556	0	0	0	0.111111	0	0	0.111111	0	0.111111	0	0.0642036	0.353826	0.054213	0.0565611	0.0649478	0.0507748	0	0	0	0	0.0895138	0
164	0.272727	0.363636	0	0	0	0.0909091	0	0	0	0	0.272727	0	0.154871	0.255205	0	0.107933	0.10263	0	0	0	0	0	0.109673	0
165	0.6	0	0	0	0	0	0	0	0	0	0.1	0.3	0.264047	0.1921	0	0.107586	0	0	0	0	0	0	0.133047	0
166	0.727273	0	0	0	0	0.0909091	0.0909091	0	0	0	0.0909091	0	0.223817	0.127239	0	0.13923	0	0.0893751	0	0	0	0	0.0807621	0
167	0.5	0	0	0	0.125	0	0	0	0	0	0	0.25	0.323472	0.089855	0	0.0849542	0.194909	0	0	0	0	0	0.0658472	0
168	0.714286	0	0	0	0	0	0	0	0	0	0.142857	0.142857	0.360315	0	0.0564706	0.136688	0.0836596	0	0	0	0	0	0.0970708	0
169	0	0	0	0	0	0	0	0	0	0	0.25	0.5	0	0.0932368	0.0791101	0.0566235	0.113543	0	0	0.106181	0	0	0.15778	0.0729425
170	0	0	0	0	0	0	0	0	0	0.7	0.2	0	0	0	0.097812	0.0597575	0.114781	0	0	0.122446	0	0	0.214848	0
171	0	0	0	0	0	0	0	0.166667	0.5	0	0.333333	0	0	0	0.142903	0	0.122382	0	0	0	0.15925	0	0.197221	0
172	0	0	0	0	0	0	0	0	1	0	0	0	0	0	0.195933	0	0.116539	0	0.0505786	0	0.321253	0	0.137389	0
173	0	0	0	0	0	0	0	0	1	0	0	0	0	0	0.112646	0.11296	0.104023	0	0	0	0.2659	0	0.130159	0
174	0.142857	0	0	0.571429	0	0	0	0	0.285714	0	0	0	0	0.112404	0	0.322173	0.0531311	0	0	0	0.0554814	0	0.0871992	0
175	0	0	0	1	0	0	0	0	0	0	0	0	0	0.134916	0.138397	0.33743	0	0	0	0	0	0	0.0557405	0
176	0	0	0	0.5	0	0	0	0	0	0	0.333333	0.166667	0.0614361	0.0644215	0.090064	0.316561	0.0906595	0	0	0	0	0	0.147227	0
177	0	0	0.333333	0.333333	0.333333	0	0	0	0	0	0	0	0	0	0.131874	0.0941143	0.351062	0	0	0	0	0	0.0709168	0
178	0	0	0.333333	0.666667	0	0	0	0	0	0	0	0	0	0	0.439381	0.0813885	0.0729239	0	0	0	0	0	0.0755856	0
179	0	0.2	0.2	0	0	0.2	0	0	0.2	0	0	0.2	0	0.098851	0.169585	0.0851253	0.0796102	0.193981	0	0	0	0	0.101065	0
180	0	0.285714	0.142857	0.142857	0.142857	0.142857	0	0	0	0	0	0.142857	0	0.18611	0.113766	0.123824	0.0726501	0.145052	0	0	0	0	0.074523	0
181	0	0.666667	0.166667	0	0	0	0	0	0	0	0.166667	0	0	0.308906	0.17677	0.0629707	0.0827808	0	0	0	0	0	0.0992591	0
182	0.2	0.4	0	0	0	0	0	0	0	0	0.2	0.2	0	0.361499	0	0.113398	0.0802615	0	0	0	0	0	0.13762	0
183	0.833333	0	0	0	0	0	0	0	0	0	0	0.166667	0.247838	0.172309	0.0562827	0.124104	0.0724253	0	0	0	0	0	0.0806039	0
184	0.666667	0	0	0	0	0	0.166667	0	0	0	0	0	0.187033	0.149217	0.0913386	0.156296	0.0914485	0	0.0631577	0	0	0	0.0707545	0
185	0.4	0	0	0	0.2	0	0	0	0	0	0.2	0	0.118841	0.15415	0	0.0735547	0.140438	0	0	0	0	0	0.109361	0
186	0.666667	0	0	0	0	0	0	0	0	0	0.333333	0	0.416833	0.0885582	0	0	0	0.0541306	0	0	0	0	0.112774	0
187	0	0	0	0	0	0	0	0	0	0	0	1	0	0.32432	0	0.197532	0	0	0.124179	0.127666	0	0	0.0788303	0
188	0	0	0	0	0	0	0	0	0	0	1	0	0.08025	0	0	0.113745	0	0	0.17184	0	0	0	0.46069	0
189	0	0	0	0	0	0	0	0	0	1	0	0	0	0	0.0693413	0.0593568	0.0853549	0	0	0	0	0.071116	0.174506	0

## Sheet: Fig.3b,c
Algorithm	Rank
	Human Heart	Mouse Cortex
CARD	5	6.91667
Cell2location	5.29167	5.5
RCTD	2.5	3.41667
SD2	6.16667	8.20833
SONAR	2.20833	2.08333
SONAR0	3.45833	2.875
SpatialDWLS	7.625	5.375
SPOTlight	7.79167	6.625
Stereoscope	4.95833	4

## Sheet: Fig.3d,e_pred;SFig.9
SONAR_results	Atrial cardiomyocytes	Capillary endothelium	Cardiac neural crest cells & Schwann progenitor cells	Endothelium / pericytes / adventitia	Epicardial cells	Epicardium-derived cells	Fibroblast-like (related to cardiac skeleton connective tissue)	Fibroblast-like (related to larger vascular development)	Fibroblast-like (related to smaller vascular development)	Myoz2-enriched cardiomyocytes	Smooth muscle cells / fibroblast-like	Ventricular cardiomyocytes
227_2332	0.716082	8.87531e-10	0.00932778	6.43769e-10	0.179757	0.0518858	0.0429469	1.0256e-08	7.43608e-09	2.01129e-09	3.27365e-09	1.10792e-09
227_2756	0.83746	0.00433133	0.0189747	1.55194e-10	0.139234	1.24636e-09	9.25526e-10	7.52841e-10	2.53271e-09	8.01927e-10	5.88623e-10	4.86574e-10
227_3180	0.808917	4.9586e-10	4.59515e-09	3.24434e-10	0.191083	3.02121e-09	2.11137e-09	1.71723e-09	1.87082e-09	1.52562e-09	1.25937e-09	9.51051e-10
227_3604	0.580526	0.00126279	4.98072e-09	1.97682e-09	0.403753	8.93396e-09	9.04638e-08	0.0144578	6.60818e-09	1.3992e-09	1.70693e-09	7.44192e-10
227_4028	0.366713	1.58696e-08	0.017073	1.17464e-08	0.616214	8.66749e-08	5.22655e-08	5.23873e-08	5.73133e-08	3.63013e-08	9.5172e-08	2.36752e-08
227_4452	0.403119	5.88901e-09	0.0287427	4.48322e-09	0.558045	2.87401e-08	1.78827e-08	1.59362e-08	0.0100935	2.25218e-08	1.96369e-08	9.82244e-09
681_1908	0.805478	6.98323e-10	0.0465096	5.37383e-10	0.133706	0.0119468	3.51307e-09	3.55912e-08	0.00235944	2.29458e-09	9.35534e-09	1.2219e-09
681_2332	0.846202	2.58776e-09	3.35712e-08	1.39513e-09	0.153798	9.87678e-09	6.77272e-09	1.1275e-08	1.3765e-08	7.51361e-09	4.17545e-09	4.74549e-09
681_2756	0.921868	0.0725251	0.00560621	5.40288e-08	3.94498e-08	1.01435e-07	2.43919e-07	1.70879e-07	1.12758e-07	2.31984e-07	7.87986e-08	1.18187e-07
681_3180	0.833587	0.124756	0.0416571	4.73639e-10	2.8581e-10	1.5922e-09	2.0868e-09	1.71933e-09	4.22582e-09	1.44659e-09	2.0798e-09	8.35712e-10
681_3604	0.975243	0.0247551	4.4668e-07	5.26451e-08	4.07688e-08	1.40558e-07	3.25187e-07	3.19043e-07	3.20942e-07	2.04224e-07	7.8762e-08	1.29798e-07
681_4028	0.120989	0.00161336	0.00175691	0.00027024	0.000948653	0.0020765	0.00100919	0.0011108	0.00195623	0.683276	0.0011821	0.18381
681_4452	0.987572	0.0124283	6.00285e-09	3.67829e-09	3.00082e-09	3.04903e-09	3.33555e-09	3.88809e-09	3.1119e-09	1.29218e-08	2.96317e-09	7.2263e-09
681_4876	0.788656	1.007e-08	2.39531e-08	6.33729e-09	0.191581	0.019763	7.15629e-08	3.3029e-08	9.73218e-08	2.72717e-08	3.2741e-08	1.87425e-08
1135_1484	0.974249	1.3718e-08	0.0257511	8.12695e-09	1.02584e-08	2.73596e-08	2.323e-08	2.10583e-08	2.13285e-08	9.14556e-08	2.69946e-08	5.43988e-08
1135_1908	0.994551	4.91819e-07	1.43013e-06	2.80732e-07	0.00544122	5.4582e-07	5.59696e-07	6.07495e-07	5.37811e-07	1.75853e-06	5.29919e-07	9.98691e-07
1135_2332	0.956371	0.0418961	4.6264e-08	1.34945e-08	0.00173209	1.88885e-08	2.08342e-08	8.95643e-08	2.38812e-08	5.2496e-08	1.51054e-08	2.89105e-08
1135_2756	0.978252	0.0121076	0.00963967	1.75461e-08	1.01316e-08	2.87822e-08	2.67444e-08	5.61596e-08	2.43953e-08	5.72903e-08	1.79046e-08	4.06201e-08
1135_3180	0.942318	0.0140278	0.0430007	5.97092e-08	0.000652245	9.97068e-08	9.5868e-08	1.25816e-07	1.14933e-07	3.44048e-07	7.44044e-08	2.06418e-07
1135_3604	0.970585	0.0294153	1.11016e-09	2.02807e-10	1.16499e-10	1.73791e-10	1.93382e-10	2.97618e-10	1.81774e-10	5.59179e-10	1.46379e-10	4.55961e-10
1135_4028	0.924358	0.0425813	2.10055e-08	6.56412e-09	0.00588154	6.13772e-09	6.92416e-09	0.027179	7.44101e-09	1.54251e-08	6.28453e-09	7.88995e-09
1135_4876	0.986991	0.0130088	1.07513e-08	2.54041e-09	1.76033e-09	5.75093e-09	6.82534e-09	6.41595e-09	6.0876e-09	9.02754e-09	3.87625e-09	5.56622e-09
1135_5300	0.821872	3.07543e-09	7.83313e-09	1.99356e-09	0.176942	0.00118572	1.05629e-08	7.19592e-09	1.91746e-08	7.36586e-09	2.40086e-08	4.98188e-09
1135_9540	5.31421e-10	3.22732e-10	5.7289e-10	1.77917e-10	0.217013	0.751515	1.15939e-09	0.0314713	4.52259e-08	5.66481e-10	1.91876e-09	2.24919e-10
1135_9964	0.0160364	0.151456	4.4688e-08	1.20491e-08	0.172302	0.456951	3.31027e-08	2.54318e-07	0.160206	2.31773e-08	3.2728e-08	0.0430474
1135_10388	2.3621e-10	8.94673e-09	7.31409e-10	0.0603683	0.146484	0.570749	2.2757e-09	2.04254e-09	0.163448	0.0589504	1.02705e-09	2.44842e-10
1135_10812	4.03179e-08	3.96154e-08	4.67258e-08	2.04159e-08	0.103274	0.763787	2.90429e-07	1.94881e-07	0.132939	4.37462e-08	3.10604e-07	2.59849e-08
1589_1060	0.944249	4.43963e-09	6.60467e-09	2.03771e-09	0.0557509	3.96882e-08	1.3935e-08	9.69079e-09	1.65266e-08	1.10055e-08	1.21671e-08	7.93591e-09
1589_1484	0.981098	0.00682763	0.0111348	1.56197e-08	0.00093897	1.2413e-08	1.31521e-08	2.30105e-08	1.27415e-08	3.77933e-08	1.01532e-08	2.4519e-08
1589_1908	0.93338	0.0596213	3.81742e-09	5.14022e-10	0.00699853	7.84437e-10	8.06333e-10	8.59757e-10	7.71982e-10	2.27397e-09	6.86417e-10	1.6065e-09
1589_2332	0.994898	0.00510164	2.27411e-07	7.51206e-08	1.24553e-08	1.79468e-08	2.18416e-08	2.45271e-08	1.95284e-08	7.38894e-08	1.79621e-08	3.38677e-08
1589_2756	0.899553	0.0634047	0.0323523	2.31246e-09	0.00468964	4.74911e-09	5.40559e-09	4.92973e-09	4.0732e-09	1.64348e-08	6.8092e-09	1.15908e-08
1589_4876	0.996808	0.001906	0.00128463	3.00383e-08	4.3613e-08	6.26116e-08	6.65322e-08	9.732e-08	6.73737e-08	5.99193e-07	4.88234e-08	2.13415e-07
1589_5300	0.947448	2.07579e-09	5.18883e-09	0.00246197	0.0500902	1.78382e-08	1.45253e-08	8.99592e-09	2.73402e-08	5.86385e-09	4.40519e-09	3.54928e-09
1589_8692	0.103916	1.13296e-07	6.41248e-07	0.00257125	0.00530224	0.189281	3.40666e-07	0.040346	0.0740783	4.88277e-06	1.74248e-07	0.584499
1589_9116	0.0325822	2.28677e-09	3.1476e-08	1.18705e-09	0.0124419	0.44649	1.07416e-08	7.80026e-09	1.5155e-07	0.123563	8.47255e-09	0.384923
1589_9540	6.63603e-08	9.919e-09	5.97479e-08	5.51021e-09	0.0275774	0.0773683	3.86059e-08	0.00124123	0.109375	9.79503e-07	2.01255e-08	0.784437
1589_9964	0.0334545	0.00433857	1.33894e-08	7.20054e-09	0.00112444	5.72287e-08	0.0663108	5.13629e-09	9.24785e-09	1.24665e-07	2.90092e-09	0.894771
1589_10388	0.0492892	8.28108e-10	0.119798	4.3584e-10	1.34188e-09	3.25979e-09	3.49386e-09	2.86134e-09	0.115721	0.187766	8.14343e-10	0.527426
1589_10812	0.0517863	3.9416e-07	0.0769099	2.53959e-07	3.93107e-06	6.04014e-06	2.17461e-06	0.0437247	0.409932	1.04989e-05	1.01779e-06	0.417622
1589_11236	0.0109524	2.29388e-09	0.0986754	8.98844e-10	0.0504976	0.0505794	5.57348e-09	0.102145	0.0176098	0.268482	1.32707e-09	0.401059
1589_11660	0.0269599	1.39067e-08	1.91581e-08	0.00797196	0.0448142	0.138226	1.67251e-08	2.46029e-08	0.12204	5.60349e-07	7.30044e-09	0.659988
1589_12084	0.0295394	1.01319e-06	0.00136787	5.10618e-08	0.0407453	0.27005	5.22013e-08	0.0715111	0.0883314	0.190582	2.98177e-08	0.307872
1589_12508	0.165889	0.0159842	0.138502	1.29563e-07	0.249586	3.34443e-07	1.47742e-07	0.0272497	0.16859	9.20098e-07	9.87304e-08	0.234197
2043_1484	0.849967	0.0239716	3.25629e-08	7.98153e-09	0.126062	1.78843e-08	1.89287e-08	1.88796e-08	1.78929e-08	3.50073e-08	1.36205e-08	1.91674e-08
2043_1908	0.986299	2.5301e-10	7.06824e-10	1.72793e-10	0.0137011	3.65413e-10	3.9773e-10	3.95296e-10	3.7448e-10	1.49023e-09	3.29356e-10	7.63847e-10
2043_2332	0.813026	2.43936e-09	1.04114e-08	1.70571e-09	0.186603	0.000371018	2.11777e-08	7.03564e-09	6.24628e-08	8.45166e-09	7.10473e-09	4.00093e-09
2043_2756	0.169933	0.00188711	0.00195705	0.000232651	0.000741331	0.00171438	0.0019779	0.00113654	0.0014864	0.76052	0.00161718	0.0567964
2043_4876	0.986926	0.0119123	3.33355e-08	6.56497e-09	0.00116178	1.3306e-08	1.42381e-08	1.51503e-08	1.32254e-08	5.57293e-08	1.1525e-08	3.72897e-08
2043_5300	0.82687	8.6644e-10	0.164354	0.00342216	5.41635e-10	1.80944e-09	1.52988e-09	0.00535379	1.84696e-09	5.47266e-09	1.27946e-09	2.37508e-09
2043_5724	0.414565	8.43823e-07	0.0927177	4.43728e-07	0.325348	9.4355e-06	1.03822e-05	1.90302e-05	0.135398	1.14741e-06	0.0319291	6.39645e-07
2043_7420	6.0501e-09	9.44251e-09	2.42607e-06	3.83301e-09	0.598182	0.267299	0.0766795	0.0237068	1.78321e-07	5.25221e-09	0.03413	4.25334e-09
2043_8692	0.0158955	3.15405e-09	0.060749	1.834e-09	0.00242142	1.86714e-08	8.55055e-09	2.29401e-08	0.116904	0.0509235	6.83045e-09	0.753107
2043_9116	0.0751803	0.0110138	1.37495e-07	2.25252e-08	0.00791419	0.0366387	3.31352e-08	4.85376e-08	0.0919306	0.0489093	2.1481e-08	0.728413
2043_9540	0.00969324	2.19298e-09	7.79542e-07	0.00273144	2.19458e-09	3.26987e-09	1.51352e-09	2.2713e-09	0.0480098	0.0340688	5.88772e-10	0.905496
2043_9964	0.0606888	1.23218e-08	1.39968e-07	8.02092e-09	0.00322657	4.55586e-08	2.927e-08	1.0489e-07	0.17975	0.0285632	1.75154e-08	0.727771
2043_10388	1.57028e-05	2.56467e-06	5.86135e-06	1.72058e-06	0.00490968	7.26344e-06	5.23412e-06	7.03717e-06	0.186188	4.27364e-05	2.88762e-06	0.808811
2043_10812	0.041209	0.00331988	0.0522148	3.84474e-07	0.016204	4.38585e-08	8.63049e-08	5.55671e-08	0.0854665	0.198444	1.61702e-08	0.603141
2043_11236	6.76293e-08	2.27236e-08	0.0682241	0.0260322	4.19124e-08	1.25236e-07	5.01024e-08	0.112725	0.183785	0.19807	3.12183e-08	0.411164
2043_11660	0.0272199	2.35561e-09	1.92858e-08	2.60429e-09	0.0137169	6.44065e-09	4.43964e-09	9.96084e-09	0.0451089	0.305445	6.13818e-09	0.608509
2043_12084	0.007499	2.45208e-07	0.131965	1.69472e-07	4.25248e-07	8.52543e-07	6.07404e-07	3.76803e-06	0.0323476	0.00883613	3.45405e-07	0.819346
2043_12508	0.0329426	0.0127549	0.00528785	7.04847e-08	0.0120026	7.40381e-08	3.25862e-08	0.115736	0.0945968	0.13935	1.83015e-08	0.587329
2043_12932	0.109206	1.26068e-07	2.10713e-06	7.56907e-08	0.0643148	0.0568901	1.04299e-06	0.173646	1.777e-05	0.0827742	9.03535e-07	0.513147
2043_13356	0.0165424	3.85552e-08	0.15261	2.1196e-08	0.103135	0.362002	0.0639711	1.60144e-07	9.80049e-07	3.47871e-06	1.7943e-07	0.301734
2497_1060	0.77612	2.40971e-09	1.06479e-08	1.63655e-09	0.156441	0.0645334	1.57662e-08	1.30339e-08	0.00290579	5.35385e-09	1.12408e-08	3.52529e-09
2497_1484	0.556433	1.24957e-09	0.00810482	8.11233e-10	0.291881	0.0964164	0.00923103	1.21833e-08	0.0379333	3.31664e-09	8.43759e-09	1.81082e-09
2497_1908	0.619798	7.85201e-09	2.7181e-08	4.39798e-09	0.26164	0.0773566	0.00176212	6.13556e-08	0.0394427	1.82049e-08	1.02033e-07	1.08509e-08
2497_2332	0.510135	1.87806e-08	1.0285e-07	8.5724e-09	0.353755	0.0624601	1.08398e-07	1.26862e-07	0.0561459	2.89306e-08	0.0175038	1.83824e-08
2497_2756	0.999997	1.71146e-07	1.80319e-06	4.29795e-08	4.92683e-08	1.09302e-07	1.44822e-07	1.67134e-07	1.01683e-07	4.43254e-07	1.66239e-07	2.34575e-07
2497_4876	0.996626	7.4819e-08	1.22869e-07	0.0033729	6.39497e-08	8.83555e-08	9.13975e-08	1.0318e-07	9.14352e-08	4.41233e-07	8.10571e-08	2.14351e-07
2497_5300	0.929228	4.63787e-08	0.0616879	3.81017e-08	0.00288146	7.55672e-08	8.81446e-08	0.00620135	1.2169e-07	2.36367e-07	5.34168e-08	1.70035e-07
2497_5724	0.617918	1.43482e-09	5.1406e-09	1.07218e-09	0.295744	0.0632568	8.05885e-09	2.63976e-09	6.45695e-09	2.54858e-09	0.0230807	1.47242e-09
2497_8692	0.0598854	1.0636e-08	1.19492e-07	0.00833285	0.00660174	2.56427e-08	1.97305e-08	0.00457026	0.0936047	0.145832	1.46077e-08	0.681173
2497_9116	0.0675829	9.43337e-11	0.00838922	5.15103e-11	0.00816168	6.51749e-10	0.00608484	2.62822e-10	0.0566082	0.197682	2.3593e-10	0.655491
2497_9540	0.0433702	1.46175e-08	2.75041e-08	6.50965e-09	7.7532e-09	9.94864e-09	1.02863e-08	1.0579e-08	1.10635e-08	0.184277	7.9286e-09	0.772353
2497_9964	0.083206	7.51698e-09	1.67712e-09	3.8061e-10	1.46566e-09	1.8934e-09	1.36103e-09	0.0101635	2.11565e-09	1.86662e-07	9.10647e-10	0.90663
2497_10388	0.211206	0.0346559	6.41758e-07	8.33792e-08	0.00657439	1.98598e-07	1.64848e-07	0.0448485	0.0296729	0.174745	1.21238e-07	0.498295
2497_10812	0.0778558	1.55621e-08	7.07189e-07	6.74306e-09	0.00749683	3.22204e-08	0.00297674	1.87255e-08	0.00182588	0.105495	1.07834e-08	0.804349
2497_11236	0.0843851	8.51247e-09	0.0128526	7.76335e-09	9.42969e-09	4.87826e-08	2.86898e-08	8.10606e-08	0.0369542	0.365412	2.36567e-08	0.500396
2497_11660	0.167713	1.34827e-08	4.28939e-08	7.91913e-09	1.28471e-08	5.66399e-08	5.83171e-08	3.51105e-08	0.0100093	0.290036	2.385e-08	0.532241
2497_12084	0.0753528	1.98063e-09	7.79805e-09	1.34927e-09	1.43342e-09	4.93787e-09	3.02968e-09	0.0181063	6.73254e-09	0.259709	1.06611e-08	0.646832
2497_12508	0.0663613	1.90324e-08	0.0819044	0.01144	1.93297e-09	1.11283e-08	6.86708e-09	3.03891e-08	0.0687173	0.313492	2.87889e-09	0.458085
2497_12932	0.0806535	4.01692e-07	0.0173916	2.27788e-07	0.0127498	2.14934e-06	1.33089e-06	9.74598e-07	0.0106877	0.0113746	9.86517e-07	0.867137
2497_13356	0.0586626	8.42049e-09	0.176593	0.0141136	1.71809e-08	5.11487e-08	2.88783e-08	1.01385e-07	0.1048	0.152449	5.31299e-09	0.493382
2497_13780	1.04026e-07	2.50292e-08	0.0494091	1.70675e-08	0.0373932	4.88638e-07	2.45753e-07	1.26851e-07	0.356015	0.00523674	5.65463e-08	0.551944
2497_14204	0.162719	2.42534e-09	1.67249e-08	9.6845e-10	1.75134e-08	0.0247278	1.53766e-08	7.27696e-09	0.0796423	5.10325e-08	4.45612e-09	0.732911
2951_1060	0.96086	1.29713e-08	5.84413e-08	9.41514e-09	1.76249e-08	6.62989e-08	4.62098e-08	3.88341e-07	0.0391396	4.37357e-08	2.41475e-08	2.72836e-08
2951_1484	0.663041	2.16636e-09	4.62947e-09	1.12914e-09	0.188032	0.108728	1.36208e-08	7.71397e-09	0.0402	5.57754e-09	1.83439e-08	4.03133e-09
2951_1908	0.871717	0.00254115	0.00474008	8.79617e-11	0.0920025	2.49961e-10	2.14724e-10	0.0289992	2.65891e-10	3.11622e-10	2.00952e-10	1.85943e-10
2951_2332	0.974291	5.08583e-09	0.0257089	5.43541e-09	5.08266e-09	6.1135e-09	6.48012e-09	1.09659e-08	6.41838e-09	3.51155e-08	5.7728e-09	1.5334e-08
2951_2756	0.996213	8.31512e-10	7.37948e-09	5.61737e-10	0.00378723	9.78224e-10	1.03346e-09	1.61772e-09	1.02536e-09	5.55799e-09	7.91697e-10	2.20514e-09
2951_4876	0.97115	5.78207e-09	0.0282954	6.45755e-09	4.74454e-09	3.47694e-08	1.62572e-08	1.76199e-08	0.000554918	1.65597e-08	7.85968e-09	1.27165e-08
2951_5300	0.917815	1.12221e-08	0.00176214	4.90276e-09	0.0492723	0.0166285	0.000819037	0.0137024	8.95036e-08	2.23809e-08	4.9341e-08	1.52225e-08
2951_8692	0.0228048	9.80454e-09	0.0188131	7.99091e-09	0.001466	2.43623e-08	2.36658e-08	3.55675e-08	0.0208155	0.157015	1.21725e-08	0.779086
2951_9116	0.0968547	0.0391453	0.0623694	1.57803e-08	1.43148e-08	2.89321e-07	9.30659e-08	9.2966e-08	0.154943	0.210258	4.57491e-08	0.43643
2951_9540	0.0722366	1.79091e-09	7.50866e-09	3.21384e-10	5.53784e-10	3.02362e-09	2.59236e-09	4.64407e-09	0.0766236	0.0877613	2.77928e-09	0.763379
2951_9964	0.0487547	0.0125946	5.83239e-09	1.43988e-09	0.00956549	2.21388e-09	2.56458e-09	3.06981e-09	2.52231e-09	0.203423	1.73243e-09	0.725662
2951_10388	0.108124	0.0109884	0.0169679	3.42838e-09	0.000697195	3.44612e-09	4.01959e-09	5.06468e-09	6.36191e-09	0.440887	2.62542e-09	0.422336
2951_10812	0.0719998	8.60342e-10	0.00322461	1.49139e-10	0.0123255	2.49912e-10	3.04245e-10	3.44948e-10	2.79643e-10	0.310285	3.44798e-10	0.602165
2951_11236	1.29618e-08	0.0128294	0.000995495	4.44432e-10	3.76136e-05	4.34918e-10	5.27431e-10	0.0101506	6.09647e-10	0.386924	3.83422e-10	0.589063
2951_11660	0.175931	0.0132308	5.74787e-09	1.72971e-09	0.00151277	0.00169391	6.64616e-09	3.08956e-09	5.86336e-09	5.46568e-07	2.83687e-09	0.807631
2951_12084	0.0485234	0.000427924	7.18541e-07	9.7849e-07	0.000461803	5.21518e-08	1.05746e-07	9.99296e-08	1.63474e-07	0.188402	8.02762e-08	0.762183
2951_12508	0.103086	0.0142204	0.00789775	6.73652e-10	0.00130282	5.45518e-09	1.52564e-09	0.0657016	0.0132192	0.261841	1.02732e-09	0.532731
2951_12932	0.0609972	1.37735e-07	1.11977e-06	1.30001e-07	8.00831e-07	2.10368e-07	2.09686e-07	1.62595e-07	1.97836e-07	0.129536	1.62121e-07	0.809464
2951_13356	0.0599174	1.18888e-07	0.0467132	0.0162495	0.0112516	2.30574e-07	2.45474e-07	1.34846e-06	0.00158529	0.182162	6.83319e-08	0.682119
2951_13780	2.93128e-08	2.04577e-09	0.00490315	1.80033e-09	0.000684887	1.04022e-08	6.46555e-09	2.02572e-08	0.0566555	2.50663e-07	2.88578e-09	0.937756
2951_14204	0.0130203	3.2213e-09	0.0293912	2.01631e-09	3.14514e-09	2.63548e-08	1.285e-08	0.0754496	0.0910881	0.117044	4.81404e-09	0.674007
3405_1060	0.0502684	6.91188e-10	8.26068e-10	3.18727e-10	0.710128	0.173864	0.0309458	5.10009e-09	3.21436e-08	6.78874e-10	0.0347936	4.26675e-10
3405_1484	0.442437	2.29704e-09	5.28951e-09	1.24148e-09	0.448777	0.0972305	1.16052e-08	2.13611e-08	0.0115554	4.30035e-09	6.64152e-09	2.74191e-09
3405_1908	0.932159	5.05508e-09	0.0678413	4.40797e-09	3.88123e-09	8.65529e-09	7.66115e-09	7.57242e-09	7.54473e-09	2.41581e-08	6.05515e-09	1.63157e-08
3405_2332	0.952831	1.89842e-09	0.0471686	8.7003e-10	7.42386e-10	1.24498e-09	1.31243e-09	1.76676e-09	1.2698e-09	6.44828e-09	1.14097e-09	4.21289e-09
3405_2756	0.297524	0.00247269	0.00464859	0.00103637	0.000924958	0.00510665	0.00376399	0.00352509	0.00484909	0.572277	0.00490718	0.0989647
3405_5300	0.925118	0.00117147	0.00886107	6.54284e-08	0.0458328	0.0190165	5.48192e-08	1.21788e-07	4.48379e-08	2.34297e-08	1.79864e-08	1.60371e-08
3405_6572	5.75049e-08	0.0067201	3.57358e-08	9.5118e-09	0.100423	0.771327	0.121528	1.09129e-07	1.5387e-07	1.71566e-08	1.24725e-06	1.78471e-08
3405_6996	2.34808e-08	2.31426e-08	1.99515e-08	1.01558e-08	0.0279475	0.925515	0.0258802	0.0206555	1.17616e-06	1.57391e-08	4.20898e-07	1.05784e-08
3405_8692	0.0245997	3.76972e-10	3.04198e-09	2.775e-10	3.2461e-10	1.05321e-09	8.71582e-10	7.44404e-10	1.63549e-09	0.257916	4.13549e-10	0.717484
3405_9116	0.0639274	3.73521e-07	0.174316	5.55992e-08	1.33379e-07	0.0399125	5.96166e-06	9.4139e-07	4.04992e-06	0.233664	2.4783e-07	0.488168
3405_9540	0.037982	0.00602283	0.00120254	1.31196e-09	1.72962e-09	1.00792e-08	1.522e-08	2.08766e-08	0.109163	0.248164	1.51951e-08	0.597466
3405_9964	8.09242e-08	2.01093e-08	1.83487e-07	7.08983e-09	0.00419032	2.98944e-08	2.84735e-08	4.48933e-08	0.0417798	7.78044e-07	4.11248e-08	0.954029
3405_10388	0.064522	8.77774e-09	1.99599e-08	8.87378e-09	2.67847e-08	1.33977e-08	1.32879e-08	0.00462429	1.94773e-08	0.215055	9.84394e-09	0.715798
3405_10812	0.04641	6.48995e-09	1.00503e-07	5.74823e-09	7.43824e-09	2.66068e-08	1.79126e-08	2.28721e-08	0.0137859	0.227437	1.69446e-08	0.712367
3405_11236	0.0497484	0.024662	2.50453e-09	3.80986e-10	2.96328e-10	1.29709e-09	1.08174e-09	0.0317373	0.0445566	0.0938373	6.97085e-10	0.755458
3405_11660	2.21136e-07	0.0125112	6.11748e-08	8.03981e-09	0.0116004	2.00636e-08	2.3444e-08	1.78657e-07	4.28623e-07	0.248775	1.19436e-08	0.727113
3405_12084	0.00509067	0.0523455	1.21569e-06	2.16289e-07	2.05906e-07	2.58428e-07	3.03288e-07	1.00081e-06	2.89959e-07	0.168398	2.55868e-07	0.774163
3405_12508	0.0372637	0.0731486	0.000623277	2.72542e-09	2.09827e-09	0.00733553	1.60793e-08	0.0226813	8.60329e-08	9.6044e-07	4.98466e-09	0.858947
3405_12932	0.0730649	0.0368516	1.681e-08	0.0044365	0.00944153	6.36593e-09	5.33969e-09	2.48662e-08	0.00335448	0.222068	3.62942e-09	0.650783
3405_13356	0.0325745	4.62664e-10	3.98768e-09	3.06472e-10	0.00847919	8.44556e-10	7.18751e-10	0.00493997	0.0107301	0.285063	4.51013e-10	0.658213
3405_13780	0.17508	0.02328	0.0312581	8.35482e-09	0.0021968	8.39822e-08	1.41908e-07	0.00941543	1.94579e-07	0.185711	2.38585e-08	0.573059
3405_14204	0.0371536	4.75007e-08	0.0111467	0.00952249	0.00230243	7.35599e-09	5.11877e-09	4.09417e-09	5.6708e-09	0.0656367	2.94541e-09	0.874238
3405_14628	0.00854581	1.44161e-08	6.63051e-08	8.60065e-09	0.0280342	5.87418e-08	3.60429e-08	8.63915e-08	0.163512	0.0149788	1.61632e-08	0.784929
3405_15052	0.0822804	5.13071e-09	4.32947e-08	3.21272e-09	0.26746	5.29463e-08	0.0366163	0.00130225	0.123942	4.14284e-08	7.62521e-09	0.488398
3859_1060	0.153352	1.26378e-08	2.85848e-08	8.85959e-09	0.75956	0.0391026	0.0318366	0.0161476	8.78872e-07	2.23453e-08	4.06391e-08	1.27399e-08
3859_1484	0.799747	2.66653e-08	3.06589e-06	2.29479e-08	0.200249	6.44501e-08	6.17868e-08	6.15501e-08	1.17896e-07	6.25674e-08	4.45281e-08	4.62829e-08
3859_1908	0.946957	1.12251e-07	0.0456025	0.00744011	1.62359e-08	2.67175e-08	2.9424e-08	6.3276e-08	2.9285e-08	1.00577e-07	2.21647e-08	5.44871e-08
3859_2332	0.905436	0.0140321	0.0805315	1.21703e-08	9.72325e-09	1.79392e-08	2.00405e-08	2.48389e-08	1.85826e-08	1.2387e-07	1.72415e-08	9.46225e-08
3859_5300	0.975045	1.23247e-08	0.0249549	6.55798e-09	8.67939e-09	1.75595e-08	1.83706e-08	1.88095e-08	1.7088e-08	9.49829e-08	1.51883e-08	5.87857e-08
3859_5724	0.670087	2.19306e-08	6.78383e-07	8.47294e-09	0.0815757	0.156426	0.0365783	2.73134e-07	0.0285362	2.68377e-08	0.026796	1.77869e-08
3859_6148	1.15215e-08	1.03295e-08	0.0061047	4.76621e-09	0.215115	0.77878	3.81264e-08	3.58687e-08	6.05212e-08	1.42537e-08	5.5215e-08	1.00406e-08
3859_6572	7.24248e-09	1.13043e-08	5.12598e-09	3.0257e-09	0.034149	0.923712	3.19763e-08	0.0421383	1.71408e-07	2.38674e-09	2.06251e-08	1.41131e-09
3859_6996	0.0477232	0.1887	2.7243e-08	0.0160763	9.03354e-09	0.25616	5.39513e-08	0.0925886	6.61111e-08	8.31395e-09	0.398752	5.74343e-09
3859_8692	0.0788002	0.0502678	0.0243876	5.4272e-08	1.60645e-07	4.97926e-07	2.07566e-07	1.33669e-06	0.0314264	6.24184e-06	0.00425657	0.810853
3859_9116	0.0881066	0.0200178	0.0261061	9.49691e-09	6.34682e-09	4.0005e-08	3.33214e-08	3.73533e-08	0.0786968	0.188967	1.8263e-08	0.598105
3859_9540	1.8319e-08	4.37529e-09	0.0185217	2.47175e-09	0.00542184	1.32763e-08	8.03222e-09	0.00647157	0.102289	0.119075	3.66439e-09	0.748221
3859_9964	0.0925655	0.0554698	0.0748686	1.51005e-08	1.61904e-07	4.28927e-08	1.13244e-07	9.16647e-08	0.0231785	0.208457	1.89584e-08	0.54546
3859_10388	0.0408723	1.66803e-08	0.00653242	8.39867e-09	0.000386073	7.29619e-08	1.04783e-07	1.11489e-07	0.0106145	2.56148e-06	3.20515e-08	0.941592
3859_10812	8.61767e-07	0.00423473	2.22495e-07	1.26518e-07	0.00383987	1.50896e-07	1.18818e-07	0.0162799	0.0634442	0.0561357	5.97708e-08	0.856064
3859_11236	0.00455982	8.29109e-09	1.63087e-07	7.21389e-09	0.00545564	2.81412e-08	2.12747e-08	2.36307e-08	0.0286641	0.316358	1.0961e-08	0.644962
3859_11660	0.129386	1.57462e-08	0.0733203	8.9931e-09	0.013694	3.11965e-08	2.16135e-08	3.38962e-08	5.18863e-08	0.0491299	1.50147e-08	0.734469
3859_12084	6.00521e-07	2.11698e-07	0.0263036	3.03408e-08	2.10476e-07	1.33899e-07	1.2195e-07	0.0166622	0.0942238	0.267653	6.97941e-08	0.595156
3859_12508	0.0591361	6.0749e-08	9.67812e-08	7.32209e-09	0.00609801	2.377e-08	2.57531e-08	1.04245e-07	0.0258754	0.168681	1.78033e-08	0.740209
3859_12932	0.0273459	3.68855e-09	0.0157198	2.32125e-09	0.00873949	9.52146e-09	1.00526e-08	0.0145954	0.00657152	0.0310493	5.14625e-09	0.895979
3859_13356	0.142297	0.0156484	1.0863e-07	1.06648e-08	0.0203944	2.38477e-08	2.81443e-08	1.43732e-07	2.97698e-08	5.95537e-07	1.87244e-08	0.821659
3859_13780	0.223723	1.25739e-06	1.01361e-06	2.16729e-07	2.40396e-07	1.24257e-06	1.24059e-06	0.0692378	1.83853e-06	6.71302e-06	8.53534e-07	0.707024
3859_14204	0.00403351	1.30348e-08	3.08653e-08	5.75916e-09	9.02995e-08	3.5401e-08	2.03633e-08	0.0306431	0.028411	0.123554	9.15964e-09	0.813358
3859_14628	0.0735264	1.45131e-08	0.00187389	0.0042945	1.02788e-08	0.00150042	1.21764e-07	1.65246e-06	0.110739	0.297892	0.0114906	0.498682
3859_15052	0.0358048	1.84163e-09	0.0516569	1.19786e-09	0.00477879	1.36267e-08	6.83059e-09	3.54352e-08	0.170754	3.76311e-08	2.60678e-09	0.737005
4313_1060	0.434128	1.58312e-08	2.54481e-08	8.21621e-09	0.402289	0.133809	0.0297732	4.02279e-08	1.13612e-07	5.16458e-08	5.41874e-08	2.67111e-08
4313_1484	0.99954	0.000460148	6.30018e-08	1.1594e-08	1.6058e-08	2.41414e-08	2.90928e-08	2.6454e-08	2.39566e-08	7.1034e-08	2.16213e-08	6.31743e-08
4313_1908	0.987272	5.41272e-09	0.012728	2.56769e-09	2.40813e-09	6.14279e-09	5.68468e-09	1.18209e-08	6.06858e-09	1.69767e-08	4.44335e-09	1.03783e-08
4313_2332	0.224771	0.00314479	0.00198419	0.000356356	0.00134299	0.00283003	0.00169079	0.00167901	0.00232826	0.557152	0.00201332	0.200707
4313_2756	0.978389	0.0216104	5.84663e-08	3.05799e-08	2.55499e-08	1.18756e-07	6.83034e-08	1.02982e-07	8.18403e-08	8.30619e-08	1.2102e-07	9.19354e-08
4313_5300	1	4.00068e-09	1.52866e-08	2.86906e-09	3.05699e-09	4.98147e-09	6.07392e-09	6.41767e-09	5.35826e-09	1.11904e-08	4.56675e-09	6.5953e-09
4313_5724	0.140636	0.00138798	0.00183692	0.000302816	0.000911536	0.00191478	0.00103997	0.0015827	0.00181193	0.720047	0.00126778	0.127261
4313_6148	0.208086	7.38178e-08	0.0102673	3.625e-08	3.74687e-08	0.505492	0.0239224	0.252226	5.23356e-06	8.61065e-08	2.03571e-07	3.93174e-08
4313_6572	0.0484949	1.69678e-08	0.0139118	7.19471e-09	1.18073e-08	0.629205	0.00470223	0.139159	0.164527	1.58065e-08	2.80525e-07	9.69164e-09
4313_8692	0.092752	0.138783	0.152334	5.86011e-10	8.04852e-10	8.01172e-09	3.37723e-09	0.109284	4.5377e-09	0.0450492	0.033005	0.428793
4313_9116	0.0646235	0.0242304	0.109799	1.28061e-10	1.13025e-10	1.04849e-09	7.2426e-10	3.31611e-10	0.0412145	0.0622679	2.10981e-10	0.697865
4313_9540	0.0342206	0.0469536	0.0166656	1.22819e-08	6.85801e-09	0.0344165	6.89921e-08	3.89337e-08	7.91622e-07	6.81619e-07	1.70651e-08	0.867742
4313_9964	0.0809193	4.15542e-10	0.0761322	1.18321e-10	1.65319e-09	4.82673e-10	6.48578e-10	1.14545e-09	3.18956e-09	0.299873	1.82857e-10	0.543076
4313_10388	0.076061	4.41393e-10	9.20634e-09	3.42949e-10	0.00568611	1.67601e-09	1.09597e-09	1.09135e-09	0.0692384	0.172437	6.01148e-10	0.676578
4313_10812	0.0777967	0.0102204	3.11753e-08	2.72355e-09	0.0111937	2.3651e-09	1.77923e-09	2.50059e-09	0.131303	0.199338	8.19873e-10	0.570149
4313_11660	0.146707	3.23025e-08	0.057703	1.86138e-08	1.62719e-08	1.70483e-08	1.99051e-08	2.10392e-08	1.78269e-08	0.23712	1.92224e-08	0.55847
4313_12084	0.0980444	1.54505e-07	0.0849121	1.32603e-08	2.28936e-08	2.12378e-08	2.38143e-08	3.55561e-08	2.50699e-08	0.299285	1.62648e-08	0.517758
4313_12508	5.51142e-08	0.021709	0.0716304	4.03289e-09	0.00137847	1.26341e-08	1.27456e-08	1.57069e-07	0.0133468	0.0450308	5.37152e-09	0.846904
4313_12932	0.145143	0.0145661	2.72777e-09	1.90351e-10	0.00289541	5.53691e-10	5.22311e-10	8.29773e-10	7.03816e-10	0.0195536	2.71474e-10	0.817841
4313_13356	0.107935	4.16189e-10	2.67486e-09	3.0582e-10	0.000268584	1.46643e-09	9.69266e-10	8.96197e-10	0.0408814	0.195432	6.64836e-10	0.655483
4313_13780	0.0698668	0.0177866	1.16709e-07	1.01947e-08	0.00177569	1.70632e-08	0.00488536	3.35431e-08	1.99878e-08	0.326602	1.48475e-08	0.579083
4313_14204	6.21712e-09	0.0197094	5.46575e-08	3.92228e-10	0.0125586	6.99657e-10	6.17739e-10	8.13905e-10	6.8829e-10	0.262703	1.88466e-08	0.705029
4313_14628	0.0213943	0.0144458	0.0420302	1.13372e-10	1.1309e-10	1.71937e-10	1.81355e-10	3.66156e-10	0.00829601	0.264813	1.23123e-10	0.64902
4313_15052	0.011718	1.16429e-10	3.84193e-09	9.36576e-11	1.99246e-10	3.56806e-10	3.27516e-10	0.0250773	0.0528368	0.247378	1.78327e-10	0.66299
4313_15476	0.0953068	1.85058e-10	0.00514858	0.00522032	3.10976e-10	5.30563e-09	4.46076e-10	0.105474	0.114664	0.198329	4.18324e-10	0.475858
4767_1060	0.805657	8.1764e-09	2.46078e-08	4.95423e-09	0.154807	1.874e-07	3.44687e-08	2.44014e-06	0.0395339	2.25153e-08	2.17241e-08	1.9187e-08
4767_1484	1	3.1409e-09	7.69523e-09	2.17289e-09	3.9875e-09	6.48141e-09	4.89524e-09	4.44138e-09	4.95377e-09	1.33406e-08	1.0386e-08	9.83769e-09
4767_1908	0.99358	0.00427439	0.00214581	9.56228e-09	8.79755e-09	1.95138e-08	2.86324e-08	3.32596e-08	1.99349e-08	4.13684e-08	2.30866e-08	3.29579e-08
4767_2332	0.977152	0.0164839	0.00485259	7.705e-09	0.00151105	1.61669e-08	2.6404e-08	2.58304e-08	1.51752e-08	4.37922e-08	1.66473e-08	3.13524e-08
4767_2756	0.948581	0.0133742	0.0380447	2.42282e-09	8.09629e-09	4.14679e-09	5.04168e-09	7.35496e-09	4.20848e-09	1.22623e-08	3.87142e-09	8.76724e-09
4767_3180	0.94878	3.96782e-07	0.0287341	1.28743e-07	0.0224837	1.61638e-07	1.92647e-07	2.83388e-07	1.73574e-07	5.06032e-07	1.44169e-07	3.30898e-07
4767_8692	0.0876742	0.00165976	0.0105388	6.83296e-08	4.8522e-08	0.226676	0.0512189	0.0208472	0.0895905	2.51307e-06	3.87111e-07	0.511791
4767_9116	0.100452	1.6629e-08	6.14028e-08	6.29036e-09	0.000297259	0.0192548	0.0516266	2.64927e-08	0.0637918	0.00703595	0.013972	0.743569
4767_9540	0.0405927	0.0670179	0.0840974	1.30969e-09	0.00471616	2.8292e-09	0.044101	1.30353e-09	0.0183951	3.78226e-08	8.36161e-10	0.74108
4767_9964	0.111374	0.0634615	0.0896819	5.00912e-08	9.93712e-09	7.29082e-08	4.32896e-08	0.0554117	3.36279e-07	0.271196	1.79323e-08	0.408874
4767_12508	2.57848e-07	0.0128774	3.16127e-07	2.20154e-08	0.000959826	5.10895e-08	5.71618e-08	1.35233e-07	5.84015e-08	0.216779	2.02453e-08	0.769383
4767_12932	0.127859	0.0219756	1.59592e-08	3.55041e-09	2.29534e-09	3.79483e-09	4.44063e-09	0.0123116	5.75103e-09	0.492487	3.95992e-09	0.345366
4767_13356	0.0719374	0.01112	5.58803e-08	2.22589e-08	0.0118556	2.72864e-08	2.11379e-08	0.0243897	8.63314e-08	0.311713	1.12137e-08	0.568984
4767_13780	0.111152	8.69518e-10	8.88306e-08	3.39185e-10	0.0026818	1.71144e-09	1.38972e-09	0.0109313	0.044556	0.383377	6.30457e-10	0.447302
4767_14628	0.0806358	0.0366941	0.0297853	4.01867e-09	3.38733e-09	5.88164e-09	7.16798e-09	1.13557e-08	7.77474e-09	0.326026	5.21061e-09	0.526859
4767_15052	0.0702572	1.14184e-10	3.71e-10	6.59214e-11	0.0188968	2.8634e-10	2.13258e-10	2.48566e-09	0.0376139	2.16759e-09	1.07306e-10	0.873232
4767_15476	0.0548141	2.10372e-07	9.39652e-06	0.012243	0.00140221	1.83665e-07	1.65393e-07	0.0756628	0.0153358	0.0808837	7.59219e-08	0.759648
4767_15900	0.0530442	1.34995e-09	1.39662e-09	0.0258133	1.37927e-09	0.126078	0.0399932	0.122239	0.297786	4.30375e-09	9.57861e-10	0.335046
5221_636	0.303449	1.14032e-07	2.62485e-07	6.65122e-08	0.269377	0.427168	5.33063e-07	3.0567e-07	1.15312e-06	3.48298e-07	2.66584e-06	1.37366e-07
5221_1060	0.993816	6.09039e-08	1.27054e-06	3.78257e-08	0.00618215	8.78405e-08	9.82311e-08	1.16674e-07	1.05878e-07	1.96537e-07	7.56702e-08	1.30459e-07
5221_1484	0.999471	1.31795e-08	0.000528642	8.92701e-09	9.30166e-09	1.39255e-08	1.57143e-08	2.10771e-08	1.48431e-08	5.65946e-08	1.35219e-08	3.55643e-08
5221_1908	0.999498	1.74762e-05	0.000484884	1.64233e-09	1.77575e-09	3.50881e-09	3.72089e-09	4.5236e-09	3.48946e-09	1.21033e-08	2.69359e-09	8.13809e-09
5221_2332	0.967352	0.00893146	0.0237157	1.68473e-08	2.0469e-08	3.20348e-08	3.35222e-08	4.42875e-08	3.32366e-08	8.82108e-08	3.0562e-08	7.58618e-08
5221_2756	0.864828	4.75991e-08	0.135171	1.91445e-08	2.24252e-08	4.08453e-08	4.45177e-08	5.12433e-08	3.90861e-08	1.82268e-07	4.12208e-08	1.45731e-07
5221_6572	0.967689	6.8509e-10	0.0289446	4.22342e-10	0.00336603	7.57097e-10	8.20375e-10	9.22844e-10	7.36278e-10	2.77238e-09	7.82947e-10	1.78898e-09
5221_6996	0.988278	1.97721e-08	0.0117215	2.30693e-08	1.76607e-08	2.53541e-08	2.99717e-08	3.60758e-08	2.76711e-08	9.27866e-08	2.09961e-08	4.12859e-08
5221_7420	0.870935	2.34937e-08	0.122744	1.97473e-08	0.00632098	5.62542e-08	5.03451e-08	6.22034e-08	7.33966e-08	1.73426e-07	4.50493e-08	7.13811e-08
5221_7844	0.953249	1.33764e-07	0.0467482	1.23253e-07	1.23989e-07	1.59973e-07	1.78516e-07	2.13702e-07	1.73555e-07	9.88298e-07	1.43651e-07	4.42414e-07
5221_8268	0.774076	1.88575e-08	7.45393e-08	1.06174e-08	0.00442143	0.0933114	0.0285216	9.88833e-08	0.0996691	4.6261e-08	2.69166e-07	2.52534e-08
5221_8692	0.497816	3.27814e-09	0.170382	1.63233e-09	0.00140786	0.0946511	0.108144	7.64391e-09	1.18908e-08	0.0473386	1.52523e-08	0.0802607
5221_9116	0.259178	4.02539e-08	0.0217073	8.03556e-09	9.91695e-09	4.96371e-08	0.0824172	7.62055e-08	1.79742e-07	0.326911	3.56235e-07	0.309786
5221_9540	0.159702	0.0343857	0.0490811	2.63139e-08	0.0161112	6.23147e-07	0.252622	7.35686e-08	7.78872e-08	0.243243	7.87396e-08	0.244854
5221_9964	0.12584	0.00361814	0.0958747	1.23369e-08	0.00424054	1.26629e-06	0.295973	5.83092e-08	1.6864e-07	0.0577287	6.61211e-08	0.416723
5221_10812	0.049895	0.00458238	0.00880337	1.5785e-08	1.17578e-08	2.67039e-08	3.55634e-08	3.4676e-08	2.59642e-08	0.471957	3.40493e-08	0.464762
5221_11236	0.0208233	0.0145736	0.147502	9.17433e-10	2.74918e-08	8.90631e-09	5.06504e-09	0.0949101	1.41331e-08	0.0424907	2.77208e-09	0.6797
5221_11660	0.145461	0.064024	0.00264324	3.05309e-08	1.61197e-08	3.56853e-06	0.0549138	1.70879e-07	2.08939e-07	0.208754	6.69369e-08	0.5242
5221_12508	0.0081782	0.0232581	1.85509e-08	6.26078e-09	2.46814e-09	3.79661e-09	4.09862e-09	0.040659	1.20854e-08	0.36543	3.04056e-09	0.562475
5221_12932	0.013538	0.0475047	0.0240612	2.0484e-09	1.65505e-09	1.395e-07	1.71328e-08	1.45953e-08	1.76182e-08	0.140495	4.25342e-09	0.774401
5221_13356	0.0511063	0.00219962	0.269977	0.0001694	0.00103704	0.00305798	0.00304733	0.00192866	0.00287219	0.251095	0.00240301	0.411107
5221_13780	0.127585	0.0117588	0.0569818	1.98089e-08	6.4139e-07	6.15409e-07	2.08289e-07	0.0289473	1.43211e-07	0.0944387	6.29711e-08	0.680287
5221_14204	0.0515062	0.00252448	1.04505e-07	1.05664e-08	0.0110261	1.61605e-08	1.74514e-08	3.02886e-08	1.95936e-08	0.234825	1.31982e-08	0.700118
5221_15476	9.09179e-06	1.35035e-08	2.01534e-07	0.0103632	1.0285e-08	5.67494e-08	4.60001e-08	0.046363	0.0186303	0.0504116	1.76136e-08	0.874222
5221_15900	0.0821005	9.63942e-07	0.0181153	9.47226e-08	0.0264663	0.137297	1.01136e-06	1.87038e-05	0.0516637	5.27891e-06	1.78826e-07	0.684331
5675_1060	0.936713	0.0600397	2.23315e-07	0.00324602	3.39457e-08	8.43392e-08	8.71858e-08	9.37076e-08	8.33361e-08	2.04819e-07	7.98646e-08	1.04907e-07
5675_1484	0.991459	0.00735897	2.43219e-09	6.25299e-10	0.00118193	7.11881e-10	7.82043e-10	1.10582e-09	9.26097e-10	2.16503e-09	7.6196e-10	1.44864e-09
5675_1908	1	5.02179e-09	6.9851e-08	2.28402e-09	2.31791e-09	4.64207e-09	4.70159e-09	4.82985e-09	4.46403e-09	2.16615e-08	3.94101e-09	1.4975e-08
5675_2332	0.93687	0.0631302	1.78232e-08	3.5076e-09	2.60484e-09	5.08415e-09	5.31837e-09	6.64163e-09	4.40411e-09	7.60489e-09	4.46246e-09	5.04681e-09
5675_2756	0.947352	0.0342844	0.00283361	2.37863e-08	0.0155294	9.2652e-08	7.18051e-08	1.56772e-07	6.70321e-08	7.25662e-08	6.67768e-08	4.69391e-08
5675_5724	0.88335	0.0249399	0.0917094	1.78802e-08	1.22258e-08	3.26019e-08	3.21761e-08	3.69321e-08	2.79839e-08	8.30388e-08	2.2799e-08	1.72891e-07
5675_6148	0.96458	0.0190469	0.0163721	3.21073e-08	1.90939e-08	3.06372e-08	3.38709e-08	1.11341e-07	3.23307e-08	8.70469e-08	3.16424e-08	9.69661e-07
5675_6572	0.908241	0.0205982	0.0691266	7.5356e-07	0.0020281	5.13789e-07	5.45605e-07	6.75687e-07	5.08828e-07	1.85655e-06	5.20701e-07	8.63435e-07
5675_6996	0.92603	1.06737e-09	0.0183905	0.0126244	6.18075e-10	3.90814e-09	4.28462e-09	0.0340632	0.00889228	2.81541e-09	1.13474e-09	1.99775e-09
5675_7420	0.962382	1.05216e-07	0.0129393	0.00297121	0.00270512	0.00485145	0.00397323	0.0101771	2.58829e-07	1.45169e-07	2.80585e-08	4.00737e-08
5675_7844	0.930978	1.53062e-08	3.75568e-08	9.05351e-09	0.00556208	7.08523e-08	0.0629933	0.000465931	6.37989e-07	4.04044e-08	3.22839e-08	3.19974e-08
5675_8268	0.915286	4.86428e-09	0.0847137	4.6254e-09	1.10741e-08	1.08267e-08	2.18376e-08	1.44547e-08	1.12425e-08	2.37239e-08	7.32171e-09	1.41337e-08
5675_9116	0.308411	2.13885e-08	2.87877e-07	9.0962e-09	1.575e-08	6.05349e-08	0.254114	3.01583e-08	4.78832e-08	0.337039	3.11202e-08	0.100436
5675_9540	0.014871	2.28291e-09	4.84853e-09	5.67592e-10	1.14076e-09	6.83889e-09	0.768617	2.77728e-09	3.613e-09	0.0726683	2.63268e-08	0.143843
5675_9964	4.46775e-08	0.0113288	1.74329e-07	2.38126e-08	4.93673e-08	0.299422	0.483564	0.0789277	0.126757	4.92178e-08	1.40337e-07	2.27565e-07
5675_10388	7.47342e-08	0.03606	0.0263616	2.77697e-08	3.83599e-08	1.67363e-07	0.63567	1.46033e-07	0.0260192	0.148538	9.93185e-08	0.127351
5675_10812	0.151114	0.0423911	3.46783e-08	4.59856e-09	5.3168e-08	1.69141e-08	0.0473161	1.20346e-08	0.0488539	0.0268371	9.2187e-09	0.683487
5675_11660	0.226947	0.273813	0.19591	9.08711e-10	7.54102e-10	6.27015e-09	0.00282608	1.84232e-08	0.0880565	0.154143	5.26609e-09	0.0583049
5675_12084	0.022725	0.0683536	8.74675e-10	1.64985e-10	0.0178798	2.45682e-09	8.4662e-10	8.99924e-10	0.0694785	2.95439e-08	3.75045e-10	0.821563
5675_12508	4.48319e-07	8.92583e-08	1.47984e-07	3.97713e-08	0.00160857	1.3085e-06	1.9476e-07	0.0304173	0.0419584	0.00421042	7.30914e-08	0.921803
5675_12932	0.0794209	6.41413e-09	3.08949e-08	6.90566e-09	6.76637e-09	7.03208e-09	7.91641e-09	7.79803e-09	7.72342e-09	0.461077	6.63232e-09	0.459502
5675_13356	0.0276364	0.0207045	4.65949e-07	4.78086e-08	4.17021e-06	6.84627e-08	7.13835e-08	0.00288084	9.60415e-08	0.00010308	5.16799e-08	0.94867
5675_13780	0.207347	0.00374302	7.25547e-08	2.10137e-08	2.36132e-08	3.52765e-08	3.42097e-08	0.0172795	5.39287e-08	0.117757	2.49817e-08	0.653872
5675_14204	0.0865191	7.63629e-08	1.38813e-07	7.61041e-09	5.32547e-08	0.000961143	2.20003e-08	0.00585966	0.000121197	4.60449e-07	2.14137e-08	0.906538
5675_14628	0.0703321	3.04905e-09	0.0502866	2.3903e-09	0.00321942	3.66603e-09	4.05782e-09	2.8597e-09	3.435e-09	0.0213843	3.27897e-09	0.854778
5675_15476	7.77274e-07	9.16437e-08	0.0180383	4.12491e-08	0.00758494	6.7149e-07	3.47503e-07	2.75778e-07	0.0358587	0.0746951	8.88268e-08	0.863821
6129_1060	0.952593	3.04836e-09	3.66178e-07	2.05184e-09	0.0377427	0.00756101	2.75003e-08	2.12861e-08	0.0021024	7.3324e-09	6.33742e-09	4.22862e-09
6129_1484	0.812888	1.0183e-08	1.8427e-08	4.55893e-09	0.173536	0.0135759	1.01133e-07	2.22748e-08	3.72084e-08	2.44645e-08	3.24216e-08	1.66873e-08
6129_1908	0.158225	0.00127866	0.00243162	0.000256977	0.00157019	0.00270591	0.00125226	0.0013396	0.00221352	0.7174	0.00161702	0.109709
6129_2332	0.224241	0.00625663	0.0202256	0.00138046	0.00110907	0.00648396	0.00477775	0.00492523	0.00617841	0.480088	0.00523705	0.239097
6129_2756	1	4.41674e-09	1.03987e-08	2.40277e-09	5.00986e-09	8.62735e-09	7.93934e-09	5.85198e-09	6.42265e-09	2.27848e-08	7.52007e-09	1.38707e-08
6129_5724	0.935977	0.0194708	0.043098	1.2518e-08	0.00145367	1.9619e-08	3.34326e-08	2.73122e-08	1.98193e-08	7.76682e-08	1.83432e-08	4.748e-08
6129_6148	0.941624	1.62901e-08	4.46233e-08	1.01414e-08	0.0203746	2.47072e-08	2.43532e-08	2.22142e-08	2.29715e-08	1.47324e-07	2.0417e-08	0.0380011
6129_6572	0.941339	0.00264007	0.0560214	1.06171e-10	1.20158e-10	1.8872e-10	2.13634e-10	2.61641e-10	1.89851e-10	1.74074e-09	1.90134e-10	5.22543e-10
6129_6996	0.9116	7.76827e-10	1.24332e-09	4.70289e-10	6.34384e-10	5.55366e-09	2.60446e-09	0.0549118	0.0334882	2.18501e-09	1.21671e-09	1.13873e-09
6129_7420	0.932364	7.64932e-10	3.5097e-09	0.00455914	6.0987e-10	8.27047e-09	0.00843865	3.63e-09	0.0546381	2.30045e-09	2.06121e-09	1.55843e-09
6129_7844	0.943735	1.18884e-07	1.47944e-05	7.62662e-08	0.00734145	3.74532e-07	0.0225255	0.0263811	4.13595e-07	3.39308e-07	1.91139e-07	2.33665e-07
6129_8268	0.253521	0.00231921	0.00623191	0.000739327	0.000991348	0.00437291	0.00564376	0.00310019	0.00402536	0.651733	0.00355459	0.0637669
6129_9116	0.0397519	4.38588e-08	3.31367e-08	1.65855e-08	2.76611e-08	1.17092e-06	0.960246	9.0728e-08	5.73045e-07	3.78938e-08	1.69817e-07	2.42248e-08
6129_9540	3.38116e-10	2.98719e-10	3.15731e-10	1.17832e-10	2.19722e-10	5.08386e-09	1	6.76147e-10	2.11834e-09	1.22287e-09	1.95589e-09	2.16038e-10
6129_10388	0.148581	1.99899e-09	1.51874e-09	2.41895e-10	1.46877e-09	3.31004e-08	0.0497371	1.32899e-09	0.209862	3.0404e-08	1.23859e-09	0.59182
6129_10812	0.113863	1.40017e-07	0.131507	6.53079e-08	5.79795e-08	3.97494e-07	0.00390317	2.52817e-07	0.0806791	0.193597	1.38023e-07	0.476449
6129_11236	0.033703	8.72573e-10	4.16856e-09	4.92752e-10	0.00826847	8.45183e-09	1.57928e-08	6.74452e-09	0.0972422	6.2647e-08	2.04422e-09	0.860786
6129_11660	0.118206	0.0228814	0.058034	1.79331e-10	0.00730454	2.36892e-09	6.34603e-10	0.000782408	3.1199e-09	0.110925	2.93213e-10	0.681867
6129_12508	0.243825	2.60559e-07	8.61287e-08	8.67816e-09	8.87763e-09	3.47898e-08	3.15232e-08	2.03948e-07	0.0559549	0.250272	1.61969e-08	0.449947
6129_12932	0.022808	0.00619695	1.55282e-06	1.44496e-09	1.40896e-09	5.3649e-09	6.41019e-09	0.00823875	9.81845e-09	2.24668e-07	5.06979e-09	0.962754
6129_13356	0.0346419	0.00419464	0.023486	6.86562e-09	0.00122069	1.43586e-08	1.44502e-08	1.64532e-08	1.60636e-08	0.311221	9.24054e-09	0.625236
6129_13780	3.99253e-08	0.0149701	0.0049606	3.43795e-09	4.8407e-09	7.29672e-09	1.02888e-08	9.48794e-09	9.00292e-09	9.86476e-08	7.40893e-09	0.980069
6129_14204	0.0330798	0.00424583	1.56958e-08	3.12209e-07	0.0107491	2.23776e-09	2.66206e-09	1.42166e-08	2.2272e-09	0.211824	2.0234e-09	0.740101
6129_14628	0.161209	0.00190546	0.0692346	5.95293e-06	3.58288e-07	6.46052e-08	6.45731e-08	0.0109206	8.40326e-08	0.0852657	4.54568e-08	0.671458
6129_15052	0.104782	5.9336e-10	7.31329e-09	4.65608e-10	1.06642e-09	3.48637e-08	1.36906e-09	0.0157207	0.0358616	0.0410206	2.29724e-09	0.802615
6129_15476	0.126445	2.00608e-08	0.0469593	7.9818e-09	9.66496e-09	4.13738e-08	6.83107e-08	3.15551e-07	0.0144436	0.0342993	2.25527e-08	0.777852
6583_1484	0.959737	1.01688e-08	8.05799e-08	5.75425e-09	0.0347955	0.00546624	5.48654e-08	3.93803e-08	1.71297e-07	3.91086e-08	3.09216e-07	2.86558e-08
6583_1908	0.953024	2.28808e-07	4.67793e-07	1.27707e-07	0.0118716	0.0350961	9.30559e-07	5.53408e-07	1.64814e-06	6.47704e-07	2.7763e-06	5.2797e-07
6583_2332	0.903853	1.4264e-08	5.49942e-08	7.83062e-09	0.00644733	0.0193167	9.64783e-08	5.47912e-08	0.0703824	3.80584e-08	6.01902e-08	2.60111e-08
6583_2756	0.373306	0.00146791	0.0138848	0.00039305	0.00434521	0.0260889	0.00445623	0.00556945	0.0488515	0.485355	0.0097307	0.0265513
6583_3180	0.912759	1.28932e-09	0.0872413	8.88187e-10	1.07566e-09	1.96487e-09	1.96433e-09	1.98589e-09	1.90336e-09	7.17279e-09	1.50539e-09	4.30981e-09
6583_5300	0.997231	4.9382e-09	1.44734e-08	1.94765e-09	0.00276866	5.45016e-09	6.17063e-09	5.47435e-09	4.74008e-09	1.04404e-08	4.90234e-09	8.57541e-09
6583_5724	0.894634	0.0247831	0.0805825	1.44732e-08	1.04344e-08	2.50822e-08	3.00538e-08	6.60779e-08	2.51666e-08	6.95636e-08	2.23332e-08	4.23265e-08
6583_6148	0.58698	0.00269658	0.0117126	0.000881232	0.00601504	0.00606585	0.00485566	0.00422242	0.00515586	0.288839	0.00456395	0.0780112
6583_6572	0.977462	0.00927922	0.0132584	4.53242e-08	1.15577e-08	1.84688e-08	2.22832e-08	2.92974e-08	1.99681e-08	7.16089e-08	1.69123e-08	5.66818e-08
6583_6996	0.343284	0.00126803	0.00398596	0.000360976	0.000903267	0.00975024	0.0141516	0.00296493	0.0139614	0.576914	0.00415783	0.0282979
6583_7420	0.964901	0.00280461	8.92514e-08	0.0101085	1.27073e-08	8.89182e-08	0.0221853	7.35854e-08	8.59178e-08	3.6618e-08	4.9251e-08	2.90916e-08
6583_7844	0.946255	6.87254e-08	0.0378069	4.61246e-08	8.75419e-08	1.514e-07	0.0159362	1.13411e-07	1.34042e-07	5.27278e-07	1.35302e-07	2.09686e-07
6583_8268	1	4.15321e-09	1.3117e-08	3.10688e-09	3.64318e-09	7.33783e-09	1.17451e-08	1.10405e-08	1.60596e-08	2.05843e-08	5.82112e-09	1.18544e-08
6583_9116	0.0812138	3.27413e-07	0.0446308	9.86951e-08	1.66655e-07	1.12053e-05	0.786479	6.28049e-06	2.42905e-06	4.84684e-06	4.67706e-07	0.0876506
6583_9540	0.027719	3.68831e-08	0.130849	1.41954e-08	1.54998e-08	6.88156e-07	0.561845	1.25998e-07	0.0304805	0.0964509	4.0536e-08	0.152655
6583_10388	0.0742749	1.3291e-08	2.33694e-08	5.14251e-09	6.41226e-09	6.21819e-08	0.00659509	2.33024e-08	0.100519	0.113983	6.47303e-08	0.704627
6583_10812	0.07656	9.25051e-08	4.26469e-07	5.10746e-08	0.0115908	1.70525e-06	2.81041e-07	4.62227e-07	0.130568	0.0448618	6.74226e-07	0.736415
6583_11236	0.0278131	1.17615e-08	0.0395574	2.72795e-09	5.37849e-09	0.0451765	0.027667	2.94643e-08	4.37737e-08	3.21949e-08	1.66588e-08	0.859786
6583_11660	0.13639	3.42975e-08	1.2752e-07	2.17083e-08	2.20418e-08	0.023353	1.36159e-07	0.109213	1.82718e-07	0.10242	5.55955e-07	0.628623
6583_12084	0.0528699	0.00824071	0.0547391	2.31113e-08	8.54477e-09	9.33002e-08	2.17657e-08	2.38916e-08	0.00710015	0.351377	1.25664e-08	0.525672
6583_12508	0.0579824	6.10512e-09	4.88462e-09	0.00172724	0.00329832	1.14431e-08	5.79324e-09	3.20181e-09	6.10394e-09	0.19829	2.33255e-09	0.738702
6583_12932	0.0654237	2.60935e-10	0.0565669	2.00325e-10	0.00579006	1.09885e-09	7.14908e-10	6.06947e-10	1.96418e-09	6.07832e-08	3.1473e-10	0.872219
6583_13356	0.0317843	1.29659e-10	0.0585916	7.2729e-11	7.63515e-11	2.70227e-10	2.55883e-10	6.06463e-10	0.00343733	0.296412	1.87593e-10	0.609774
6583_13780	0.0806728	4.63525e-07	1.96438e-07	3.673e-08	3.17186e-08	6.78229e-08	8.12902e-08	2.07598e-07	1.19709e-07	0.273215	4.76772e-08	0.646111
6583_14204	0.174025	1.54646e-07	2.21692e-07	3.45856e-08	1.08444e-07	2.19742e-07	1.42573e-07	9.62295e-07	0.00458864	0.120791	1.08429e-07	0.700594
6583_14628	0.00615988	1.92074e-09	0.00617253	1.43189e-09	0.00209647	5.2614e-09	4.37527e-09	6.45978e-09	0.036778	0.0614286	3.58362e-09	0.887364
6583_15052	0.042162	4.11476e-10	3.047e-09	3.1987e-10	0.002798	2.2944e-09	1.21682e-09	1.12838e-09	0.0569164	0.0699307	8.97378e-10	0.828193
6583_15476	0.0372959	0.0122763	2.99138e-07	8.76667e-08	2.86325e-08	0.025164	6.08015e-08	0.0232667	6.95748e-07	4.07837e-07	4.78819e-08	0.901995
7037_1060	0.0917518	8.30313e-10	2.87061e-09	3.44588e-10	0.249648	5.97931e-08	5.0884e-09	5.66909e-09	1.08207e-08	1.36045e-09	0.6586	1.07533e-09
7037_1484	0.979545	2.83016e-09	0.0197301	1.17239e-09	0.000724828	4.88445e-09	4.438e-09	6.37512e-09	3.66934e-09	1.05913e-08	9.90358e-09	8.03977e-09
7037_1908	0.995103	0.000582972	2.35864e-06	4.59625e-07	0.00430726	4.74214e-07	4.24388e-07	8.27667e-07	3.78858e-07	8.43063e-07	6.06428e-07	6.70999e-07
7037_2332	0.986863	8.07816e-08	1.10912e-07	3.61968e-08	0.013136	1.07814e-07	1.06369e-07	1.0358e-07	8.82419e-08	2.0697e-07	1.53473e-07	1.59385e-07
7037_2756	0.995277	1.14168e-08	0.00123885	7.25997e-09	0.00348406	2.35189e-08	2.13781e-08	2.63419e-08	2.24238e-08	6.16793e-08	2.19917e-08	4.41811e-08
7037_3180	0.247903	0.00296322	0.0147219	0.000925606	0.00309042	0.00530029	0.0036011	0.00331095	0.00438654	0.579588	0.00511344	0.129095
7037_4876	0.9832	0.0130149	8.3101e-08	7.53264e-08	0.00378493	1.76731e-08	2.09348e-08	3.03721e-08	1.66923e-08	4.93436e-08	1.864e-08	3.56004e-08
7037_5300	0.69409	0.250284	0.0556253	3.60272e-08	2.73835e-08	9.71544e-08	1.38556e-07	1.52027e-07	7.56324e-08	1.07862e-07	1.09875e-07	6.1955e-08
7037_5724	0.76928	0.0944876	0.134174	3.97922e-08	0.00205803	4.38166e-08	5.85902e-08	9.46209e-08	4.57222e-08	9.99267e-08	4.13748e-08	5.72698e-08
7037_6148	0.623591	0.00265391	0.00473928	0.000776622	0.00857828	0.00666029	0.00485724	0.00444782	0.00558245	0.273904	0.00520687	0.0590027
7037_6572	0.993124	1.3585e-08	7.43585e-08	9.73279e-09	1.26587e-08	2.2756e-08	2.51257e-08	0.00687598	2.96189e-08	7.27487e-08	1.9585e-08	3.86847e-08
7037_6996	0.992654	6.38849e-08	1.14829e-07	3.64888e-08	0.00734467	1.91276e-07	1.47544e-07	3.06092e-07	2.06832e-07	1.88838e-07	1.23416e-07	1.20739e-07
7037_7420	0.994933	1.32058e-08	4.49175e-08	9.08204e-09	0.00506679	2.25497e-08	3.38489e-08	2.15351e-08	2.04439e-08	7.31783e-08	1.97568e-08	4.32327e-08
7037_7844	0.920065	5.57762e-09	1.43705e-08	3.72612e-09	5.6194e-09	2.31831e-08	0.0799344	1.64499e-08	1.59766e-07	1.5933e-08	1.08443e-08	1.15965e-08
7037_8268	0.997481	4.22381e-09	0.00251936	3.96829e-09	8.42021e-09	5.36886e-09	8.21465e-09	6.39329e-09	5.80818e-09	2.45729e-08	5.31284e-09	1.29084e-08
7037_9540	0.107084	3.3868e-08	0.0715599	1.29481e-08	2.27512e-08	1.16038e-07	0.174695	9.51959e-08	0.0492682	4.20546e-07	4.8507e-08	0.597391
7037_9964	0.268262	2.86431e-08	7.08007e-08	1.28457e-08	0.0183599	1.97228e-07	0.0103232	6.881e-08	0.301365	0.226666	0.0034356	0.171587
7037_10388	0.140882	5.50747e-09	0.0705992	2.27085e-09	0.00559711	0.00599393	0.126785	1.61412e-08	0.0750136	0.091902	1.66332e-08	0.483227
7037_10812	0.0413116	1.07642e-08	1.28164e-07	9.08173e-09	1.21478e-08	2.76916e-08	2.3177e-08	0.0613508	0.0951477	0.147672	1.23328e-08	0.654518
7037_11236	0.037373	3.02256e-09	0.0566487	1.66551e-09	2.50842e-09	6.91033e-09	6.26516e-09	1.09345e-08	0.0227786	0.0841603	3.27155e-09	0.799039
7037_11660	0.0619955	5.59771e-09	3.77217e-08	2.87932e-09	0.0156581	7.64708e-09	1.09883e-08	8.35059e-09	9.28891e-09	0.195128	4.30268e-09	0.727219
7037_12084	0.240588	2.43781e-08	1.35297e-07	7.93673e-09	1.20129e-08	1.31917e-07	5.38787e-08	1.09682e-07	0.0347538	0.340467	2.19438e-08	0.384191
7037_12508	1.12136e-07	2.38146e-08	0.0767699	8.34852e-09	0.000363236	3.31557e-08	3.13501e-08	1.38093e-07	0.0524339	0.144509	1.66467e-08	0.725924
7037_12932	0.212826	9.92911e-08	0.0499989	8.1695e-08	2.89717e-07	1.20027e-06	8.71775e-07	0.0495959	0.072201	0.0251807	3.872e-07	0.590195
7037_13356	0.0501851	8.5521e-10	0.127735	0.0072214	0.00561334	0.00621099	2.33724e-09	2.47175e-09	0.0435552	0.118924	4.66169e-09	0.640555
7037_13780	0.0513287	1.42339e-08	0.0398919	6.74985e-09	1.10525e-08	1.78567e-07	9.84328e-08	8.13246e-08	0.0433666	2.58335e-06	2.69156e-08	0.86541
7037_14204	0.100951	1.75626e-10	0.0469517	1.30877e-10	1.12068e-10	8.60066e-10	7.90094e-10	0.0519258	0.110324	1.30413e-08	3.63704e-10	0.689848
7037_14628	0.0488131	0.00261457	0.0113042	6.47872e-09	1.91122e-09	7.45473e-09	5.00842e-09	1.81091e-08	0.0155329	0.0847148	2.00302e-09	0.83702
7037_15052	0.0815084	4.52896e-10	2.52408e-09	3.51982e-10	2.2672e-09	0.0208145	0.0112512	7.47696e-10	1.44381e-09	2.21783e-08	1.32867e-09	0.886426
7037_15476	0.042146	4.37218e-09	0.0111619	3.22714e-09	5.41062e-09	0.0647612	1.76478e-08	1.63425e-08	0.0191163	7.98391e-07	1.78792e-08	0.862814
7491_1060	0.231313	7.68397e-08	2.81969e-07	3.0488e-08	0.190734	2.00216e-06	4.19584e-07	2.05275e-07	7.69294e-07	1.39314e-07	0.577949	1.08848e-07
7491_1484	0.999915	3.15465e-07	1.21566e-06	1.60952e-07	5.04939e-07	5.47424e-05	1.38085e-06	1.63482e-05	1.31835e-06	9.63396e-07	7.24739e-06	7.9538e-07
7491_1908	0.986967	7.37528e-08	8.82578e-08	0.00848741	1.98323e-08	0.0045444	4.26862e-08	2.17082e-07	1.43326e-07	5.03782e-08	4.65796e-08	4.81443e-08
7491_2332	0.961033	7.11319e-10	3.45526e-09	3.95672e-10	9.44224e-10	3.9512e-09	1.99814e-09	0.0389667	4.54139e-09	1.99193e-09	2.09575e-09	1.56952e-09
7491_2756	0.997323	6.13372e-10	2.49023e-09	3.35528e-10	0.00267706	1.29155e-09	1.27841e-09	9.94545e-10	1.05923e-09	3.01847e-09	1.64105e-09	2.11985e-09
7491_3180	0.968656	1.14584e-07	3.07905e-07	7.66106e-08	0.0313417	1.83193e-07	1.79723e-07	1.60162e-07	1.72694e-07	7.20866e-07	1.43527e-07	3.75536e-07
7491_4876	0.995303	6.57709e-08	1.82806e-07	0.00469566	5.75648e-08	1.86123e-07	1.3747e-07	1.53697e-07	1.55367e-07	1.80546e-07	3.32525e-07	1.11097e-07
7491_5300	0.84822	0.132013	3.91786e-10	1.41374e-10	1.88654e-10	5.62397e-10	0.0197669	9.85361e-10	4.81398e-10	4.15818e-10	1.12518e-09	2.58043e-10
7491_5724	0.999999	6.10416e-08	3.22823e-07	4.1832e-08	6.18711e-08	7.7603e-08	8.48696e-08	1.12601e-07	7.83594e-08	2.77751e-07	6.89155e-08	1.90497e-07
7491_6148	0.955364	4.28504e-09	0.0386351	2.24861e-09	2.97753e-09	9.6473e-09	9.56384e-09	0.00600112	2.97059e-08	1.55548e-08	8.212e-09	9.34365e-09
7491_6572	0.945419	1.98991e-08	0.01327	0.027569	0.0137415	2.69355e-08	2.12759e-08	2.773e-07	1.37589e-07	6.67983e-08	1.57754e-08	2.73205e-08
7491_6996	0.912277	1.38509e-08	2.46095e-08	7.14673e-09	1.10008e-08	0.0877222	6.6337e-08	2.4215e-08	1.07312e-07	4.86543e-08	4.28342e-07	2.74137e-08
7491_7420	0.534074	1.31944e-08	2.38801e-08	6.71928e-09	1.82729e-08	0.31724	0.0560482	4.15848e-08	0.0926376	4.04465e-08	3.29751e-07	1.79415e-08
7491_7844	0.934342	0.00858782	4.96709e-08	1.78864e-08	0.0111153	0.00866214	0.0372922	4.96373e-08	1.56196e-07	1.11229e-07	1.00054e-07	7.19286e-08
7491_8268	0.987676	1.99597e-10	5.01156e-10	1.26489e-10	0.0123242	2.57043e-10	3.16522e-10	2.611e-10	2.41317e-10	7.59735e-10	2.80001e-10	4.68587e-10
7491_9540	0.0194112	3.07566e-08	0.0230475	1.47787e-08	1.79755e-08	1.34337e-07	0.18434	9.57545e-08	0.100496	0.166833	6.23561e-08	0.505872
7491_9964	0.0522235	3.3123e-10	0.0892376	0.038996	1.37376e-10	8.56112e-10	7.42006e-10	1.79743e-09	0.163617	3.97711e-09	5.03181e-10	0.655926
7491_10388	0.0528506	3.34709e-09	0.0173469	1.72716e-09	0.00190321	2.80959e-08	1.64872e-08	9.28364e-09	0.1583	0.149656	8.40586e-08	0.619943
7491_10812	0.0446045	6.86187e-10	0.0545292	5.72955e-10	0.00837773	2.36466e-09	1.54263e-09	0.0183749	0.153628	0.144273	1.63384e-09	0.576213
7491_11236	0.0324613	4.12138e-08	0.143972	1.78716e-08	0.00058827	1.39563e-07	1.44393e-07	2.56624e-07	0.0385314	0.304721	3.15202e-08	0.479725
7491_11660	0.0348325	1.76217e-08	0.0309482	0.00815474	1.26502e-08	5.9123e-08	1.69245e-07	0.00698391	0.132681	0.0313504	2.58755e-08	0.755049
7491_12084	0.0224938	3.28127e-09	4.53663e-08	1.77672e-09	2.01377e-09	8.43748e-09	6.23192e-09	0.0333761	0.00538755	0.2489	2.68455e-09	0.689842
7491_12508	0.0353803	7.08557e-09	0.042751	1.7975e-09	0.0116727	5.73255e-09	5.37354e-09	1.82735e-08	1.17635e-08	0.000715629	2.89057e-09	0.90948
7491_12932	0.114834	9.11388e-09	0.0348741	7.56398e-09	0.00144417	6.04406e-08	3.70335e-08	4.1928e-08	0.0142401	0.226405	1.50171e-08	0.608203
7491_13356	0.402133	2.00559e-08	5.76037e-08	1.18425e-08	8.16842e-08	2.43415e-07	6.34678e-08	1.11742e-07	0.0629756	2.34562e-06	5.81907e-08	0.534889
7491_13780	0.115637	3.21763e-09	3.31767e-08	1.6882e-09	1.86581e-09	8.34443e-09	8.1391e-09	0.0514272	0.0044733	0.0545971	4.96754e-09	0.773865
7491_14204	0.0758206	8.61933e-08	3.15794e-07	4.03329e-08	4.28154e-08	2.03236e-07	1.96331e-07	7.9802e-07	0.170852	0.403206	1.64053e-07	0.35012
7491_14628	0.0769262	8.15956e-08	0.0172344	0.0128582	5.1301e-06	0.0229423	5.07166e-07	2.2483e-07	0.0482251	0.115269	1.09499e-07	0.706539
7491_15052	0.141934	1.36995e-08	0.0194596	6.7491e-09	0.00499418	3.47906e-08	4.84149e-08	0.0146259	8.43353e-08	3.30726e-07	1.82499e-08	0.818986
7491_15476	0.2138	3.67427e-09	9.01771e-09	2.43279e-09	0.00951697	0.0151004	1.77341e-08	1.11758e-08	0.0159931	1.68186e-07	6.68493e-09	0.745589
7491_15900	2.16222e-08	7.17511e-09	0.0365417	4.51287e-09	0.0862004	0.346936	2.451e-08	0.282669	6.79819e-08	0.115332	1.5862e-08	0.132321
7945_1060	0.017679	2.9738e-08	2.77717e-08	1.28935e-08	0.231621	0.711626	1.66873e-07	1.89109e-07	0.0174761	3.04068e-08	0.021597	1.89251e-08
7945_1484	0.600308	0.00276774	0.00755643	0.000709732	0.00111139	0.0241788	0.00871658	0.0209518	0.0121416	0.0658648	0.232602	0.0230912
7945_1908	0.965361	2.14378e-10	9.59079e-10	1.1758e-10	3.1234e-10	0.0346391	3.21451e-09	5.78958e-10	1.67892e-09	7.32702e-10	9.49035e-10	5.09186e-10
7945_2332	0.806702	9.99435e-10	3.36442e-09	4.41079e-10	1.02129e-09	0.04864	5.31441e-09	0.0768713	1.19226e-08	2.42991e-09	0.0677861	1.61747e-09
7945_2756	0.998268	1.24376e-08	0.00173182	7.57828e-09	9.42796e-08	5.17249e-08	3.17824e-08	2.64435e-08	4.72742e-08	5.29363e-08	3.23818e-08	3.56203e-08
7945_3180	0.970633	2.7988e-10	0.0293665	2.19811e-10	3.25749e-10	4.43648e-10	4.14083e-10	5.42892e-10	3.72639e-10	1.27443e-09	5.16248e-10	2.46264e-09
7945_4876	0.369884	0.00294633	0.00537224	0.00102927	0.00101606	0.00528063	0.00412349	0.00380277	0.00524841	0.482739	0.00428116	0.114277
7945_5300	0.995652	1.57405e-08	1.45568e-07	9.82341e-09	0.00434776	3.01237e-08	3.40632e-08	6.4658e-08	9.09103e-08	6.74642e-08	2.60215e-08	3.88214e-08
7945_5724	0.418871	0.00163362	0.0310125	0.000463537	0.00122069	0.0482901	0.00494361	0.00509729	0.0258007	0.415618	0.0188519	0.0281971
7945_6148	0.539371	1.57038e-09	0.0553398	3.57232e-10	0.0863917	0.315134	3.1411e-09	1.97203e-09	2.50302e-09	0.00376359	5.37007e-07	3.2217e-09
7945_6572	0.448472	1.38857e-07	4.29223e-07	9.53871e-08	0.390037	0.119628	0.0418591	4.44053e-07	1.31465e-06	4.81693e-07	3.78748e-07	1.56443e-07
7945_6996	0.667796	2.16905e-08	0.0868226	1.91576e-08	0.161074	0.0839785	0.000328646	6.07182e-08	1.16333e-07	1.42354e-07	5.00258e-08	8.03588e-08
7945_7420	0.20509	1.59362e-08	2.32814e-08	7.17443e-09	1.48698e-07	0.72137	0.073539	4.75905e-08	9.88563e-08	4.44348e-08	1.16779e-07	2.03204e-08
7945_7844	0.787014	6.99886e-10	1.00937e-09	3.20541e-10	9.15532e-10	0.149064	0.0548161	1.6908e-09	1.22951e-08	1.65144e-09	0.00910609	1.2635e-09
7945_8268	0.999988	4.93803e-07	9.42302e-07	3.2316e-07	5.09185e-07	6.82418e-07	3.32321e-06	6.39225e-07	6.29015e-07	2.07643e-06	6.64209e-07	1.3231e-06
7945_9540	0.285889	1.24133e-09	1.01678e-08	7.07661e-10	2.60244e-09	1.89501e-08	0.0433492	0.114509	0.023051	1.38323e-08	3.77372e-09	0.533202
7945_9964	0.251749	6.17896e-08	0.0560503	4.94724e-08	0.00207756	0.0065957	2.73031e-07	2.16876e-07	0.0910759	0.214593	1.17822e-07	0.377858
7945_10388	0.0187756	0.0127898	1.11687e-06	7.52108e-08	0.00534326	9.357e-08	5.81932e-08	0.0521515	8.63669e-08	1.00137e-05	2.35833e-08	0.910928
7945_10812	0.0900382	2.00549e-06	0.0451287	0.0026109	0.0109096	5.84845e-08	4.2807e-08	0.0662173	0.0945396	5.21767e-07	2.49869e-08	0.690553
7945_11236	7.94181e-08	1.75053e-08	0.0026259	1.36752e-08	0.0386647	7.76233e-08	6.26372e-08	6.21156e-08	0.122995	0.257094	2.45711e-08	0.57862
7945_11660	0.0812453	1.30626e-08	3.60842e-08	0.0104328	1.52469e-08	2.724e-08	2.59383e-08	0.0385723	0.0421599	0.287839	1.32172e-08	0.53975
7945_12084	1.60983e-08	0.0110848	1.51683e-08	2.87325e-09	1.85647e-09	3.05225e-09	3.52706e-09	4.38455e-09	3.36634e-09	0.555847	3.60261e-09	0.433068
7945_12508	8.36408e-08	6.32453e-09	0.00629326	4.20254e-09	0.00199343	1.49198e-07	8.82152e-08	1.95218e-08	4.79159e-08	0.451219	2.61655e-07	0.540493
7945_12932	0.165471	1.70609e-08	6.14985e-08	1.72274e-08	1.86316e-08	1.79269e-08	2.50636e-08	2.06088e-08	1.83354e-08	0.140679	1.65594e-08	0.69385
7945_13356	0.115656	1.70099e-09	0.0278493	7.8187e-10	1.52775e-09	1.67776e-09	1.92527e-09	2.10235e-09	1.57094e-09	3.03989e-08	1.21249e-09	0.856494
7945_13780	0.0843119	0.00999964	4.06949e-07	4.70901e-08	4.19464e-08	9.16691e-08	1.22629e-07	0.0357813	1.36618e-07	0.0331418	1.2087e-07	0.836764
7945_14204	0.148608	1.91853e-08	2.0883e-08	3.48685e-09	3.57476e-09	2.3442e-08	1.69494e-08	2.27332e-07	0.0616699	0.0524723	7.39457e-09	0.737249
7945_14628	0.0607246	0.00859163	9.04024e-09	1.1006e-08	9.18157e-09	3.2045e-08	7.9285e-09	0.0943603	0.0734878	1.04056e-07	3.81541e-09	0.762835
7945_15052	2.16173e-09	6.54438e-10	0.0716788	4.13107e-10	0.00632668	3.52572e-09	1.58126e-09	3.23705e-09	0.0607151	0.042867	8.9613e-10	0.818412
7945_15476	0.103521	4.30576e-09	0.117453	2.86539e-09	2.58759e-09	1.02432e-08	9.01311e-09	0.0148184	0.0314708	0.087543	4.25032e-09	0.645194
7945_15900	0.0391023	8.50871e-10	5.33898e-09	3.43781e-10	4.25827e-10	0.0410419	6.46953e-09	2.03282e-09	4.37127e-09	0.361102	8.43773e-10	0.558753
7945_16324	7.5257e-10	0.0278341	1.02196e-09	6.4004e-10	0.0963332	0.300037	9.98762e-10	0.206614	2.62468e-09	2.92182e-09	4.62286e-10	0.369182
8399_1484	0.392099	4.37574e-08	0.153253	2.26134e-08	0.101762	0.352884	4.12883e-07	1.07164e-07	2.48956e-07	8.96058e-08	7.67319e-07	5.17209e-08
8399_2332	0.944636	1.95927e-07	1.66569e-07	5.64009e-08	8.14522e-08	0.0215236	2.96888e-07	0.0338381	8.18514e-07	2.19488e-07	3.20072e-07	1.67428e-07
8399_2756	0.987617	2.45389e-08	4.43982e-08	0.00308576	2.71633e-08	3.39301e-07	5.7005e-08	0.00294777	5.79635e-08	4.21859e-08	0.0063489	3.31969e-08
8399_4452	0.87193	4.16424e-08	6.24349e-08	1.87233e-08	5.84876e-08	4.55229e-07	1.53756e-07	7.24397e-07	0.128069	6.39046e-08	6.07587e-08	4.78852e-08
8399_4876	0.616616	5.98945e-09	6.73732e-09	2.17362e-09	4.04095e-09	0.372834	2.0937e-08	0.0105467	3.42663e-06	7.30782e-09	2.28117e-08	4.11331e-09
8399_5300	0.647537	4.99663e-08	0.10853	1.37045e-08	2.04966e-08	0.155801	8.54558e-08	0.064467	3.26977e-07	6.03444e-08	0.0236647	2.28783e-08
8399_5724	0.34718	9.10952e-10	8.88205e-09	4.21855e-10	2.06437e-09	0.54027	8.03449e-09	3.29417e-09	1.41403e-08	2.51683e-09	0.11255	9.84133e-10
8399_6148	1.76546e-08	1.45598e-08	7.45755e-08	6.84233e-09	0.173057	0.826942	6.68156e-08	5.13011e-07	3.75118e-07	1.27845e-08	2.29761e-07	8.0455e-09
8399_7420	9.89347e-07	8.42845e-09	0.00150026	4.6374e-09	0.197741	0.464184	0.294264	0.0423093	6.80787e-08	9.40057e-09	9.86685e-08	5.60881e-09
8399_7844	0.459196	3.64654e-07	8.504e-07	1.77646e-07	1.54205e-06	0.300438	0.237731	1.15933e-06	0.00262781	7.88737e-07	2.76406e-06	4.6747e-07
8399_8268	0.918349	2.18453e-08	1.03926e-07	1.30026e-08	0.0121094	5.20998e-08	0.0695414	4.0645e-08	4.46244e-08	9.84779e-08	4.31749e-08	6.74066e-08
8399_8692	0.509943	2.13241e-07	0.0239372	1.31663e-07	1.56982e-07	1.59227e-06	0.466098	1.67386e-05	9.15972e-07	3.80137e-07	5.06679e-07	3.0277e-07
8399_9540	0.369745	2.13377e-09	0.0387796	9.48322e-10	8.99168e-10	9.52018e-09	0.0917333	0.0222415	0.132749	0.0339383	3.36185e-09	0.310813
8399_9964	0.0361784	0.00924935	0.0161006	1.98375e-06	2.67363e-07	5.66162e-07	6.66603e-07	3.99171e-06	7.28054e-07	0.200338	3.74828e-07	0.738125
8399_10388	0.0860066	5.80115e-10	0.126845	4.90929e-10	4.5993e-09	2.71048e-09	1.63352e-09	2.43813e-09	0.0273905	0.21326	8.75421e-10	0.546498
8399_10812	0.107117	3.44802e-09	1.44835e-08	2.59532e-09	0.0058881	3.98114e-09	4.09945e-09	6.74041e-09	0.0150978	0.113555	3.24613e-09	0.758342
8399_11236	0.00275557	4.70869e-08	0.00902496	5.01727e-08	5.51983e-08	6.641e-08	1.3546e-07	8.94738e-08	7.18134e-08	0.119514	5.3275e-08	0.868705
8399_11660	0.280989	2.40114e-07	0.021908	1.6887e-07	0.0186238	9.52618e-07	8.39619e-07	0.0289869	0.00500411	0.13138	3.85082e-07	0.513106
8399_12084	0.300509	7.34685e-09	2.80073e-07	2.50388e-09	0.00258958	9.69591e-09	9.32968e-09	0.0316227	0.00153413	1.8575e-07	8.67279e-09	0.663744
8399_12508	0.175267	0.0142266	3.44835e-08	1.32916e-08	1.67643e-08	2.33849e-08	2.34092e-08	2.8068e-08	2.86708e-08	5.07134e-07	1.81719e-08	0.810506
8399_13780	0.0229416	0.00202958	8.13497e-08	2.38531e-09	1.7595e-09	3.31779e-09	4.15352e-09	1.83119e-08	4.98374e-09	0.336713	2.57751e-09	0.638316
8399_14204	0.0932359	3.60005e-08	0.0042696	9.09454e-09	0.00198844	2.5879e-08	2.80648e-08	0.0729086	0.00561979	0.388304	1.73382e-08	0.433674
8399_14628	0.119455	0.0323935	1.22293e-08	3.06087e-09	4.53395e-09	3.11986e-09	4.33687e-09	4.04442e-09	3.37287e-09	0.119579	2.81759e-09	0.728572
8399_15052	0.0541767	0.0040387	1.75647e-09	4.97675e-09	0.0031327	5.39159e-09	1.97888e-09	0.0200205	0.0965958	5.97528e-08	8.75334e-10	0.822035
8399_15476	3.51364e-07	1.51065e-08	7.22292e-07	1.23381e-08	1.97716e-08	7.75973e-08	3.59908e-08	0.0298206	0.143222	0.0655508	2.70386e-08	0.761405
8399_15900	2.4883e-08	2.33558e-09	0.02013	1.4001e-09	0.00464373	3.2496e-08	2.81221e-08	8.63925e-09	0.0275938	0.0934529	3.22358e-09	0.85418
8399_16324	0.0463514	0.0050508	4.31605e-08	4.14759e-08	0.0278598	0.011188	1.0731e-07	3.571e-07	0.00390637	0.082332	0.00790071	0.81541
8853_1908	0.594597	0.0108466	0.0650276	6.81989e-09	6.93576e-09	4.06672e-08	1.07145e-07	0.0624528	4.02811e-08	2.15313e-08	0.267076	1.21792e-08
8853_2332	0.911716	3.305e-09	0.0650265	1.64216e-09	0.0232576	1.92228e-08	1.14821e-08	8.45324e-09	1.09015e-08	2.09227e-08	2.80197e-08	1.44401e-08
8853_2756	0.855325	1.74848e-08	0.10858	7.87519e-09	0.0100861	0.023771	6.88794e-08	4.39105e-08	1.11589e-07	1.02518e-07	0.00223831	6.96864e-08
8853_4452	0.38426	1.71723e-08	0.102558	7.41784e-09	0.0798096	0.433369	2.19777e-07	1.11293e-07	2.6536e-07	5.62101e-08	1.75788e-06	3.28145e-07
8853_4876	0.443461	2.41295e-09	7.42025e-09	1.1683e-09	0.0565524	0.497255	1.37623e-08	1.47198e-08	1.07435e-08	5.3926e-09	2.72167e-08	0.00273147
8853_5300	0.762747	3.58145e-08	2.06939e-08	1.35031e-08	1.47523e-07	0.176164	3.85609e-08	0.0544895	0.00659969	2.79799e-08	4.19578e-08	1.33328e-08
8853_5724	0.97714	1.02559e-10	2.84329e-10	6.856e-11	0.00850691	1.76829e-10	1.85105e-10	0.0143526	1.71894e-10	4.31832e-10	1.40644e-10	2.53291e-10
8853_6148	0.907967	6.07582e-08	1.28381e-07	4.10041e-08	0.0703085	0.0217218	3.72638e-07	2.13282e-07	1.03654e-06	1.62163e-07	1.86085e-07	9.1999e-08
8853_7844	9.29401e-10	7.77711e-10	9.38872e-10	3.45693e-10	0.0140279	0.590921	0.380524	0.0145279	8.79431e-09	8.42211e-10	1.13954e-08	5.09093e-10
8853_8268	0.214503	1.04063e-07	2.1144e-07	5.04817e-08	1.64196e-07	0.477074	0.232892	3.32203e-07	0.0755281	2.14394e-07	1.31136e-06	1.11114e-07
8853_8692	0.243768	1.07849e-07	0.0040311	5.47867e-08	1.07293e-07	0.0485337	0.588462	1.20359e-06	0.00162063	8.68565e-07	3.66096e-07	0.113582
8853_9116	0.465314	5.89703e-08	0.04457	1.08013e-08	1.85588e-08	3.66447e-07	0.383842	7.11944e-08	5.97627e-08	8.19599e-07	4.80183e-08	0.106273
8853_9540	0.307516	2.92771e-08	8.58e-08	1.22681e-08	1.59276e-08	3.37057e-07	0.263068	7.11128e-08	0.020042	0.0932893	6.36038e-08	0.316084
8853_9964	0.157832	8.60362e-08	0.0348869	5.2718e-08	0.00304388	4.47218e-07	2.58983e-07	3.11003e-07	0.0788336	0.150264	1.07006e-07	0.575137
8853_10388	0.10268	1.64203e-08	0.0221326	1.06594e-08	0.00855814	1.60371e-07	4.43221e-08	1.05239e-07	0.0991713	0.195441	0.0108139	0.561203
8853_10812	0.426706	8.15788e-08	2.41294e-07	4.41147e-08	6.5517e-08	2.87307e-07	2.76943e-07	2.85359e-07	0.0730768	0.109505	1.36876e-07	0.390711
8853_11236	0.0105671	4.50483e-08	0.0124546	2.60969e-08	0.0162386	2.22933e-07	1.4736e-07	1.46813e-07	0.00907971	0.333584	1.38871e-07	0.618075
8853_11660	0.489352	6.41107e-08	5.97826e-07	3.96959e-08	6.78277e-08	1.08634e-07	1.21159e-07	1.35946e-07	2.30493e-07	0.0536938	6.87862e-08	0.456953
8853_12084	0.0486353	4.91108e-08	6.18697e-07	3.24664e-08	0.00339997	2.68345e-07	1.38675e-07	4.35654e-07	0.0458314	0.293258	6.99398e-08	0.608874
8853_12508	0.296776	2.17043e-08	5.03102e-07	2.00178e-08	2.9067e-08	4.29182e-08	4.78219e-08	4.91677e-08	4.47123e-08	4.50866e-07	2.88653e-08	0.703222
8853_12932	0.325638	9.54644e-10	5.37534e-09	8.76212e-10	9.78568e-10	1.48931e-09	1.57068e-09	1.45115e-09	1.40083e-09	3.60055e-08	1.15084e-09	0.674362
8853_14204	0.0140625	0.0146843	0.0321598	2.975e-09	2.67572e-09	2.74463e-07	1.13856e-07	0.00754476	3.84189e-07	1.69265e-07	7.51989e-09	0.931548
8853_14628	0.0125344	0.0164344	6.00278e-08	4.75146e-08	1.88951e-08	3.40265e-08	3.42891e-08	3.30179e-08	3.53557e-08	0.0408026	1.87903e-08	0.930228
8853_15052	0.328261	0.0251009	9.81364e-08	1.81751e-08	2.02882e-08	1.42759e-07	6.59676e-08	4.49213e-08	5.46261e-08	0.351853	2.69839e-08	0.294785
8853_15476	0.0467008	9.69466e-10	0.0234546	3.75036e-10	1.11287e-09	3.1925e-09	2.16763e-09	0.0583355	0.016462	0.0710215	1.35724e-09	0.784025
8853_15900	0.0543967	1.43245e-08	0.00316761	6.84739e-09	9.31529e-09	4.92526e-08	3.63831e-08	1.10756e-07	0.120529	2.98548e-06	2.04437e-08	0.821904
8853_16324	0.0388544	1.70055e-08	4.91739e-08	7.76016e-09	9.777e-09	1.16116e-07	5.75535e-08	5.76703e-08	0.0605081	2.99741e-06	1.84256e-08	0.900634
8853_16748	0.0810791	1.598e-09	3.98312e-09	6.02257e-10	0.0146528	0.278767	6.27343e-09	0.0765832	1.6097e-08	6.75612e-05	3.8201e-09	0.54885
9307_1908	0.514623	4.13311e-09	6.67567e-07	1.78667e-09	0.0041817	0.339144	0.0216099	3.4753e-08	0.0473977	7.01769e-09	0.0730424	5.30677e-09
9307_2332	0.378478	1.70611e-08	0.158303	7.42481e-09	0.0377746	0.27189	0.0110256	5.65668e-08	2.42532e-07	6.57262e-08	0.142528	4.23484e-08
9307_2756	0.212223	4.76353e-10	0.119141	2.10453e-10	0.215832	2.87223e-08	2.35872e-09	3.11636e-09	0.16031	1.3739e-09	0.292493	1.22058e-09
9307_4452	0.594092	0.00319284	5.79671e-09	1.16337e-09	0.109776	0.292939	1.13524e-08	4.37535e-08	8.1944e-08	5.11705e-09	5.55724e-08	3.33009e-09
9307_4876	0.977473	1.62801e-08	1.12834e-07	1.10459e-08	0.0225266	4.0927e-08	3.7185e-08	3.49068e-08	2.75519e-08	6.44596e-08	2.91177e-08	4.79978e-08
9307_5300	1	6.11479e-10	1.22657e-09	3.5917e-10	1.15152e-09	9.04712e-10	1.01409e-09	9.21783e-10	8.70371e-10	2.7714e-09	1.06031e-09	1.76133e-09
9307_5724	0.995904	9.28706e-09	0.00409544	6.82924e-09	6.43539e-07	1.58281e-08	1.68904e-08	3.00084e-08	2.02065e-08	4.74181e-08	1.6277e-08	2.43882e-08
9307_6148	0.887293	3.42911e-07	0.00157604	2.248e-07	0.107327	4.13148e-06	1.11927e-06	2.43575e-06	0.00379388	1.1887e-06	7.82246e-07	6.09383e-07
9307_6996	1.81432e-08	2.00841e-08	2.2448e-08	9.70238e-09	0.614704	0.385296	1.28486e-07	5.16854e-08	1.13542e-07	1.72023e-08	1.38764e-07	1.17164e-08
9307_7420	1.91473e-10	1.25411e-10	4.57804e-10	5.51083e-11	0.106637	0.821181	0.0517486	4.42397e-10	1.17879e-09	0.0204335	9.51224e-10	4.53914e-10
9307_7844	4.51969e-08	0.00348228	1.82047e-08	1.91776e-08	4.23766e-08	0.418263	0.235451	0.07875	0.264053	1.25456e-08	2.87704e-07	1.09678e-08
9307_8268	0.0152579	0.00245103	1.03695e-09	3.58473e-10	2.46029e-09	0.783531	0.19876	3.20145e-09	1.70717e-08	2.14036e-09	3.68521e-09	1.57851e-09
9307_8692	0.156025	1.09801e-09	0.0377049	4.35769e-10	8.95324e-10	7.80448e-09	0.52568	2.96495e-09	5.94102e-09	0.00452216	2.51317e-09	0.276068
9307_9116	0.383276	2.28639e-08	0.0423898	1.21857e-08	2.65028e-08	0.000177822	0.310541	0.0812854	0.0405996	1.58917e-06	8.21893e-08	0.141729
9307_10388	0.330796	3.3089e-08	0.044362	1.75869e-08	0.0408164	7.13985e-08	7.03647e-08	7.86215e-08	2.03751e-07	0.116118	4.54863e-08	0.467907
9307_13780	0.45674	2.34484e-09	0.233704	1.08849e-09	0.00367765	2.43428e-09	3.15163e-09	2.44251e-09	2.00144e-09	2.21602e-08	2.12149e-09	0.305878
9307_14204	0.569684	0.0328661	0.0049899	4.62191e-09	3.81277e-09	6.68761e-09	9.44803e-09	1.10768e-08	7.92368e-09	3.32607e-07	1.14156e-08	0.39246
9307_14628	4.40143e-07	0.0429816	0.0716645	1.92648e-08	1.80794e-08	4.17601e-08	3.94905e-08	0.0512425	4.27159e-08	0.217423	2.72164e-08	0.616688
9307_15476	1.18369e-07	6.97574e-09	0.00692568	6.13187e-09	5.87317e-09	1.58148e-08	1.35938e-08	0.0209249	0.00192126	0.665628	8.05718e-09	0.3046
9307_15900	0.0980362	7.77466e-08	0.0747801	4.90873e-08	5.99682e-08	1.3317e-06	2.228e-07	3.97478e-07	0.139841	0.0974966	3.78188e-07	0.589844
9307_16324	0.0650407	8.58161e-08	5.74657e-07	5.52112e-08	1.39358e-07	5.67803e-07	6.04396e-07	0.0301369	0.0715952	4.48099e-06	1.27499e-07	0.833221
9307_16748	7.11451e-08	4.85528e-09	2.10399e-08	2.52559e-09	0.0644939	0.125756	4.50694e-08	4.10359e-08	0.0970594	5.23066e-08	2.14954e-08	0.71269
9761_1908	0.117643	2.02262e-08	1.31288e-07	9.62475e-09	7.73338e-08	0.0684781	1.49111e-07	3.38897e-07	0.246475	2.37705e-08	0.567404	1.64396e-08
9761_2332	4.34466e-09	2.60327e-09	5.11325e-09	1.13927e-09	0.105004	5.94359e-08	0.12394	1.40751e-08	3.2895e-08	2.4201e-09	0.771056	1.66995e-09
9761_4452	0.67481	1.57856e-08	2.40956e-08	6.78777e-09	0.1069	0.146616	6.51845e-08	2.17068e-07	0.0256631	3.48383e-08	0.0460105	1.85304e-08
9761_4876	0.982561	0.0125105	0.00492781	4.87923e-07	2.2972e-08	4.40002e-08	4.22772e-08	5.04197e-08	3.56728e-08	7.35516e-08	7.99747e-08	6.11258e-08
9761_5300	0.999998	9.9983e-08	1.91302e-07	5.55597e-08	8.19232e-08	1.88654e-07	2.33213e-07	1.27455e-07	1.35497e-07	3.54579e-07	4.72587e-07	2.4436e-07
9761_5724	0.366426	0.0028773	0.00633923	0.000994954	0.000842793	0.00550565	0.0115093	0.00404265	0.00522548	0.515652	0.0051799	0.0754039
9761_6148	0.197513	0.00192757	0.00248956	0.000575853	0.00088973	0.00575918	0.00278843	0.00233999	0.00340893	0.709334	0.00242226	0.0705516
9761_6572	0.785699	7.21907e-09	9.01667e-09	4.18335e-09	0.124188	5.94093e-08	2.07032e-08	1.33732e-07	0.0901126	1.87156e-08	9.35399e-09	1.0467e-08
9761_6996	2.50814e-08	0.0130765	8.25586e-08	1.76369e-08	0.155453	0.71847	0.111933	0.00106744	2.1448e-07	3.31093e-08	2.44841e-07	1.80119e-08
9761_7420	0.1792	4.76589e-08	4.97005e-08	0.00696568	3.15203e-08	0.607216	0.145499	0.013869	3.18161e-07	6.49139e-08	2.41641e-07	0.0472495
9761_7844	0.00570427	0.0264418	4.81345e-10	1.6119e-10	0.00621169	0.703567	0.258075	1.19614e-09	7.9805e-10	3.98804e-10	2.92989e-07	1.61814e-10
9761_8268	0.0173934	2.25477e-10	3.44423e-10	1.03219e-10	2.67674e-10	0.624561	0.32107	6.27783e-10	0.0369762	3.43959e-10	1.31608e-09	1.9194e-10
9761_8692	1.12859e-06	2.14383e-07	7.74755e-07	9.56104e-08	1.52609e-07	1.13142e-06	0.612932	4.27025e-07	4.86822e-07	0.0131189	1.47298e-06	0.373944
9761_9116	0.118	3.2482e-08	0.0684035	1.86636e-08	2.17934e-08	9.61588e-07	0.521386	3.74873e-06	0.00295756	0.0969766	0.0524232	0.139848
9761_12932	0.0214427	0.000932844	0.00093771	0.000315252	0.000279844	0.00100798	0.000692888	0.000866841	0.00117049	0.760623	0.000676593	0.211054
9761_13356	4.72447e-08	0.0298949	0.0181822	3.06949e-09	2.1868e-09	4.1154e-09	8.06459e-09	6.4505e-09	4.42804e-09	0.448098	4.90365e-09	0.503824
9761_13780	0.52195	0.0114349	0.0507437	1.9213e-08	1.78404e-08	4.58958e-08	6.01665e-08	8.48711e-07	6.11575e-08	1.32024e-06	4.30963e-08	0.415869
9761_14204	5.80474e-09	0.00225367	7.31382e-09	5.76611e-10	5.41254e-10	7.04863e-10	8.25769e-10	1.87298e-09	9.47129e-10	0.523908	6.41636e-10	0.473838
9761_14628	6.12573e-08	0.116082	3.76173e-08	3.7633e-09	2.80005e-09	4.34707e-09	6.23731e-09	0.0115787	4.93317e-09	0.220209	5.05185e-09	0.65213
9761_15052	0.312385	0.0363282	2.13528e-08	4.42157e-09	6.81077e-09	6.37781e-09	8.87175e-09	9.12e-09	6.9162e-09	9.51206e-08	5.9283e-09	0.651286
9761_15476	0.0525914	2.67532e-08	9.61788e-08	6.19763e-09	7.32788e-09	2.03829e-08	2.39965e-08	3.52152e-08	2.00715e-08	0.0733727	3.6313e-08	0.874036
9761_15900	0.00331652	2.59149e-09	0.0108344	1.88106e-09	1.69332e-08	2.12732e-08	9.00791e-09	9.03838e-09	0.132437	0.17915	3.8981e-09	0.674263
9761_16324	0.00762816	5.67842e-08	1.8337e-07	2.99907e-08	0.00848439	1.66712e-07	1.60361e-07	0.0114149	1.88488e-07	5.87286e-06	6.14968e-08	0.972466
9761_16748	0.0678223	3.07355e-08	0.0155943	1.2557e-08	1.6993e-08	2.19732e-07	6.96642e-08	1.12435e-07	0.122126	0.0641924	1.87017e-07	0.730264
10215_1484	8.25323e-09	9.68829e-09	5.93057e-09	3.25473e-09	6.04968e-09	4.39498e-08	0.0692204	0.00424369	3.47549e-08	4.27041e-09	0.926536	2.96414e-09
10215_1908	0.00900377	0.00277683	0.00683707	0.000458605	0.0014008	0.0262367	0.0131709	0.00860724	0.0146911	0.659155	0.246513	0.0111485
10215_2332	4.95703e-08	2.45604e-07	6.47745e-08	1.9363e-08	3.71558e-08	8.22364e-07	2.3386e-06	1.03341e-07	2.22639e-07	4.57726e-08	0.999996	3.07979e-08
10215_2756	0.00852448	0.00179429	0.00544637	0.000585907	0.434506	0.0868579	0.0132811	0.00604366	0.0190973	0.374285	0.0363735	0.0132049
10215_4452	0.881142	7.77229e-08	4.13154e-07	4.67122e-08	7.08038e-08	0.0749841	3.23082e-07	3.49918e-07	5.99352e-07	1.9026e-07	0.0438715	9.70141e-08
10215_5300	0.993574	6.32175e-07	0.00641297	5.8358e-07	5.07625e-07	7.98007e-07	1.15536e-06	1.03673e-06	9.67516e-07	4.55426e-06	8.25354e-07	1.71246e-06
10215_5724	0.816404	0.177912	0.00568362	3.9821e-08	2.49728e-08	4.02624e-08	6.81659e-08	8.40184e-08	3.97836e-08	7.36838e-08	4.7855e-08	4.50799e-08
10215_6148	0.992485	4.84961e-09	1.59498e-08	4.24593e-09	0.00751502	6.21937e-09	7.17144e-09	6.56019e-09	6.26397e-09	1.99217e-08	5.51293e-09	1.42087e-08
10215_6572	0.95788	2.66718e-09	2.52454e-08	1.61342e-09	0.0421202	6.10682e-09	4.71404e-09	7.66439e-09	6.50151e-09	9.72213e-09	9.26997e-09	6.43484e-09
10215_6996	0.781122	0.00179126	7.60325e-10	3.42701e-10	0.187828	6.08948e-07	1.91955e-09	1.39145e-09	0.0225735	1.09904e-09	0.00668471	7.86538e-10
10215_7420	0.590226	6.56779e-10	2.97219e-09	3.86929e-10	0.137555	0.191467	7.08132e-08	2.36728e-09	0.0807518	1.18548e-09	3.13024e-09	7.44149e-10
10215_7844	0.0642281	1.57587e-08	1.59684e-08	6.83843e-09	0.0367705	0.566581	0.304668	0.0277505	1.29866e-06	1.30217e-08	1.14981e-07	9.61371e-09
10215_8268	0.155829	1.69834e-08	1.76532e-07	7.30298e-09	1.61286e-08	0.289767	0.357194	4.78899e-08	0.0654197	0.0481381	1.04599e-07	0.0836528
10215_8692	0.0193591	2.11924e-08	4.63367e-08	9.38976e-09	0.00230922	1.76838e-06	0.154277	3.40768e-08	6.19532e-08	0.0611078	0.024087	0.738858
10215_9116	0.119999	2.14597e-07	2.63121e-06	1.05094e-07	1.00289e-07	2.11204e-06	0.291598	1.6325e-06	8.44811e-07	5.51982e-06	0.0432032	0.545187
10215_13356	0.0376414	0.0172628	2.58943e-08	2.73599e-09	0.000961132	9.12219e-09	1.74041e-08	1.32323e-08	9.81198e-09	0.398563	8.64859e-09	0.545571
10215_13780	0.188698	0.00819815	9.90165e-08	8.01474e-09	7.40051e-09	1.49417e-08	2.91146e-08	0.00886683	1.97718e-08	2.63466e-06	1.30362e-08	0.794234
10215_14204	0.0379294	0.0124819	2.31004e-08	2.59958e-09	2.26724e-09	3.48315e-09	4.32844e-09	0.00579062	4.9007e-09	0.140711	3.9188e-09	0.803087
10215_14628	0.327423	1.26204e-08	2.05163e-08	3.45314e-09	3.58189e-09	4.84422e-09	5.75482e-09	5.95701e-09	4.87509e-09	0.018682	6.40847e-09	0.653895
10215_15052	0.00978062	0.00256698	0.0131423	1.23036e-07	1.88091e-08	1.15733e-08	1.36496e-08	2.00298e-08	1.25185e-08	0.0192964	1.01311e-08	0.955213
10215_15476	0.114577	5.50697e-08	1.44725e-07	1.19415e-08	1.03048e-08	4.56558e-08	4.33299e-08	0.0837836	9.51016e-08	0.20934	1.95171e-08	0.592298
10215_15900	0.122863	1.81001e-10	9.0119e-10	8.29511e-11	1.08339e-10	3.24406e-09	6.0547e-10	1.2066e-09	0.125552	0.160277	2.5069e-09	0.591308
10215_16324	0.0163677	1.51785e-08	8.22942e-08	0.00793101	0.00601466	3.15122e-06	8.2331e-08	5.2975e-08	0.154203	2.65559e-07	5.1307e-08	0.81548
10215_16748	0.208241	7.4972e-09	1.50051e-08	0.0139157	9.58271e-09	3.6525e-08	1.46063e-08	1.33466e-07	0.0415351	0.286265	1.68016e-08	0.450043
10669_636	3.78756e-08	5.20784e-08	5.20491e-08	0.00984773	6.06596e-08	3.99221e-07	0.100079	0.260448	0.0477881	2.51881e-08	0.581837	1.81479e-08
10669_1060	9.70016e-10	9.12145e-10	8.66854e-10	3.88241e-10	0.00525664	0.118437	5.52192e-09	0.0256041	0.0770157	6.63034e-10	0.773687	4.61684e-10
10669_1484	1.12044e-10	1.45024e-10	1.21874e-10	6.45556e-11	2.03058e-10	1.46919e-09	7.91417e-10	0.0914868	9.28174e-10	1.04236e-10	0.908513	7.08692e-11
10669_1908	2.63509e-08	0.0399727	2.31397e-08	1.00856e-08	5.30605e-08	1.31737e-07	1.02477e-07	4.22967e-08	6.24657e-08	2.25447e-08	0.960027	1.48274e-08
10669_2332	0.00177701	0.000624264	0.00118734	0.000116139	0.000231265	0.0342973	0.00621419	0.00975467	0.0160573	0.0206871	0.907213	0.00184006
10669_2756	1.49128e-08	1.57285e-08	0.00977252	7.11711e-09	0.0335734	0.0885153	0.065519	0.00936633	9.23648e-07	1.06765e-08	0.793252	7.65557e-09
10669_4452	0.999997	1.08058e-07	3.62157e-07	1.01128e-07	1.26263e-07	2.07691e-07	1.69887e-07	1.60887e-07	1.68897e-07	6.36958e-07	3.09285e-07	2.81321e-07
10669_4876	0.86054	0.0659681	0.073492	5.07331e-10	5.15534e-10	7.74995e-10	7.05376e-10	2.69256e-09	4.37623e-10	6.63131e-10	1.16696e-09	3.89286e-10
10669_6572	0.983354	0.0131799	2.12252e-07	1.5861e-08	0.00346546	2.05727e-08	2.6747e-08	2.77024e-08	1.66642e-08	4.78966e-08	2.89107e-08	3.46024e-08
10669_6996	0.605103	0.0030277	0.0159294	0.00112645	0.00121117	0.00715321	0.00563002	0.00722879	0.00655404	0.273194	0.00629611	0.0675459
10669_7420	0.998039	2.45134e-09	1.50435e-08	1.75929e-09	2.84199e-09	5.74784e-09	4.75674e-09	6.861e-09	0.00196049	9.47541e-09	5.32779e-09	5.99725e-09
10669_7844	0.98968	5.15508e-09	5.71632e-08	2.29052e-09	0.00667299	6.6595e-09	9.20243e-09	0.00364651	6.50891e-09	1.01927e-08	1.22104e-08	6.85695e-09
10669_8268	0.417416	1.59433e-08	1.38634e-07	7.85348e-09	4.79662e-08	2.04326e-06	0.360388	0.0986015	0.0979511	0.0256409	5.90669e-08	2.61249e-07
10669_8692	0.0269896	7.02592e-10	0.0384959	3.73314e-10	1.11345e-08	1.1125e-08	0.104055	1.25555e-09	2.58343e-09	0.17498	2.40139e-09	0.65548
10669_9116	0.0451642	3.49129e-08	0.00378353	1.24604e-08	1.81603e-08	0.269751	7.26005e-07	5.29638e-06	0.0172929	8.05089e-07	0.0130018	0.651
10669_13356	2.32917e-08	0.0247317	0.0155041	4.31688e-09	0.0161795	4.64219e-09	5.87143e-09	1.70619e-08	1.01953e-08	0.42003	5.32111e-09	0.523555
10669_13780	0.0212854	0.025721	3.23156e-08	7.27804e-09	8.26919e-09	1.78941e-08	2.14632e-08	2.34258e-08	1.95771e-08	0.356564	1.36716e-08	0.59643
10669_14204	0.130443	9.31084e-09	3.83796e-08	2.70806e-09	2.66586e-09	4.46789e-09	5.35726e-09	7.16662e-09	5.18906e-09	2.96753e-07	3.48373e-09	0.869556
10669_14628	0.310968	0.0532434	0.0164859	5.15915e-09	2.99064e-09	3.76396e-09	4.48234e-09	6.30684e-09	3.88793e-09	0.0073047	4.18729e-09	0.611998
10669_15052	0.201251	1.62985e-08	0.0261762	1.30324e-09	1.91038e-09	4.98039e-09	5.66573e-09	0.00672221	2.47213e-08	2.8051e-06	3.4918e-09	0.765848
10669_15476	0.0485879	6.47988e-10	0.0481211	3.7705e-10	5.18044e-09	1.86153e-09	1.57665e-09	2.9458e-09	0.124607	0.25865	9.60939e-10	0.520034
10669_15900	0.0600871	3.14007e-07	1.64282e-07	1.22755e-07	4.14196e-08	6.122e-07	0.0110693	0.04171	0.0157016	1.37221e-05	1.06903e-07	0.871417
10669_16324	0.0314166	1.14108e-08	0.040061	7.19957e-09	0.00765957	3.59752e-07	9.53051e-08	1.71868e-07	0.0950102	0.132558	2.73863e-08	0.693294
11123_636	4.57029e-09	7.10655e-09	4.28637e-08	3.34459e-09	5.70089e-09	9.80591e-08	0.0310858	0.239539	0.204187	3.07791e-09	0.525188	2.2003e-09
11123_1484	4.93611e-10	5.84797e-10	6.67097e-10	2.66159e-10	6.72601e-10	5.39922e-09	0.0370394	1.6021e-09	6.37157e-09	4.68218e-10	0.962961	3.12151e-10
11123_1908	8.66722e-08	0.0189633	1.30615e-07	5.23629e-08	5.60135e-08	5.82122e-07	3.52297e-07	0.0601498	3.45915e-07	9.03628e-08	0.920885	5.36117e-08
11123_2332	0.00946655	0.00161766	0.00580754	0.00023997	0.000937121	0.0309706	0.0115756	0.00536502	0.0123952	0.709069	0.199871	0.0126857
11123_2756	2.07749e-08	2.15162e-08	2.67597e-08	1.03149e-08	1.02219e-07	0.0904822	1.14841e-06	7.80642e-08	0.0264457	1.58768e-08	0.883071	1.20988e-08
11123_4452	0.814028	2.32332e-09	2.00984e-09	7.75073e-10	0.139999	0.0459725	5.81653e-09	5.11316e-09	6.63053e-09	3.14742e-09	1.03197e-08	1.93171e-09
11123_4876	0.129982	0.00126314	0.0011204	0.000218349	0.000782922	0.00460449	0.0011022	0.00107494	0.00193524	0.80354	0.0013705	0.0530055
11123_6572	0.262074	0.737926	1.11201e-09	5.99185e-10	3.98318e-10	7.66178e-10	9.41143e-10	9.9367e-10	7.58091e-10	1.22202e-09	9.14327e-10	7.89516e-10
11123_6996	0.377013	0.622987	5.00943e-09	2.3319e-09	1.81265e-09	3.41854e-09	4.43388e-09	4.26073e-09	3.17381e-09	4.77797e-09	3.42426e-09	3.05666e-09
11123_7420	0.808767	0.175661	7.85397e-08	0.0155715	1.3492e-08	5.03944e-08	2.11102e-07	5.44926e-08	3.82727e-08	4.68641e-08	4.48217e-08	2.91053e-08
11123_7844	0.996661	2.59243e-09	0.0033393	1.75617e-09	2.0631e-09	3.93143e-09	4.12955e-09	8.45216e-09	5.39062e-09	9.86957e-09	3.77363e-09	5.36381e-09
11123_8268	0.894218	1.03905e-07	3.03935e-07	4.93103e-08	0.00989594	4.76664e-07	0.0958842	1.59485e-07	2.8888e-07	2.86155e-07	2.43057e-07	2.11729e-07
11123_8692	0.374951	7.31624e-08	7.98702e-07	3.63275e-08	0.022439	0.00442017	4.60211e-07	9.85641e-08	2.21025e-07	0.0644516	0.00912642	0.52461
11123_9116	0.0952485	1.05175e-08	0.027663	5.54731e-09	0.0164733	2.06225e-08	0.028992	1.68196e-08	1.6347e-08	0.235582	1.57718e-08	0.596041
11123_9540	3.84315e-07	1.46784e-07	0.0736468	7.62825e-08	0.00401771	1.27627e-07	1.40003e-07	1.91991e-07	1.49437e-07	0.0722708	1.01022e-07	0.850063
11123_11236	0.149179	4.56976e-10	0.0243091	4.59459e-10	0.0018036	2.09925e-09	1.6688e-09	1.12566e-09	1.51479e-09	0.202901	7.68329e-10	0.621807
11123_11660	0.124698	5.55218e-08	0.149757	1.26385e-08	1.77288e-07	8.03671e-08	2.00323e-07	3.11916e-07	1.12084e-07	0.226534	2.71353e-08	0.499009
11123_12084	0.0374953	6.25511e-08	0.0622297	0.041748	1.2946e-08	4.01463e-08	3.55082e-08	3.40056e-08	5.2823e-08	0.576407	1.7803e-08	0.28212
11123_12508	0.34376	1.09535e-09	0.0404155	8.32678e-10	9.3588e-10	7.52651e-09	5.60322e-09	1.43146e-08	5.65231e-09	0.318463	1.6943e-09	0.297362
11123_12932	0.149321	3.99326e-09	2.14344e-08	3.07965e-09	3.58217e-09	4.49866e-09	5.01355e-09	4.72359e-09	4.68059e-09	2.61221e-07	3.84913e-09	0.850679
11123_13356	0.145501	6.49242e-08	8.36587e-07	4.13806e-08	7.20482e-08	5.47924e-08	6.77067e-08	7.15015e-08	5.90807e-08	0.0794464	6.18814e-08	0.775051
11123_13780	0.438168	0.00697378	0.00814391	2.65152e-08	0.00265439	3.66996e-08	2.88527e-08	0.0408418	3.5572e-08	0.0773065	1.44907e-08	0.425912
11123_14204	0.227242	0.0218395	0.0235208	4.20103e-09	0.00927602	4.16011e-09	5.32183e-09	6.732e-09	4.36541e-09	0.358139	5.90137e-09	0.359984
11123_14628	0.254644	0.0602607	7.91922e-07	1.78828e-08	1.33112e-08	2.06014e-08	2.72106e-08	2.88444e-08	2.23659e-08	0.249614	2.30315e-08	0.43548
11123_15052	6.55469e-08	1.92107e-09	3.47599e-08	1.3183e-09	0.00813845	8.99602e-09	6.05658e-09	0.00572382	0.102408	0.372968	2.74152e-09	0.510762
11123_15476	0.0109424	8.02945e-08	0.143198	4.0317e-08	2.12184e-07	5.02099e-07	1.85365e-07	0.0168637	0.0503493	0.155046	6.90181e-07	0.623598
11123_15900	0.0572938	1.00672e-08	9.60042e-08	7.21972e-09	1.03859e-08	5.1183e-08	3.39559e-08	2.52381e-08	0.036764	0.0874483	0.0159993	0.802494
11123_16324	2.93818e-09	1.63034e-09	0.132065	0.0567698	4.41458e-10	8.57261e-10	1.12541e-09	0.0431816	1.94161e-09	7.68091e-08	6.57503e-10	0.767984
11123_16748	0.0259131	2.18261e-07	1.16499e-06	1.18735e-07	0.231512	0.522027	8.02853e-07	0.0599509	0.0365725	1.13798e-06	6.09427e-07	0.124021
11577_1484	0.00457707	0.010625	0.00290555	0.000793492	0.00107844	0.662012	0.0111476	0.0087046	0.236706	0.00968684	0.0463445	0.00541887
11577_1908	1.39991e-08	1.5356e-08	1.23038e-08	7.16325e-09	1.3624e-08	1.72366e-07	3.01371e-07	3.66219e-08	3.52242e-07	1.32993e-08	0.999999	8.38793e-09
11577_4452	0.411561	2.669e-08	2.75604e-08	1.26426e-08	0.446142	0.142297	1.66392e-07	5.63397e-08	8.27484e-08	4.20179e-08	1.2154e-07	2.62576e-08
11577_4876	0.999988	3.22195e-07	5.03146e-06	2.44615e-07	2.95817e-07	1.33518e-06	7.55337e-07	8.16229e-07	6.89375e-07	1.46549e-06	6.51747e-07	8.34369e-07
11577_6996	0.992161	0.0078385	3.77513e-08	1.81158e-08	1.90335e-08	2.726e-08	3.19223e-08	2.62287e-08	2.6732e-08	6.59781e-08	2.86074e-08	4.25945e-08
11577_7420	0.723301	0.276698	5.11195e-08	2.7723e-08	2.35832e-08	1.06115e-07	3.44028e-07	6.57602e-08	6.97841e-08	5.90653e-08	1.49674e-07	3.98251e-08
11577_7844	0.975799	1.17084e-07	0.011545	5.71994e-08	0.0125384	1.02375e-07	0.000116071	1.06248e-07	1.00392e-07	2.80533e-07	1.2488e-07	1.76575e-07
11577_8268	0.994574	1.08596e-09	8.95064e-09	6.03215e-10	0.00542579	1.58732e-09	4.87142e-09	1.45031e-09	1.45255e-09	5.44334e-09	2.4539e-09	3.19775e-09
11577_8692	0.735657	1.65744e-08	0.00530281	1.00916e-08	0.0102481	1.42941e-07	0.0680807	5.25447e-08	0.0159348	0.113467	4.68384e-08	0.0513098
11577_9116	0.233105	5.51377e-10	2.15639e-08	2.46418e-10	0.0126395	1.20785e-09	0.0226898	1.45655e-09	1.07332e-09	0.165296	9.18947e-10	0.566269
11577_9540	0.0184891	1.99776e-08	0.03466	5.97608e-09	7.46755e-09	5.82485e-08	0.122438	3.4152e-08	5.85815e-08	0.264918	3.97793e-08	0.559494
11577_9964	0.063902	0.0592633	0.030036	1.89962e-10	0.014448	7.74811e-10	0.0441744	7.68028e-10	5.39218e-10	0.343443	7.18443e-10	0.444733
11577_10388	0.0728719	0.00518269	5.13363e-08	1.04275e-08	1.26443e-08	1.15637e-07	2.00574e-07	0.0146931	0.0547901	0.338888	7.7289e-08	0.513574
11577_10812	0.00235757	3.43542e-08	1.39055e-07	1.21616e-08	3.22947e-08	8.04992e-08	0.028464	0.0121448	8.7819e-08	0.38112	3.60706e-08	0.575914
11577_11236	0.169501	7.73414e-08	2.97254e-08	2.60165e-09	2.45334e-09	1.00014e-08	0.0493126	1.39446e-08	1.01093e-08	0.41869	8.11154e-09	0.362496
11577_11660	0.0619829	9.28681e-09	3.41542e-08	7.87994e-09	9.04093e-09	1.49589e-08	1.79372e-08	1.1002e-08	1.40038e-08	0.242161	1.15253e-08	0.695856
11577_12084	0.0788514	0.0148326	0.0613345	4.48876e-10	3.0062e-10	4.80723e-09	5.0903e-09	2.94647e-09	7.71998e-09	0.22811	9.88581e-10	0.616872
11577_12508	0.131098	0.00555564	0.0199275	1.24255e-07	7.56232e-09	2.13928e-08	3.00515e-08	2.08583e-08	2.08972e-08	0.171001	1.38978e-08	0.672418
11577_12932	0.411447	0.0500029	0.183039	1.72595e-08	1.3097e-08	3.62625e-08	4.67578e-08	3.46875e-08	3.31741e-08	3.84112e-07	2.68701e-08	0.355511
11577_13356	0.141765	0.0184437	0.0236834	1.54425e-09	1.55384e-09	3.88636e-09	4.05141e-09	1.89648e-08	2.72169e-08	0.100474	3.14944e-09	0.715634
11577_13780	0.365565	0.0507122	8.98338e-08	6.80447e-09	4.12221e-09	8.06722e-09	9.01314e-09	0.0181425	1.21699e-08	0.270047	5.59925e-09	0.295533
11577_14204	0.259363	0.0472494	1.25942e-07	2.20637e-08	1.26827e-08	3.36321e-08	3.93222e-08	4.50576e-08	5.25335e-08	0.01074	2.36653e-08	0.682647
11577_14628	0.426819	1.13148e-07	2.21345e-07	4.33441e-08	6.59146e-08	3.78972e-06	2.57816e-07	0.0308721	0.0296003	0.117615	1.38292e-07	0.39509
11577_15052	1.31749e-07	1.05755e-08	1.77465e-06	5.80609e-09	8.30431e-09	5.43385e-08	0.0403601	6.62028e-08	0.16852	0.0814511	2.64493e-08	0.709667
11577_15476	0.126275	1.59891e-08	0.0251528	8.6448e-09	2.16986e-08	0.06904	9.76591e-08	1.18736e-07	0.100294	0.0562897	2.61478e-08	0.622948
11577_15900	0.0920576	4.005e-10	6.88159e-09	2.55188e-10	0.000861622	3.81458e-08	1.66063e-09	0.0229367	0.0136624	1.44087e-07	0.000668057	0.869813
11577_16324	0.095017	1.43614e-07	0.0100533	0.0190447	0.110123	0.119092	4.70061e-07	0.159584	0.122721	1.74323e-05	2.95609e-07	0.364346
12031_4028	3.4036e-08	4.16362e-08	0.0354519	2.22159e-08	0.401719	0.278648	3.34004e-07	0.162593	0.000167681	3.2158e-08	0.121419	2.2921e-08
12031_4876	0.850362	1.04612e-08	0.0567622	6.18604e-09	0.00417403	0.0836307	4.67896e-08	0.00507124	8.35128e-08	2.93506e-08	3.33206e-08	1.99769e-08
12031_5300	0.835642	0.0141562	0.150201	6.08712e-08	5.65334e-09	8.41353e-09	9.70075e-09	1.43272e-08	8.77555e-09	2.66265e-08	7.76931e-09	1.72515e-08
12031_5724	0.999999	2.95489e-08	2.19771e-07	1.68782e-08	1.61376e-08	2.44683e-08	3.01705e-08	4.00709e-08	2.90077e-08	5.24806e-08	2.44812e-08	2.81094e-08
12031_6148	0.87567	1.13176e-08	0.00610952	1.20552e-08	0.0824178	0.0358027	4.65717e-08	3.53323e-08	2.45188e-07	4.01591e-08	2.3252e-08	1.87993e-08
12031_6572	0.933175	6.47134e-10	0.0455338	4.18547e-10	0.021291	3.6766e-09	1.40542e-09	1.24946e-09	2.55538e-09	1.98676e-09	1.27153e-09	9.91319e-10
12031_7844	0.959317	0.0331465	8.42648e-09	1.08024e-08	0.00753642	1.20848e-08	1.01339e-08	1.51552e-08	1.80416e-08	2.13639e-08	5.91691e-09	1.10822e-08
12031_8268	1	7.65114e-10	4.65142e-09	5.70897e-10	5.91893e-10	1.00773e-09	1.20349e-09	1.06833e-09	1.01093e-09	3.44428e-09	1.13033e-09	2.8156e-09
12031_8692	0.979338	3.31203e-09	2.26918e-08	1.86193e-09	0.00457393	8.16473e-09	0.0160879	6.08872e-09	5.43173e-09	1.27776e-08	8.5279e-09	1.17818e-08
12031_9116	0.619936	2.84021e-09	0.0254138	1.40802e-09	0.0288035	2.19389e-08	0.107691	8.8304e-09	0.0113362	1.80411e-07	5.63801e-09	0.20682
12031_9540	0.113066	3.27334e-07	0.0313847	1.42289e-07	0.00289074	1.60527e-06	0.100842	0.0175086	0.0133623	0.0269085	8.35142e-07	0.694034
12031_9964	0.0247098	0.0249052	7.54847e-09	2.39168e-09	2.08623e-09	3.44843e-09	4.471e-09	5.20889e-09	3.78192e-09	0.40391	3.13104e-09	0.546475
12031_10388	0.193218	5.973e-08	0.105856	1.36032e-08	9.01541e-05	2.2975e-08	2.81862e-08	5.07665e-08	2.76963e-08	0.185854	2.01935e-08	0.514981
12031_10812	0.130523	0.0166621	0.00818528	8.10496e-09	1.20263e-08	1.23763e-08	1.86551e-08	2.22991e-08	1.40449e-08	6.02338e-06	1.05966e-08	0.844623
12031_11236	0.0666592	0.0184602	0.0351658	9.6079e-09	8.13134e-09	2.39551e-08	4.74358e-08	0.032322	4.28038e-08	0.11915	2.14504e-08	0.728243
12031_11660	0.24299	5.19417e-06	0.0486078	6.24626e-08	6.19485e-08	1.47132e-07	2.30956e-07	3.18301e-07	0.0182325	8.78847e-06	9.7195e-08	0.690155
12031_12084	0.030716	0.0361569	0.0263746	9.55343e-09	6.78006e-09	9.05237e-08	1.01842e-07	2.57951e-07	0.00373903	0.192088	2.5728e-08	0.710925
12031_12508	0.00324953	0.0392944	0.0769836	2.07306e-09	1.51505e-09	3.05432e-09	4.83692e-09	3.73886e-09	3.19423e-09	0.240877	3.92808e-09	0.639595
12031_12932	1.20386e-08	8.78182e-10	0.105801	3.78834e-10	7.8445e-10	8.83305e-10	9.37842e-10	9.43979e-10	8.87087e-10	0.242937	6.20414e-10	0.651261
12031_13356	0.125727	9.92162e-09	4.73901e-08	6.64411e-09	0.0150909	1.74518e-08	1.64636e-08	1.41348e-08	1.55519e-08	0.293644	1.09196e-08	0.565539
12031_13780	0.0471719	0.0148884	0.0525959	1.54266e-08	8.84384e-09	6.08554e-08	4.66051e-08	1.03063e-07	0.0584363	0.371017	2.1462e-08	0.45589
12031_14204	0.0477894	0.053487	0.0526396	1.23491e-08	5.51977e-08	1.16652e-06	6.3928e-08	4.21398e-08	1.05826e-07	0.153254	2.60123e-08	0.692829
12031_14628	0.0644162	8.85e-09	0.0184792	5.13179e-09	0.00906766	4.36623e-08	2.61658e-08	4.45694e-08	0.084837	0.152327	2.75295e-08	0.670873
12031_15052	0.0139036	8.1405e-09	0.012152	0.0181656	1.92143e-09	7.6002e-09	5.47054e-09	1.21623e-08	0.158784	0.0422706	2.92944e-09	0.754724
12031_15476	0.0505922	1.27352e-09	0.0139771	0.0258768	4.81999e-10	0.0421667	3.53469e-08	2.05849e-09	3.03309e-09	0.0831256	1.90544e-09	0.784262
12031_15900	0.0594523	1.03663e-09	0.00890886	0.030245	0.0568646	0.063164	1.10472e-09	1.13697e-09	2.7436e-09	3.8571e-07	3.52146e-10	0.781365
12485_1060	3.91211e-08	7.3769e-08	3.1161e-07	3.93909e-08	3.42508e-08	0.0480835	0.092103	0.335079	0.179048	3.39029e-08	0.345685	2.4781e-08
12485_1484	3.20978e-08	4.06856e-08	3.56331e-08	2.00194e-08	3.2871e-08	0.373342	0.123122	1.1341e-07	8.25814e-07	3.29017e-08	0.503535	2.25899e-08
12485_2332	1.48096e-07	1.694e-07	1.6447e-07	8.65337e-08	1.30593e-07	0.0666263	0.180564	3.44437e-07	9.2098e-07	1.18254e-07	0.752807	8.04154e-08
12485_2756	8.92428e-10	1.14372e-09	1.27898e-09	5.10511e-10	9.6342e-10	0.400875	1.04158e-08	3.18492e-09	1.12292e-07	6.98937e-10	0.599125	5.11212e-10
12485_4028	0.0143951	5.98907e-08	3.99639e-08	1.89175e-08	0.251853	0.163705	0.570046	1.18974e-07	2.24778e-07	7.17948e-08	1.28309e-07	3.29347e-08
12485_4876	0.46448	1.38934e-09	0.134231	0.0249497	0.233	0.103252	6.86182e-09	0.0256489	1.07608e-08	2.5587e-09	0.0144385	1.3636e-09
12485_5300	0.797919	2.90125e-09	0.0702191	1.90185e-09	0.131862	1.32547e-08	1.06396e-08	8.31643e-09	9.70195e-09	1.53331e-08	5.60202e-09	8.32867e-09
12485_5724	0.714163	8.45779e-10	1.40977e-09	4.87932e-10	0.193396	0.0924404	4.35052e-09	3.26312e-09	6.40628e-09	1.69276e-09	4.24685e-09	8.54201e-10
12485_6572	0.875911	9.2248e-11	1.76824e-09	7.24051e-11	0.124089	1.78146e-09	4.17006e-10	2.53236e-10	9.07387e-10	2.29122e-10	1.93963e-10	1.56324e-10
12485_7844	0.915843	0.0212393	0.0125118	5.58402e-09	5.70623e-09	2.35224e-08	3.69126e-08	3.55457e-06	1.73081e-08	1.89093e-08	0.0504026	9.1591e-09
12485_8268	1	5.86697e-10	2.75466e-09	3.88746e-10	9.60893e-10	8.56155e-10	1.3046e-09	8.92142e-10	8.1223e-10	2.27804e-09	7.78579e-10	1.92971e-09
12485_8692	0.809486	6.86216e-08	0.0245583	3.32543e-08	5.08001e-08	4.44872e-06	0.0656898	1.06401e-06	0.0685953	1.79643e-07	0.0316642	1.21246e-07
12485_9116	0.409745	1.04942e-10	0.013049	4.98011e-11	0.00915026	1.40792e-09	0.215698	4.42313e-10	0.0997039	0.136375	6.78296e-10	0.116278
12485_9540	0.0960353	6.80438e-11	0.0313623	5.13065e-11	0.00242384	0.0236341	1.54872e-09	1.54166e-10	9.12599e-10	0.348889	2.45408e-10	0.497656
12485_9964	0.0688737	0.00588751	6.61577e-08	5.00618e-09	0.00319886	9.0391e-09	1.00661e-08	1.41762e-08	1.09103e-08	0.144024	7.90468e-09	0.778016
12485_10388	0.109069	0.0266821	0.0987793	2.15429e-10	0.000607137	3.56718e-10	3.41656e-10	4.21922e-10	3.35264e-10	8.68434e-09	4.26157e-10	0.764862
12485_10812	0.104289	0.0292953	0.0833631	5.76235e-10	0.00205569	1.52717e-09	2.42339e-09	4.79232e-09	1.76412e-09	0.143824	1.30305e-09	0.637173
12485_11236	0.504576	5.10421e-09	2.48875e-09	3.16689e-10	3.61982e-10	3.91484e-09	4.03601e-09	7.23256e-09	1.11854e-07	0.0353928	1.85684e-09	0.460031
12485_11660	7.81742e-07	0.0128986	0.0115952	1.30513e-08	5.84765e-07	1.49939e-08	1.83341e-08	2.88175e-08	1.71633e-08	0.0470914	1.52446e-08	0.928413
12485_12084	4.18055e-07	0.0321645	0.064998	8.33128e-09	8.00775e-09	1.89078e-08	2.62316e-08	2.45106e-08	1.96603e-08	0.286246	3.74769e-08	0.616591
12485_12508	0.0763219	7.50446e-07	0.0396912	0.00143742	6.00643e-09	1.88256e-08	2.00312e-08	1.51251e-08	1.67832e-08	0.188977	9.97043e-09	0.693571
12485_12932	0.0516269	0.00036148	0.0340746	2.10993e-09	1.9202e-09	4.4848e-09	5.71472e-09	1.24009e-08	5.90889e-09	0.41947	3.08248e-09	0.494467
12485_13356	0.108921	6.21511e-09	2.42685e-08	4.22297e-09	0.000252533	2.25052e-08	1.18775e-08	1.4727e-08	0.00854085	0.250797	1.19667e-08	0.631489
12485_13780	0.0889042	4.37363e-10	0.0193335	2.4635e-10	2.8057e-10	9.19264e-10	8.77156e-10	0.0223784	0.0144824	0.326596	5.38308e-10	0.528305
12485_14204	0.0114382	5.83873e-08	3.10553e-07	4.01342e-08	6.48448e-08	8.76774e-07	2.25619e-07	0.0151778	0.11712	1.83875e-06	1.89876e-07	0.856261
12485_14628	0.0432558	9.90787e-08	4.17087e-08	0.0116819	6.56322e-09	7.79334e-08	3.91712e-08	3.76686e-08	0.031537	0.106756	1.27823e-08	0.806769
12485_15052	1.02915e-07	7.55233e-09	4.01482e-07	4.61575e-09	0.0107616	7.04436e-08	2.41414e-08	4.75842e-07	0.057426	0.0243684	1.06945e-08	0.907443
12485_15476	0.00401545	4.72256e-09	0.032306	0.00735895	0.0412187	0.123164	2.21799e-08	0.115496	7.75153e-07	0.0693304	7.5761e-09	0.60711
12939_636	0.0251476	3.6794e-08	0.026721	1.77781e-08	2.76924e-08	0.132318	0.163054	0.0202416	0.153848	4.24579e-08	0.478669	2.73404e-08
12939_1060	8.5376e-08	9.95072e-08	3.20254e-07	4.4655e-08	8.23552e-08	0.101176	0.0918684	3.52636e-07	0.023896	7.63007e-08	0.783058	5.68313e-08
12939_1908	5.57208e-09	7.07833e-09	8.03746e-09	3.28181e-09	5.16364e-09	9.86746e-08	3.02024e-07	1.99238e-08	5.65013e-08	5.02828e-09	0.999999	3.60552e-09
12939_2332	0.00467876	0.00103958	0.003921	0.00023505	0.486189	0.0472454	0.00845804	0.00431754	0.015902	0.300579	0.122024	0.0054097
12939_2756	2.32822e-09	3.72345e-09	6.43458e-09	0.00463528	3.34525e-09	8.52186e-08	0.426788	3.22405e-08	0.0501442	2.25723e-09	0.518433	1.53518e-09
12939_3180	9.71783e-10	1.15638e-09	0.0553072	5.63845e-10	8.18101e-10	1.27696e-08	0.142714	6.11605e-09	1.83332e-08	1.21396e-09	0.801979	8.17018e-10
12939_5724	0.616155	1.09132e-07	0.0238842	8.47964e-08	0.218647	0.0178595	6.50775e-07	8.19447e-07	0.123452	1.74967e-07	3.24258e-07	1.13574e-07
12939_6148	0.607591	7.84692e-08	4.93702e-07	6.06164e-08	0.330729	1.07441e-06	4.25883e-07	3.47532e-07	0.0616773	1.93873e-07	1.53229e-07	1.24645e-07
12939_6572	0.879697	1.33106e-08	0.00637196	8.76072e-09	0.113931	8.23772e-08	3.44184e-08	3.30518e-08	3.55077e-08	5.11517e-08	2.71981e-08	3.67604e-08
12939_7844	0.989435	8.18923e-08	9.72243e-07	4.84865e-08	0.00399902	1.06302e-07	1.17827e-07	0.00656433	1.03905e-07	3.20657e-07	1.17299e-07	1.74758e-07
12939_8268	0.951529	0.00498021	0.00867332	3.46806e-10	0.0131517	0.0175356	2.35901e-09	1.73308e-09	2.6552e-09	1.25605e-09	0.0041301	1.01588e-09
12939_8692	0.153845	0.120832	2.0395e-07	0.0099807	8.80291e-08	0.429951	3.8283e-07	0.250062	1.67258e-06	1.24723e-07	0.035327	9.37041e-08
12939_9116	0.223573	0.00214168	0.00929125	0.000325338	0.000499338	0.0445658	0.0320257	0.0100256	0.162095	0.191366	0.0316198	0.292471
12939_9540	0.110292	6.79226e-09	2.42791e-08	4.31438e-09	9.12143e-09	2.96843e-08	1.92334e-08	2.09532e-08	0.0584496	0.130678	1.15303e-08	0.700581
12939_9964	0.0356957	0.00447672	9.50574e-09	2.945e-09	0.0160675	5.2535e-08	5.75135e-09	0.0074029	0.00926193	7.60953e-08	5.86635e-08	0.927095
12939_10388	0.0024416	4.47842e-09	1.32408e-08	4.17829e-09	3.38343e-08	6.64238e-09	6.80305e-09	5.3738e-09	6.30956e-09	0.212897	5.03224e-09	0.784661
12939_10812	0.000552591	3.66361e-08	3.33107e-07	2.42935e-08	3.6549e-08	9.22886e-08	7.14444e-08	2.50613e-07	0.0508303	0.457273	4.17486e-08	0.491343
12939_11236	0.10373	4.98831e-08	7.40399e-07	2.924e-08	0.00733228	1.50704e-07	1.38315e-07	3.35306e-07	0.112555	1.80419e-06	6.88048e-08	0.776379
12939_11660	0.102777	0.00600503	0.0108563	7.74209e-08	0.00388115	6.69525e-08	6.95535e-08	0.0214681	8.62108e-08	0.281488	4.84169e-08	0.573525
12939_12084	0.213879	1.33598e-08	8.60953e-08	7.66658e-09	4.67511e-08	3.46514e-08	2.63169e-08	0.00585319	0.0216774	0.320433	1.54231e-08	0.438157
12939_12508	0.144878	9.59326e-10	8.36649e-09	4.06749e-10	3.80514e-10	1.47809e-09	1.82427e-09	3.55364e-09	0.0315948	0.213446	6.79055e-10	0.610082
12939_12932	0.0459229	7.83898e-10	0.0664527	4.98327e-10	4.5968e-10	1.67703e-09	1.41663e-09	3.20299e-09	0.0856537	0.393797	7.79145e-10	0.408174
12939_13356	0.0448183	2.64403e-08	1.94761e-07	2.10383e-08	1.88687e-07	1.04185e-07	6.65476e-08	1.85053e-07	0.03797	0.324791	3.47164e-08	0.59242
12939_13780	0.00211614	5.52297e-09	0.0151417	2.54668e-09	2.96848e-09	1.30906e-08	1.47106e-08	0.00715654	0.134074	0.0801277	4.37944e-09	0.761384
12939_14204	0.0479076	1.31657e-08	0.013672	0.00384262	0.00132116	3.47063e-08	2.64158e-08	3.12749e-08	0.027359	0.123951	1.16129e-08	0.781946
12939_14628	0.0231046	9.34454e-08	0.0288059	4.0143e-08	6.37098e-08	2.97765e-07	2.88437e-07	3.3226e-07	0.0584136	0.117464	8.35886e-08	0.77221
12939_15052	0.0307354	2.97748e-08	1.61302e-06	0.0163245	0.0158016	0.102712	0.000573879	9.78697e-08	0.0651168	2.06493e-07	5.02849e-08	0.768734
13393_212	5.36183e-09	8.3942e-09	9.53827e-09	3.48469e-09	6.0761e-09	0.248936	0.261132	2.37505e-07	0.155906	5.34262e-09	0.334026	3.71351e-09
13393_636	3.85021e-09	4.68093e-09	3.59989e-09	1.98073e-09	3.8142e-09	1.153e-06	0.144683	1.26132e-08	0.079419	3.40745e-09	0.775897	2.2912e-09
13393_1908	4.93675e-09	5.04605e-09	5.26716e-09	2.25341e-09	4.08856e-09	0.0568307	0.374894	1.3014e-08	6.58019e-08	3.75537e-09	0.568275	2.5033e-09
13393_2332	5.8618e-08	7.16966e-08	2.25456e-07	2.94671e-08	6.15754e-08	4.58608e-06	0.0659506	2.27462e-07	1.32818e-06	5.55463e-08	0.934043	3.73878e-08
13393_2756	9.8778e-08	1.1642e-07	0.0330293	5.94308e-08	0.00309285	9.45061e-06	0.0648942	1.0116e-06	7.89583e-07	9.48011e-08	0.898972	7.19984e-08
13393_3180	1.34199e-08	1.18605e-08	0.00241822	4.61652e-09	0.131605	1.63128e-07	3.80182e-07	4.9734e-07	1.48142e-07	1.42029e-08	0.865975	9.0272e-09
13393_3604	1.10622e-08	8.21575e-09	1.23513e-08	3.37227e-09	0.70153	0.245644	5.57858e-08	1.68914e-08	2.68131e-08	5.56444e-09	0.0528254	4.48785e-09
13393_4876	0.125761	0.00281224	0.00302685	0.000492132	0.000819206	0.00500897	0.00283233	0.00306068	0.00480424	0.629343	0.00310443	0.218935
13393_5300	0.350563	0.00127708	0.00320662	0.000376276	0.0210893	0.0171562	0.00371336	0.00322985	0.00759598	0.55197	0.00573285	0.0340894
13393_5724	0.966192	8.77503e-09	6.70829e-09	2.57583e-09	4.57745e-09	9.01906e-09	1.00339e-08	0.0338078	7.71201e-09	1.05265e-08	1.45494e-08	6.43692e-09
13393_6148	0.176182	0.00149372	0.00547029	0.00045648	0.000655735	0.00287576	0.00239494	0.00246681	0.00278833	0.743558	0.00216878	0.0594893
13393_7420	0.982471	0.0175151	1.14956e-06	9.52643e-07	4.52173e-07	9.49983e-07	4.55971e-06	1.24474e-06	8.91688e-07	1.81023e-06	1.16655e-06	1.02744e-06
13393_7844	0.954771	6.64364e-10	0.0447515	3.90339e-10	0.000477957	1.16963e-09	1.28175e-09	1.02863e-09	1.04757e-09	5.80651e-09	9.98475e-10	3.16544e-09
13393_8268	0.959463	6.07001e-09	0.0300338	0.0105027	1.5167e-09	1.41884e-09	1.67202e-09	2.22849e-09	1.15568e-09	2.75844e-09	1.93953e-09	1.96598e-09
13393_8692	0.376685	8.59551e-09	2.05987e-08	2.74226e-09	0.0684471	0.431335	3.85204e-08	0.114041	5.72358e-08	5.03289e-09	0.00949138	3.45758e-09
13393_9116	1.18379e-09	9.63716e-10	1.88689e-08	5.57511e-10	0.0965008	0.781059	0.084404	0.0380358	9.43513e-09	1.63389e-09	3.42995e-09	6.39597e-10
13393_9540	0.00657955	9.88008e-10	3.14832e-09	4.93547e-10	0.0286916	0.458198	6.14322e-09	6.41765e-09	0.0124988	0.128626	1.1996e-08	0.365406
13393_9964	0.0882116	0.0200578	6.03101e-08	5.19794e-08	0.0175761	1.50316e-07	5.38048e-08	0.0900019	0.014334	9.30963e-07	4.52728e-08	0.769817
13393_10388	0.072468	2.48922e-09	0.0248582	1.59549e-09	0.00839376	8.97243e-09	2.39476e-08	1.7611e-08	0.0701523	4.6713e-07	8.29243e-08	0.824127
13393_10812	0.0206286	0.00789929	1.06899e-07	7.43482e-08	8.03987e-09	7.81367e-08	5.0581e-08	0.030215	0.0991193	0.0634111	2.03357e-08	0.778726
13393_11236	0.0324552	9.56555e-09	1.82209e-07	0.00386816	0.00167819	5.28129e-08	3.41191e-08	6.07376e-08	0.0676366	6.42623e-07	3.86338e-08	0.894361
13393_11660	0.0814168	1.09831e-08	0.0926662	7.07638e-09	0.0226369	7.05745e-08	4.51764e-08	0.00436551	0.0130064	0.187267	0.0081503	0.590491
13393_12084	0.137477	6.20703e-06	0.00603492	0.00372709	0.0062085	0.0323633	2.95671e-07	2.05732e-07	1.71357e-06	0.256201	1.352e-07	0.55798
13393_12508	0.0897468	8.64383e-08	0.0565864	1.68611e-08	0.0161842	2.74993e-06	1.18863e-07	0.0465718	0.0822657	0.0485726	2.65813e-06	0.660067
13393_12932	0.0393264	6.13249e-10	0.0553141	3.81083e-10	3.85677e-10	3.28872e-09	4.28353e-09	1.49257e-09	0.131561	0.352265	1.17948e-09	0.421533
13393_13356	0.0666229	5.02675e-08	1.15185e-06	0.00263149	2.89856e-08	1.70406e-06	2.19079e-07	5.92543e-07	0.110214	0.0634428	1.33338e-07	0.757085
13393_13780	0.0416003	8.63333e-10	0.0740284	6.07994e-10	5.59925e-10	4.87545e-09	1.92618e-09	4.59989e-09	0.1001	0.0074716	2.82467e-09	0.7768
13393_14204	0.0484282	2.33022e-09	0.0100372	1.46578e-09	5.67139e-09	0.0173012	1.23022e-08	0.0190524	0.0773094	0.0736101	1.19907e-08	0.754261
13393_14628	9.32723e-09	2.76849e-09	2.50794e-08	0.00330509	0.0670069	0.162261	9.80816e-09	2.62951e-07	0.0892227	5.04953e-08	5.36166e-09	0.678204
13393_15052	0.119387	4.33829e-08	6.37901e-08	1.3672e-08	0.409729	0.382531	1.97962e-07	1.10911e-07	2.93167e-07	1.74036e-07	2.05301e-07	0.0883513
13847_212	3.7913e-08	4.2908e-08	1.06394e-07	2.03483e-08	0.00532039	0.465813	0.193364	1.2365e-07	2.14478e-07	3.25513e-08	0.335502	2.52945e-08
13847_636	4.21165e-08	4.29789e-08	3.29758e-08	2.33661e-08	2.40872e-08	0.315321	0.193576	1.45759e-07	0.163949	2.49978e-08	0.327154	1.71317e-08
13847_1484	1.62238e-08	1.96737e-08	2.06868e-08	8.49573e-09	1.98123e-08	2.48815e-07	0.242687	4.49508e-08	1.13484e-07	1.57981e-08	0.757312	1.07172e-08
13847_1908	1.962e-09	2.75534e-09	2.35834e-08	1.19277e-09	1.93081e-09	0.000234	0.258546	0.00494571	4.31689e-08	1.75488e-09	0.736274	1.20063e-09
13847_2332	6.19051e-08	8.31395e-08	0.0143922	3.74878e-08	0.0407672	0.0999611	0.268865	0.0518657	8.96215e-07	4.92667e-08	0.524148	3.66213e-08
13847_2756	3.65905e-09	3.16461e-09	0.0113885	1.22488e-09	0.0442678	1.07102e-07	2.75621e-08	2.06724e-08	2.80317e-08	3.7771e-09	0.944344	2.48534e-09
13847_3180	1.56406e-07	1.90766e-07	0.999997	8.5908e-08	4.59996e-07	2.3706e-07	2.3502e-07	3.44971e-07	2.33173e-07	2.46485e-07	3.73318e-07	1.52237e-07
13847_3604	4.41035e-09	6.16232e-09	1.14794e-08	2.78782e-09	0.572384	1.35771e-07	0.0158235	2.55969e-08	0.064635	4.44451e-09	0.347158	2.95447e-09
13847_4876	0.905918	0.00145901	0.026967	8.69367e-09	0.0656556	1.56913e-08	1.674e-08	2.37031e-08	1.60348e-08	4.64949e-08	1.51468e-08	2.8637e-08
13847_7420	0.972947	3.68735e-09	0.0243053	2.39107e-09	0.00274778	5.88199e-09	5.88617e-09	6.99933e-09	5.56298e-09	3.96128e-08	4.87088e-09	2.03438e-08
13847_7844	0.997464	7.8653e-10	1.00469e-08	0.00253559	5.52404e-10	1.05279e-09	1.30526e-09	1.27312e-09	1.01351e-09	3.10511e-09	9.83272e-10	2.49503e-09
13847_8268	0.972553	7.18881e-10	1.45298e-09	3.52435e-10	0.0274469	1.19486e-09	1.24053e-09	5.90869e-09	1.03959e-09	1.42771e-09	1.64423e-09	8.35792e-10
13847_9964	3.19316e-07	1.22951e-07	1.95407e-07	5.44048e-08	0.0270204	0.52142	4.46938e-07	0.0298807	0.0126209	5.96621e-07	5.515e-07	0.409056
13847_10388	0.0181169	2.92226e-09	2.0984e-08	1.40104e-09	0.0537779	0.0172514	0.0324546	1.37075e-08	0.179689	0.061596	5.63474e-09	0.637114
13847_10812	0.105486	1.30471e-08	0.0162334	0.00689779	0.0365589	0.0602767	4.72954e-08	1.13413e-07	0.115292	0.0616414	2.12271e-08	0.597613
13847_11236	0.0635756	1.36453e-08	5.20889e-08	7.3834e-09	0.00651052	0.0316561	8.99136e-08	5.07045e-08	8.53958e-08	1.1917e-06	1.94775e-08	0.898256
13847_11660	0.0361027	3.92097e-07	0.115498	0.00281881	0.0113947	7.20159e-08	2.5011e-08	0.0166009	0.0879571	0.0127831	2.17015e-08	0.716844
13847_12084	0.111648	4.17968e-09	0.00182699	1.686e-09	0.0034398	1.45867e-08	1.12047e-08	1.53557e-08	0.0370835	0.047788	5.92206e-09	0.798213
13847_12508	0.0747371	1.12044e-08	0.0633758	0.00429984	2.83491e-09	0.00912042	7.12205e-08	6.93193e-09	1.46596e-08	1.71174e-07	6.02471e-09	0.848467
13847_12932	0.0447516	5.11667e-08	0.0202003	2.38404e-08	0.000832739	0.008877	1.27576e-07	1.42146e-07	0.0757945	0.142535	1.87292e-07	0.707009
13847_13356	0.0711989	6.86352e-09	0.028618	4.52454e-09	0.00461065	1.06547e-07	1.92727e-08	8.07763e-08	0.0946285	0.101135	1.71417e-08	0.699809
13847_13780	0.00473093	4.37957e-08	6.12384e-08	0.00729846	0.125496	0.13649	5.9395e-08	0.199247	0.00757469	0.0298076	3.2183e-08	0.489355
13847_14204	0.0286556	2.37316e-08	0.0352001	1.06691e-08	0.114994	1.75992e-05	1.07947e-07	9.97899e-07	0.105038	5.13149e-07	4.84727e-08	0.716094
14301_1060	1.16148e-08	1.43776e-08	1.20057e-08	5.76202e-09	7.73898e-09	0.889701	0.0836131	1.06645e-07	1.58603e-07	9.69527e-09	0.026685	6.02205e-09
14301_1484	0.00263274	0.001155	0.00242013	0.000352013	0.00623303	0.741678	0.0394155	0.00483045	0.0389003	0.00463469	0.155231	0.00251688
14301_1908	0.00648423	0.0022005	0.0137154	0.000491247	0.488193	0.0622814	0.00796956	0.00761054	0.0258304	0.292683	0.0842523	0.0082893
14301_3180	0.0113924	0.00213358	0.00482813	0.000640145	0.375682	0.0950376	0.00923479	0.00798812	0.0451047	0.410759	0.0204275	0.016773
14301_3604	1.9145e-08	2.61201e-08	1.99158e-08	1.06017e-08	0.483035	0.354684	0.0324592	1.92149e-07	2.24425e-06	1.86732e-08	0.12982	1.23772e-08
14301_4452	0.791758	2.79967e-09	1.55785e-06	1.60727e-09	0.172223	0.0347596	1.49763e-08	0.00125741	5.76773e-08	6.78026e-09	1.09179e-08	4.41763e-09
14301_4876	0.973878	0.00959436	2.36516e-08	1.42834e-08	0.0165272	7.79513e-09	7.91275e-09	1.95574e-08	7.76434e-09	2.17857e-08	6.16605e-09	1.53425e-08
14301_6996	0.893693	0.0248782	0.062841	8.66972e-07	0.00118356	7.13523e-07	1.80269e-06	0.0173951	7.85891e-07	3.36174e-06	5.17234e-07	1.0675e-06
14301_7420	0.945168	0.030645	0.0241868	1.09652e-08	8.79324e-09	2.15131e-08	1.53102e-07	2.99737e-08	2.26176e-08	6.56834e-08	2.1273e-08	4.06639e-08
14301_7844	0.24496	0.00213468	0.00343043	0.00067794	0.00328356	0.00450798	0.00323841	0.00290071	0.00392265	0.67438	0.0032321	0.0533313
14301_8268	0.983317	6.13418e-08	0.0016352	0.00434234	0.010705	7.44297e-08	8.34269e-08	1.13225e-07	7.53178e-08	2.22908e-07	6.86202e-08	1.52283e-07
14301_8692	0.833134	3.33545e-09	3.90123e-09	1.302e-09	0.113532	0.0397012	1.13522e-08	0.00557032	0.00806247	7.0024e-09	8.60052e-09	4.38225e-09
14301_9116	0.873897	8.92531e-09	0.0104175	5.30513e-09	0.0935269	0.0221581	3.28084e-08	4.00862e-08	5.28625e-08	3.53307e-08	2.57509e-08	2.53819e-08
14301_9540	0.921957	0.00580465	1.67955e-09	1.46595e-09	0.0451926	3.69261e-09	0.00615598	0.00185707	0.0190332	3.79426e-09	8.1063e-10	1.51715e-09
14301_9964	0.933891	9.00926e-09	2.09717e-08	6.04444e-09	0.0603756	8.7233e-08	2.39183e-08	2.05548e-08	0.00573322	3.61944e-08	1.78326e-08	2.19442e-08
14301_10388	0.824996	2.36997e-10	7.83336e-09	1.89749e-10	0.175004	7.25517e-10	4.62537e-10	9.17675e-10	4.64148e-10	5.86093e-10	4.02016e-10	3.72093e-10
14301_11236	7.77006e-09	7.94585e-09	6.87439e-09	3.72988e-09	0.158875	0.450021	1.2736e-07	3.50499e-08	0.391104	9.25588e-09	3.58681e-08	5.51191e-09
14301_11660	7.91141e-07	6.02226e-09	5.33494e-08	0.0421546	0.184735	0.333587	1.99321e-08	1.81909e-08	0.00654282	0.0421861	1.16404e-08	0.390794
14301_12084	1.74242e-06	4.96087e-07	0.0827633	2.80472e-07	0.0361289	0.192238	1.92278e-06	1.54437e-06	0.205336	1.62991e-05	1.18221e-06	0.483511
14301_12508	0.0708513	7.42878e-08	0.136709	4.73584e-08	0.0525403	0.047411	3.6735e-07	0.0541531	0.0576923	3.19519e-06	1.76542e-07	0.580639
14301_12932	0.117619	1.08527e-07	0.0199001	0.00255589	0.139414	0.0921898	4.498e-08	8.10604e-08	0.168131	6.19202e-07	2.95261e-08	0.460189
14301_13356	3.60841e-08	0.0154809	0.0198318	3.86369e-08	0.0843745	0.239207	3.05892e-08	0.0951999	0.017414	6.74034e-08	8.80909e-09	0.528492
14755_1060	1.76526e-08	2.15627e-08	1.71435e-08	0.0224722	1.34996e-08	0.201109	0.137851	9.5599e-08	0.185276	1.3829e-08	0.453291	1.17013e-08
14755_1484	3.18595e-09	3.51985e-09	1.01522e-08	4.34488e-05	2.42243e-09	0.0271635	0.10532	0.00764965	0.111731	2.69316e-09	0.748092	1.9914e-09
14755_1908	1.26451e-07	1.44253e-07	0.0343612	6.10522e-08	0.103835	2.13213e-06	1.39836e-06	0.0559439	9.77685e-07	1.44994e-07	0.805855	8.49671e-08
14755_2756	6.95229e-08	4.50117e-08	3.18781e-08	2.1528e-08	0.151233	0.629844	2.5986e-07	2.69576e-07	0.106184	2.47777e-08	0.112739	1.67938e-08
14755_3180	1.70666e-10	8.73963e-10	3.15322e-10	1.95133e-10	2.10265e-10	3.34929e-09	0.022928	0.502447	1.23948e-08	1.70597e-10	0.474625	1.17168e-10
14755_3604	7.7895e-08	9.30296e-08	1.08313e-07	4.23061e-08	0.26316	0.372294	8.82074e-07	0.0778029	3.5651e-06	5.9515e-08	0.286737	4.20196e-08
14755_4452	0.875472	2.46562e-08	0.0028997	1.08979e-08	0.0268515	0.0460116	0.00233339	0.00802316	1.45907e-07	4.14309e-08	0.0384084	2.63808e-08
14755_4876	0.93403	8.16265e-08	0.0348651	6.2168e-08	0.031103	1.13549e-07	1.30511e-07	1.39222e-07	1.15077e-07	6.64004e-07	9.71593e-08	2.90254e-07
14755_5300	0.982107	0.0178929	1.81218e-08	2.39589e-09	2.17314e-09	3.75544e-09	4.01359e-09	5.0841e-09	3.66122e-09	1.22526e-08	3.22104e-09	8.58038e-09
14755_5724	0.862985	0.0467977	0.0795167	3.17075e-08	0.0106996	3.84514e-08	4.72015e-08	7.56861e-08	4.38499e-08	1.30053e-07	3.14962e-08	6.73896e-08
14755_6148	0.964829	9.15607e-10	0.02704	6.21748e-10	0.00813148	1.13418e-09	1.10025e-09	1.18266e-09	1.03608e-09	3.81627e-09	7.69102e-10	1.93672e-09
14755_6572	0.866988	0.0131234	0.10042	3.60287e-09	0.0194682	1.3284e-09	1.34427e-09	1.92187e-09	1.27319e-09	4.97876e-09	1.12469e-09	2.59575e-09
14755_6996	0.962966	1.39206e-08	7.41027e-08	7.72678e-09	0.0370332	2.32071e-08	2.53203e-08	2.12862e-08	2.0602e-08	7.99988e-08	2.21745e-08	6.33328e-08
14755_7420	1	1.5653e-09	1.77782e-09	6.99632e-10	2.77323e-09	1.45481e-09	1.64749e-09	1.79855e-09	1.48318e-09	3.53233e-09	1.70807e-09	2.28455e-09
14755_7844	1	2.71694e-08	5.82423e-08	1.54654e-08	1.93043e-08	2.73103e-08	2.99526e-08	3.40783e-08	3.05286e-08	9.09364e-08	2.44994e-08	4.19836e-08
14755_8268	0.955002	5.74186e-10	0.0341887	4.00748e-10	0.0108095	7.05498e-10	7.55115e-10	1.49689e-09	7.24349e-10	6.96724e-09	6.14839e-10	2.24386e-09
14755_8692	0.947319	0.0224093	2.11452e-07	1.75646e-07	0.004132	9.89808e-08	1.09014e-07	0.0261385	1.15909e-07	1.63532e-07	7.73068e-08	9.87562e-08
14755_9116	0.962155	6.44667e-08	0.0213674	4.22005e-08	0.00677523	1.13519e-07	1.10344e-07	1.1933e-07	1.05744e-07	0.00970054	8.37884e-08	9.84957e-07
14755_9540	0.889025	0.00921765	0.101748	1.14314e-06	4.96847e-07	5.47581e-07	1.05304e-06	8.89594e-07	5.89008e-07	3.11106e-06	4.64806e-07	1.2787e-06
14755_9964	0.945421	1.40993e-09	0.0330483	1.0823e-09	8.30678e-10	1.69322e-09	1.65023e-09	2.44506e-09	1.56206e-09	0.0215307	1.06974e-09	4.04729e-09
14755_10388	0.907891	1.55045e-08	1.58165e-07	9.78233e-09	0.0921089	2.35855e-08	2.47587e-08	3.13111e-08	2.17873e-08	1.05527e-07	2.10227e-08	7.46897e-08
14755_10812	0.497656	5.32493e-08	1.09643e-07	2.70667e-08	0.434351	0.0226076	2.42099e-07	0.0453847	2.78997e-07	6.92572e-08	1.14089e-07	3.90705e-08
15209_636	5.05703e-08	9.71144e-08	3.67598e-07	3.04834e-08	1.29231e-06	0.741925	0.101623	0.156448	4.93646e-07	3.34868e-08	5.85175e-07	2.50459e-08
15209_1060	9.39366e-09	1.26533e-08	3.26759e-08	8.02691e-09	8.98022e-09	2.6479e-07	0.0792839	0.0409911	0.299302	9.8468e-09	0.580422	7.4251e-09
15209_1484	9.09329e-09	1.22061e-08	2.74236e-08	5.76145e-09	8.96277e-09	1.88169e-07	0.248905	7.69707e-08	0.0865538	8.3705e-09	0.664541	5.52198e-09
15209_1908	4.75982e-09	7.87486e-09	1.46478e-08	3.58031e-09	4.14583e-09	2.4347e-07	0.00239106	0.0535596	9.46171e-08	2.0902e-08	0.944049	4.5775e-09
15209_2332	2.73975e-08	1.7245e-08	2.53507e-08	7.00495e-09	0.207178	0.0962533	0.117468	4.92169e-08	5.02442e-07	1.31783e-08	0.5791	8.64145e-09
15209_2756	1.06689e-09	8.93215e-10	1.85997e-09	4.44083e-10	0.397669	0.106884	9.57354e-09	0.00336034	0.0145012	7.53835e-10	0.477585	5.78931e-10
15209_3180	1.15861e-08	3.43274e-08	1.7277e-08	1.01174e-08	0.078333	6.43757e-07	1.09661e-07	0.094595	0.25394	1.46621e-08	0.573132	8.91433e-09
15209_3604	3.49851e-08	5.08764e-08	6.49672e-08	2.51437e-08	0.361571	8.75765e-07	0.259414	2.59898e-07	0.379014	3.99095e-08	2.92849e-07	2.47761e-08
15209_5300	0.625835	3.93771e-09	4.51153e-09	1.74036e-09	0.123324	0.250841	1.39068e-08	9.31976e-09	1.8117e-08	9.49303e-09	3.91954e-08	5.32768e-09
15209_5724	0.363291	3.25995e-08	0.0522089	1.25898e-08	0.405843	0.111682	1.19182e-07	1.22476e-07	0.0376944	4.08626e-08	0.0292808	2.93414e-08
15209_6148	0.963595	2.44394e-10	1.83972e-09	2.08987e-10	0.0108305	4.89014e-09	6.31234e-09	2.10007e-09	0.0255745	8.95977e-10	5.60003e-10	5.2247e-10
15209_6572	0.949482	1.14595e-08	1.13691e-07	0.00765696	9.32613e-09	7.61339e-07	4.85432e-08	0.0428595	9.79009e-08	3.06412e-08	3.31182e-08	1.73812e-08
15209_6996	0.193668	0.00170634	0.00158768	0.000332809	0.00250519	0.0025299	0.00133259	0.00250847	0.00244496	0.713441	0.00160711	0.0763364
15209_7420	0.952487	0.00922315	0.0244614	6.06525e-09	0.0138285	4.93388e-09	6.06017e-09	3.77603e-08	5.87187e-09	1.74207e-08	4.30543e-09	8.87045e-09
15209_7844	0.938877	1.59696e-07	0.0400383	8.20496e-08	0.0210833	1.2457e-07	1.35653e-07	1.57056e-07	1.2965e-07	5.11948e-07	1.05889e-07	3.51543e-07
15209_8268	0.894414	0.0201164	0.0854692	3.82072e-08	2.31427e-08	3.53181e-08	3.88627e-08	1.23489e-07	3.62051e-08	1.29764e-07	3.23643e-08	6.89402e-08
15209_8692	0.975638	0.0243619	1.12245e-09	2.72133e-10	2.43426e-10	3.71585e-10	1.31902e-09	4.31988e-10	4.01439e-10	1.4538e-09	4.17964e-10	8.64914e-10
15209_10812	0.838537	8.64746e-08	0.130302	5.67199e-08	0.0311589	2.20378e-07	3.93447e-07	1.72729e-07	1.81584e-07	6.52123e-07	1.40968e-07	3.29508e-07
15209_11236	0.633475	4.41464e-10	0.0105502	3.3878e-10	0.339359	0.0166157	2.13238e-07	1.51811e-09	1.24241e-08	1.62111e-09	2.08017e-09	7.34761e-10
15209_11660	0.425722	2.00224e-09	2.23114e-09	8.69321e-10	0.574278	9.6229e-08	5.04387e-08	4.82075e-09	5.0506e-09	3.33092e-09	1.65163e-08	1.88499e-09
15663_1060	6.53719e-10	8.087e-10	9.10972e-10	3.55354e-10	5.69523e-10	1.19274e-08	0.164206	2.26668e-09	0.184147	6.23764e-10	0.651646	4.32492e-10
15663_1484	2.46718e-09	3.3162e-09	3.81031e-09	0.00681165	1.83619e-09	6.57728e-08	0.225207	0.0251875	0.146297	2.07196e-09	0.596497	1.44108e-09
15663_1908	1.98486e-10	2.20941e-10	4.01613e-10	1.07853e-10	1.51269e-10	3.2362e-08	0.131528	0.0955419	0.132842	1.38594e-10	0.640088	1.17394e-10
15663_2332	0.00430284	0.00309337	0.00338182	0.000550033	0.779447	0.0615482	0.00830214	0.053984	0.0375152	0.00832968	0.0351653	0.00438084
15663_2756	1.06288e-08	5.38577e-09	5.46142e-09	2.36296e-09	0.362777	0.497569	0.0866204	3.63053e-08	9.87304e-08	6.99577e-09	0.0530334	3.8574e-09
15663_3180	2.94141e-08	4.22987e-08	2.51239e-08	1.44595e-08	0.390516	0.498234	0.0978996	2.359e-07	2.06043e-07	2.4229e-08	0.0133492	1.63538e-08
15663_6148	0.777535	6.58658e-10	1.20892e-09	3.42333e-10	0.122608	0.0998564	1.65576e-07	2.30116e-09	2.40483e-08	1.42384e-09	6.41165e-09	8.3104e-10
15663_6572	0.544434	1.12755e-07	1.87096e-07	4.86773e-08	0.29131	0.113755	0.0504985	3.4057e-07	8.22296e-07	2.3924e-07	3.91227e-07	1.41266e-07
15663_6996	0.7029	3.74809e-10	5.18913e-09	2.44928e-10	0.0504487	0.171284	1.68442e-09	0.0753665	3.23284e-09	1.11178e-09	3.4464e-09	5.36968e-10
15663_7420	0.990713	5.40462e-10	2.58126e-09	3.57537e-10	0.00501548	4.25444e-09	2.24295e-09	0.00427125	2.12655e-09	1.76184e-09	2.61698e-09	1.01251e-09
15663_7844	0.996117	7.95271e-10	1.91898e-09	4.48383e-10	0.00167203	2.11695e-09	1.77351e-09	0.00221096	1.68984e-09	3.62835e-09	1.32323e-09	2.35888e-09
15663_8268	0.973094	5.24376e-08	6.82697e-08	1.56651e-08	2.31693e-08	1.07702e-07	9.58149e-08	0.026905	8.40915e-08	7.91257e-08	5.91237e-08	4.88312e-08
16117_1060	3.87295e-09	5.05384e-09	6.56366e-09	2.26775e-09	6.74416e-09	2.66252e-07	0.314543	3.55516e-08	0.319549	3.87664e-09	0.365908	2.43669e-09
16117_1484	6.52956e-10	1.07202e-09	9.15027e-10	0.0127938	6.87855e-10	0.27462	0.241307	2.00672e-08	0.148991	6.04295e-10	0.322289	4.25038e-10
16117_1908	1.31263e-08	1.97459e-08	2.19289e-08	9.4347e-09	1.82875e-08	3.49809e-07	0.32315	1.22469e-07	0.35984	1.43408e-08	0.317009	9.82689e-09
16117_2332	6.8035e-10	1.13071e-09	8.56137e-10	4.57041e-10	0.043472	0.270728	9.10578e-09	0.257723	0.165002	7.24677e-10	0.263076	5.0179e-10
16117_6996	0.399847	4.53429e-08	5.34408e-08	2.20657e-08	0.350886	0.249266	2.03604e-07	1.19772e-07	2.72851e-07	1.32134e-07	1.5494e-07	5.40474e-08
16117_7420	0.946419	1.31105e-08	2.14138e-08	0.00410906	0.00356315	0.0459079	8.1271e-08	1.81181e-07	7.21341e-08	2.66047e-08	4.09858e-08	1.64088e-08
16117_7844	0.967938	8.44248e-08	0.0177525	0.0104246	0.00388333	1.63655e-07	1.33341e-07	1.54644e-07	1.22636e-07	2.40217e-07	9.18779e-08	1.73379e-07
16117_8268	0.962454	7.05979e-08	0.00378843	0.0211285	0.0126256	9.96957e-08	1.04327e-07	2.49919e-06	9.60799e-08	2.86281e-07	7.97237e-08	1.8951e-07
16117_8692	0.97808	0.00773872	0.0130315	4.34772e-10	0.00115026	1.76367e-10	1.7839e-10	2.89076e-10	1.66822e-10	7.34057e-10	1.37085e-10	4.45594e-10
16117_9116	0.913696	1.34659e-07	0.0773481	2.15278e-08	0.00895469	5.29222e-08	5.6571e-08	1.11394e-07	6.11208e-08	1.73094e-07	4.39474e-08	1.0042e-07
16571_1060	2.76475e-08	3.45763e-08	2.71869e-08	1.42161e-08	0.0276307	0.386511	0.239077	2.67232e-07	3.68834e-07	2.41103e-08	0.346781	1.65293e-08
16571_1484	3.73651e-08	0.054996	1.86681e-08	0.0116915	1.79949e-08	0.344839	0.0345696	1.78597e-06	0.200908	1.68491e-08	0.352994	1.14172e-08
16571_8268	0.783481	1.20567e-08	2.30303e-07	7.67218e-09	0.170048	0.0205182	0.0238795	0.00207334	6.59205e-08	2.84345e-08	3.50548e-08	2.1521e-08
16571_8692	0.96877	2.22344e-10	4.17468e-10	0.0312299	8.89423e-11	2.12827e-10	2.08284e-10	2.11312e-10	2.09733e-10	5.66044e-10	1.54562e-10	4.21259e-10
16571_9116	0.995691	3.78817e-09	1.1511e-07	3.43774e-09	0.00430895	5.16872e-09	5.41537e-09	7.57668e-09	5.14412e-09	2.54476e-08	4.79005e-09	1.33628e-08
16571_10812	0.867461	5.59043e-08	0.112875	1.91036e-08	0.000772045	5.91406e-08	4.80135e-08	0.0188911	6.48927e-08	2.06285e-07	4.00472e-08	9.07339e-08
16571_11236	0.965272	5.84175e-08	2.29669e-07	0.0347273	2.21724e-08	8.28444e-08	4.77148e-08	6.78779e-08	7.11608e-08	7.2158e-08	4.0382e-08	4.05254e-08
16571_11660	0.821279	1.55394e-07	0.178718	9.67632e-08	9.84174e-08	1.87069e-07	2.01072e-07	2.48663e-07	1.92903e-07	1.01823e-06	1.54042e-07	5.85627e-07
16571_12084	0.916656	0.0341502	0.0491936	1.19217e-08	2.26744e-10	2.78193e-10	3.12594e-10	6.95648e-10	3.20497e-10	8.98469e-10	2.85268e-10	5.3283e-10
17025_7844	0.654924	1.30515e-09	0.0370899	9.70012e-10	0.307986	5.57717e-09	6.3817e-09	3.79886e-09	6.31267e-09	5.0015e-09	3.5095e-09	2.85959e-09
17025_8268	0.932802	1.00199e-08	0.0142729	6.30054e-09	0.0529254	1.68698e-08	1.82885e-08	2.30303e-08	1.44739e-08	5.1172e-08	1.51526e-08	3.14908e-08
17025_8692	0.998384	4.82827e-09	1.62469e-08	1.65531e-09	0.00161625	4.38458e-09	4.51119e-09	4.03244e-09	4.09413e-09	1.9356e-08	3.69372e-09	1.12641e-08
17025_9116	0.984842	0.0151574	6.05386e-08	6.36492e-09	8.67618e-09	1.68673e-08	1.66318e-08	1.51866e-08	1.5466e-08	4.62966e-08	1.5517e-08	2.61158e-08
17025_9540	0.991339	0.00866053	1.82656e-09	1.93047e-10	2.17662e-10	4.89825e-10	1.05573e-09	7.17467e-10	1.08906e-09	1.16357e-09	4.46213e-10	8.41303e-10
17025_9964	0.987489	1.20616e-08	0.00488479	8.42197e-09	0.00762616	1.74848e-08	1.81878e-08	2.17006e-08	1.70569e-08	9.93947e-08	1.47889e-08	5.88343e-08
17025_10388	0.892025	1.53389e-09	0.0228977	0.010572	0.00723893	2.40223e-09	1.983e-09	0.0598384	0.00742788	3.11944e-09	1.02246e-09	1.90216e-09
17025_10812	0.974957	6.89074e-10	9.62532e-10	3.84378e-10	5.87358e-10	1.52557e-08	2.30619e-09	3.83737e-09	0.025043	2.50469e-09	5.69198e-09	1.41493e-09
17025_11236	0.629664	5.58174e-07	0.0210555	3.06796e-07	0.34922	1.3857e-05	2.96177e-06	3.22941e-05	3.3975e-06	1.78644e-06	4.77884e-06	7.7321e-07
17025_11660	0.613441	2.65578e-08	8.12001e-08	1.96617e-08	0.336363	2.55752e-07	1.77938e-07	0.0201687	0.0300269	4.42061e-08	3.89873e-08	3.086e-08
17479_7844	0.829566	2.12859e-09	3.47188e-08	1.52868e-09	0.1395	0.020262	1.76142e-08	8.83339e-09	0.0106723	6.20066e-09	8.69257e-09	3.61901e-09
17479_8268	0.141117	0.00204393	0.00187241	0.000557489	0.000680922	0.00303907	0.00178924	0.00171535	0.0029894	0.528017	0.00179675	0.314382
17479_8692	0.472563	0.00539771	0.0108507	0.00177848	0.00303578	0.00737132	0.00638413	0.00654227	0.00776087	0.0125522	0.00855309	0.45721
17479_9116	0.956601	0.0317183	0.0116804	6.4141e-10	1.21598e-09	8.49328e-10	1.05136e-09	1.18242e-09	9.00078e-10	1.04828e-08	7.31372e-10	2.24512e-09
17479_9964	0.984568	0.0121043	0.00189146	9.7865e-08	0.00143571	6.82953e-08	1.26417e-07	1.44266e-07	7.42166e-08	2.32959e-07	6.8257e-08	1.20104e-07
17479_10388	0.963958	5.13671e-09	1.57894e-07	2.5382e-09	0.0360413	4.84203e-09	5.15158e-09	8.64481e-09	4.38299e-09	8.13393e-09	3.58524e-09	4.50522e-09
17479_10812	0.388688	2.78299e-08	3.09066e-08	1.36134e-08	0.534135	0.0626393	0.014533	3.44332e-06	3.21645e-07	5.06002e-08	6.47475e-08	2.96308e-08
17933_8268	0.709341	8.67145e-08	8.75926e-07	5.45651e-08	0.283992	0.00666342	2.91479e-07	1.82954e-07	3.01087e-07	2.21745e-07	9.73563e-07	1.56276e-07
17933_8692	0.627933	5.17642e-08	7.09464e-08	2.73164e-08	0.207403	0.164663	1.74465e-07	1.83701e-07	2.5263e-07	9.97213e-08	3.16018e-07	6.77485e-08
17933_9116	0.696417	8.87146e-11	1.62383e-10	4.50996e-11	0.0793273	0.224255	4.41832e-10	4.65145e-10	4.27582e-09	2.50992e-10	4.75432e-10	1.473e-10
17933_9540	0.935303	0.00228703	6.05532e-08	3.00031e-08	0.0286265	0.00614092	0.00339472	1.06876e-07	0.0242472	2.80012e-08	1.95545e-08	1.58206e-08
17933_9964	0.861332	0.0168735	1.01137e-07	6.42243e-09	0.121794	2.24033e-08	1.95658e-08	2.51978e-08	2.15155e-08	2.99754e-08	1.54237e-08	1.82293e-08

## Sheet: Fig.3d,e_truth;SFig.9
Truth	Atrial cardiomyocytes	Capillary endothelium	Cardiac neural crest cells & Schwann progenitor cells	Endothelium / pericytes / adventitia	Epicardial cells	Epicardium-derived cells	Fibroblast-like (related to cardiac skeleton connective tissue)	Fibroblast-like (related to larger vascular development)	Fibroblast-like (related to smaller vascular development)	Myoz2-enriched cardiomyocytes	Smooth muscle cells / fibroblast-like	Ventricular cardiomyocytes
227_2332	0.625	0	0	0	0.125	0.25	0	0	0	0	0	0
227_2756	0.708333	0.0833333	0	0.0416667	0.166667	0	0	0	0	0	0	0
227_3180	0.695652	0	0	0	0.26087	0	0	0.0434783	0	0	0	0
227_3604	0.478261	0	0	0.0434783	0.391304	0.0434783	0	0.0434783	0	0	0	0
227_4028	0.2	0	0	0	0.7	0	0	0	0	0	0.1	0
227_4452	0.3	0	0	0	0.6	0	0.1	0	0	0	0	0
681_1908	0.769231	0	0	0	0.153846	0.0769231	0	0	0	0	0	0
681_2332	0.714286	0.0357143	0	0	0.214286	0	0.0357143	0	0	0	0	0
681_2756	0.695652	0.304348	0	0	0	0	0	0	0	0	0	0
681_3180	0.5	0.5	0	0	0	0	0	0	0	0	0	0
681_3604	0.75	0.2	0	0	0	0	0	0	0.05	0	0	0
681_4028	0.888889	0	0	0	0	0	0	0.111111	0	0	0	0
681_4452	0.869565	0.0869565	0	0	0	0	0	0	0	0.0434783	0	0
681_4876	0.684211	0	0	0	0.315789	0	0	0	0	0	0	0
1135_1484	1	0	0	0	0	0	0	0	0	0	0	0
1135_1908	0.909091	0.0909091	0	0	0	0	0	0	0	0	0	0
1135_2332	0.714286	0.285714	0	0	0	0	0	0	0	0	0	0
1135_2756	0.809524	0.142857	0	0.047619	0	0	0	0	0	0	0	0
1135_3180	0.833333	0.0833333	0	0.0416667	0	0	0	0	0	0.0416667	0	0
1135_3604	0.857143	0.142857	0	0	0	0	0	0	0	0	0	0
1135_4028	0.583333	0.25	0	0	0	0	0	0.166667	0	0	0	0
1135_4876	0.772727	0.0909091	0	0.0909091	0	0	0.0454545	0	0	0	0	0
1135_5300	0.785714	0	0	0	0.214286	0	0	0	0	0	0	0
1135_9540	0	0	0	0	0.333333	0.166667	0	0.333333	0	0	0.166667	0
1135_9964	0	0.1	0	0.2	0.1	0.2	0	0.2	0.1	0	0.1	0
1135_10388	0	0.166667	0	0.0833333	0.0833333	0.0833333	0.166667	0.25	0.166667	0	0	0
1135_10812	0	0	0	0	0.166667	0.5	0	0.166667	0.166667	0	0	0
1589_1060	0.9	0	0	0	0.1	0	0	0	0	0	0	0
1589_1484	0.904762	0.047619	0	0.047619	0	0	0	0	0	0	0	0
1589_1908	0.705882	0.235294	0	0.0588235	0	0	0	0	0	0	0	0
1589_2332	0.888889	0.0555556	0	0.0555556	0	0	0	0	0	0	0	0
1589_2756	0.78125	0.1875	0	0.03125	0	0	0	0	0	0	0	0
1589_4876	0.947368	0	0	0	0	0	0.0526316	0	0	0	0	0
1589_5300	0.761905	0	0	0.047619	0.0952381	0	0.047619	0	0	0	0.047619	0
1589_8692	0.166667	0	0	0.0833333	0	0.25	0	0	0	0.166667	0	0.333333
1589_9116	0.0833333	0.0277778	0	0	0.0277778	0.25	0.0277778	0.0833333	0.138889	0.222222	0	0.138889
1589_9540	0.0357143	0	0	0	0	0.107143	0	0.0714286	0.107143	0.357143	0	0.321429
1589_9964	0.15	0	0	0	0	0	0.05	0.05	0.1	0.3	0	0.35
1589_10388	0	0.1	0	0.1	0	0	0	0.1	0.1	0.4	0	0.2
1589_10812	0.0714286	0	0	0.0714286	0	0.142857	0.0714286	0.0714286	0.214286	0.214286	0	0.142857
1589_11236	0.047619	0.047619	0	0.142857	0.047619	0	0	0.142857	0.047619	0.428571	0	0.0952381
1589_11660	0.117647	0	0	0.0588235	0.0588235	0.176471	0	0.117647	0.0588235	0.117647	0	0.294118
1589_12084	0.0526316	0	0	0.0526316	0.0526316	0.263158	0.105263	0.105263	0	0.263158	0	0.105263
1589_12508	0	0.125	0	0	0.375	0	0	0	0.25	0	0	0.25
2043_1484	0.772727	0.0909091	0	0	0.136364	0	0	0	0	0	0	0
2043_1908	1	0	0	0	0	0	0	0	0	0	0	0
2043_2332	0.65	0.05	0	0	0.2	0.05	0	0	0	0.05	0	0
2043_2756	0.921053	0	0	0.0263158	0	0	0	0	0	0.0526316	0	0
2043_4876	0.882353	0.117647	0	0	0	0	0	0	0	0	0	0
2043_5300	0.722222	0.0555556	0	0.111111	0	0	0	0.111111	0	0	0	0
2043_5724	0.222222	0	0	0.111111	0.444444	0	0.111111	0.111111	0	0	0	0
2043_7420	0	0	0	0	0.666667	0.111111	0.111111	0.111111	0	0	0	0
2043_8692	0.0416667	0.0833333	0	0.125	0	0	0	0.0833333	0.0833333	0.291667	0	0.291667
2043_9116	0.142857	0.0285714	0	0.0285714	0.0285714	0.0571429	0	0.114286	0.0857143	0.257143	0	0.257143
2043_9540	0	0	0	0.047619	0	0	0	0.142857	0.0952381	0.333333	0	0.380952
2043_9964	0	0	0	0	0	0	0	0.142857	0.190476	0.428571	0	0.238095
2043_10388	0	0	0	0	0	0	0	0	0.25	0	0	0.75
2043_10812	0.0952381	0	0	0.0952381	0	0	0.047619	0.0952381	0.047619	0.333333	0	0.285714
2043_11236	0.0909091	0	0	0.181818	0	0	0	0.181818	0.181818	0.272727	0	0.0909091
2043_11660	0	0	0	0	0	0	0	0	0.0769231	0.538462	0	0.384615
2043_12084	0.08	0	0	0.04	0	0	0	0.08	0.08	0.4	0	0.32
2043_12508	0.0344828	0.0344828	0	0.137931	0	0.0344828	0	0.172414	0.0689655	0.344828	0	0.172414
2043_12932	0.0833333	0.0833333	0	0	0.0833333	0	0	0.25	0	0.166667	0.0833333	0.25
2043_13356	0	0	0	0	0.1	0.1	0.3	0.2	0	0.1	0	0.2
2497_1060	0.588235	0	0	0	0.176471	0.117647	0.0588235	0	0	0	0.0588235	0
2497_1484	0.368421	0	0	0	0.473684	0.157895	0	0	0	0	0	0
2497_1908	0.545455	0	0	0	0.242424	0.030303	0.0606061	0.0606061	0	0	0.0606061	0
2497_2332	0.47619	0	0	0.047619	0.285714	0	0.047619	0	0.0952381	0.047619	0	0
2497_2756	0.703704	0.148148	0	0.0740741	0	0	0	0	0	0.0740741	0	0
2497_4876	0.875	0	0	0.0625	0	0	0	0	0	0.0625	0	0
2497_5300	0.869565	0	0	0.0434783	0	0	0	0.0869565	0	0	0	0
2497_5724	0.428571	0	0	0	0.428571	0	0	0	0	0	0.142857	0
2497_8692	0	0	0	0.208333	0	0	0	0.166667	0	0.416667	0	0.208333
2497_9116	0	0.0357143	0	0	0.0357143	0	0	0.0714286	0.0714286	0.464286	0	0.321429
2497_9540	0	0	0	0.0555556	0	0	0	0	0	0.666667	0	0.277778
2497_9964	0.0588235	0.0588235	0	0	0	0	0	0.0588235	0	0.470588	0	0.352941
2497_10388	0	0.181818	0	0	0	0	0	0.181818	0	0.363636	0	0.272727
2497_10812	0.0526316	0.0526316	0	0	0	0	0.0526316	0	0	0.526316	0	0.315789
2497_11236	0.0714286	0	0	0	0	0	0	0.142857	0	0.428571	0	0.357143
2497_11660	0.0588235	0	0	0.117647	0	0	0.0588235	0.0588235	0	0.529412	0	0.176471
2497_12084	0.0416667	0.0416667	0	0	0	0	0	0.0416667	0.0416667	0.583333	0	0.25
2497_12508	0	0	0	0.12	0	0	0.04	0.2	0	0.56	0	0.08
2497_12932	0.0555556	0	0	0.111111	0	0	0.0555556	0.111111	0	0.333333	0	0.333333
2497_13356	0.047619	0.047619	0	0.333333	0	0	0	0.238095	0	0.190476	0	0.142857
2497_13780	0.133333	0	0	0.133333	0	0	0.0666667	0.133333	0.2	0.266667	0	0.0666667
2497_14204	0.25	0	0	0.125	0	0.125	0	0	0	0.25	0	0.25
2951_1060	0.8125	0	0	0	0	0	0	0.1875	0	0	0	0
2951_1484	0.59375	0	0	0	0.125	0.03125	0.0625	0.0625	0.0625	0	0.0625	0
2951_1908	0.653846	0.153846	0	0.0769231	0.0769231	0	0	0.0384615	0	0	0	0
2951_2332	0.75	0	0	0	0	0	0	0	0	0.25	0	0
2951_2756	0.875	0.0625	0	0.0625	0	0	0	0	0	0	0	0
2951_4876	1	0	0	0	0	0	0	0	0	0	0	0
2951_5300	0.71875	0	0	0.03125	0.09375	0.0625	0	0.0625	0	0.03125	0	0
2951_8692	0	0	0	0	0	0	0	0	0.0555556	0.555556	0	0.388889
2951_9116	0.0625	0.1875	0	0.125	0	0	0	0.1875	0.0625	0.375	0	0
2951_9540	0.0434783	0.0434783	0	0.0434783	0	0	0	0.130435	0.0434783	0.434783	0	0.26087
2951_9964	0.047619	0.047619	0	0.047619	0	0	0	0	0	0.380952	0	0.47619
2951_10388	0.1875	0.125	0	0.0625	0	0	0	0	0	0.375	0	0.25
2951_10812	0.2	0.0666667	0	0	0	0	0	0	0	0.266667	0	0.466667
2951_11236	0.0526316	0.105263	0	0.0526316	0	0	0	0.0526316	0	0.315789	0	0.421053
2951_11660	0.0384615	0.153846	0	0.0384615	0	0.0384615	0	0	0	0.346154	0	0.384615
2951_12084	0.178571	0.0357143	0	0.0714286	0	0	0	0	0	0.321429	0	0.392857
2951_12508	0	0.0526316	0	0	0	0	0	0.105263	0.0526316	0.473684	0	0.315789
2951_12932	0.166667	0	0	0.0555556	0	0	0	0	0	0.333333	0	0.444444
2951_13356	0.142857	0	0	0.142857	0	0	0	0.047619	0	0.428571	0	0.238095
2951_13780	0.04	0	0	0.04	0	0	0	0.04	0.08	0.56	0	0.24
2951_14204	0.0357143	0	0	0.0357143	0.0357143	0	0.0357143	0.107143	0.107143	0.535714	0	0.107143
3405_1060	0	0	0	0	0.888889	0.111111	0	0	0	0	0	0
3405_1484	0.454545	0	0	0	0.363636	0.0454545	0.0909091	0	0.0454545	0	0	0
3405_1908	0.777778	0	0	0.166667	0	0	0	0	0	0.0555556	0	0
3405_2332	0.9375	0	0	0	0	0	0	0	0	0.0625	0	0
3405_2756	0.923077	0	0	0	0	0	0	0	0	0.0769231	0	0
3405_5300	0.69697	0.030303	0	0.0606061	0.0909091	0	0.0606061	0.0606061	0	0	0	0
3405_6572	0	0	0	0	0.181818	0.272727	0.181818	0	0.0909091	0	0.272727	0
3405_6996	0	0	0	0	0.0714286	0.642857	0.0714286	0	0.0714286	0	0.142857	0
3405_8692	0.05	0.05	0	0	0	0	0	0	0.05	0.5	0	0.35
3405_9116	0.111111	0.0555556	0	0.0555556	0	0	0.0555556	0.0555556	0	0.555556	0	0.111111
3405_9540	0	0.037037	0	0	0	0.037037	0.037037	0.111111	0.037037	0.481481	0	0.259259
3405_9964	0.181818	0	0	0	0	0	0	0.0909091	0.0454545	0.409091	0	0.272727
3405_10388	0.0666667	0	0	0	0	0	0	0.0666667	0	0.666667	0	0.2
3405_10812	0.1	0	0	0	0	0	0	0	0.05	0.55	0	0.3
3405_11236	0.130435	0.130435	0	0.0869565	0	0	0	0.0869565	0.0434783	0.26087	0	0.26087
3405_11660	0.166667	0.166667	0	0.0555556	0	0	0	0	0	0.333333	0	0.277778
3405_12084	0.0952381	0.190476	0	0.047619	0	0	0	0	0	0.380952	0	0.285714
3405_12508	0.142857	0.214286	0	0	0	0	0.0714286	0.0714286	0	0.214286	0	0.285714
3405_12932	0.0666667	0.133333	0	0.0666667	0	0	0	0.0666667	0	0.4	0	0.266667
3405_13356	0.05	0	0	0	0	0	0	0.1	0	0.55	0	0.3
3405_13780	0.103448	0.137931	0	0.137931	0	0	0.0344828	0	0	0.482759	0	0.103448
3405_14204	0.05	0	0	0.15	0	0	0	0	0.05	0.3	0	0.45
3405_14628	0.0952381	0	0	0.047619	0.047619	0	0	0.0952381	0.142857	0.333333	0	0.238095
3405_15052	0	0	0	0	0.4	0	0	0.1	0.1	0.1	0	0.3
3859_1060	0.153846	0	0	0	0.769231	0.0769231	0	0	0	0	0	0
3859_1484	0.7	0.1	0	0.1	0.1	0	0	0	0	0	0	0
3859_1908	0.928571	0	0	0.0714286	0	0	0	0	0	0	0	0
3859_2332	0.692308	0.115385	0	0.0769231	0	0	0	0	0	0.115385	0	0
3859_5300	0.939394	0.030303	0	0	0	0	0	0	0	0.030303	0	0
3859_5724	0.6875	0	0	0	0.125	0.0625	0.0625	0	0	0	0.0625	0
3859_6148	0	0	0	0	0.285714	0.571429	0.142857	0	0	0	0	0
3859_6572	0	0	0	0.0416667	0.0416667	0.541667	0.0833333	0.0833333	0.208333	0	0	0
3859_6996	0	0.230769	0	0.0769231	0	0.0769231	0.307692	0	0.153846	0	0.153846	0
3859_8692	0.0769231	0.192308	0	0.115385	0	0	0.0384615	0.0384615	0	0.307692	0.0384615	0.192308
3859_9116	0.03125	0.09375	0	0.125	0	0	0.03125	0.0625	0.0625	0.5	0	0.09375
3859_9540	0.0909091	0.0454545	0	0.0454545	0	0	0.0909091	0.136364	0.0454545	0.409091	0	0.136364
3859_9964	0.0454545	0.181818	0.0454545	0.136364	0	0	0.0454545	0.0454545	0	0.454545	0	0.0454545
3859_10388	0.15	0.05	0	0	0	0	0	0.05	0	0.55	0	0.2
3859_10812	0.1	0.05	0	0.05	0	0	0	0.1	0.05	0.35	0	0.3
3859_11236	0.125	0	0	0.0625	0	0	0	0	0.0625	0.5	0	0.25
3859_11660	0.157895	0	0	0.105263	0	0	0	0.0526316	0	0.578947	0	0.105263
3859_12084	0.0666667	0.0333333	0	0.1	0	0	0	0.166667	0.0333333	0.533333	0	0.0666667
3859_12508	0.0555556	0.0555556	0	0	0	0	0	0.0555556	0.0555556	0.5	0	0.277778
3859_12932	0.0769231	0	0	0.0769231	0	0	0	0.153846	0.0769231	0.307692	0	0.307692
3859_13356	0	0.125	0	0	0	0	0	0.0625	0	0.4375	0	0.375
3859_13780	0.173913	0.130435	0	0.0869565	0	0	0	0.0869565	0	0.391304	0	0.130435
3859_14204	0.0740741	0	0	0.111111	0	0	0	0.0740741	0.037037	0.481481	0	0.222222
3859_14628	0.173913	0	0	0.130435	0	0	0.130435	0	0.0434783	0.521739	0	0
3859_15052	0.0384615	0.0384615	0	0.0769231	0	0.0384615	0	0.153846	0.0769231	0.230769	0	0.346154
4313_1060	0.285714	0	0	0.0714286	0.571429	0.0714286	0	0	0	0	0	0
4313_1484	0.892857	0.0357143	0	0.0714286	0	0	0	0	0	0	0	0
4313_1908	0.875	0.0833333	0	0	0	0	0	0	0	0.0416667	0	0
4313_2332	0.969697	0	0	0	0	0	0	0	0	0.030303	0	0
4313_2756	0.705882	0.117647	0	0	0	0	0	0	0	0.117647	0.0588235	0
4313_5300	1	0	0	0	0	0	0	0	0	0	0	0
4313_5724	0.807692	0.0384615	0	0.0769231	0	0	0	0.0384615	0	0.0384615	0	0
4313_6148	0	0.230769	0	0.0769231	0	0.0769231	0.153846	0.307692	0.153846	0	0	0
4313_6572	0	0.0344828	0	0.0344828	0	0.172414	0.0344828	0.310345	0.206897	0	0.206897	0
4313_8692	0.0384615	0.269231	0	0.0769231	0	0	0.0384615	0.153846	0	0.307692	0.0384615	0.0769231
4313_9116	0	0.111111	0	0.0740741	0	0	0	0.148148	0.037037	0.518519	0	0.111111
4313_9540	0.0344828	0.137931	0	0.206897	0	0	0	0.0344828	0	0.37931	0	0.206897
4313_9964	0	0.0588235	0	0.0588235	0	0	0	0.0588235	0	0.647059	0	0.176471
4313_10388	0.0434783	0	0	0.0434783	0	0	0	0.0434783	0.0869565	0.478261	0	0.304348
4313_10812	0	0.0769231	0	0	0	0	0	0	0.230769	0.461538	0	0.230769
4313_11660	0.0625	0	0.0625	0.0625	0	0	0	0	0	0.8125	0	0
4313_12084	0	0.0526316	0	0.105263	0	0	0	0	0	0.789474	0	0.0526316
4313_12508	0.230769	0.0769231	0	0.0769231	0	0	0	0.0769231	0	0.384615	0	0.153846
4313_12932	0.0909091	0.0909091	0	0	0	0	0	0	0	0.5	0	0.318182
4313_13356	0.173913	0	0	0.0434783	0	0	0	0	0.0434783	0.565217	0	0.173913
4313_13780	0.136364	0.136364	0	0.0454545	0	0	0	0	0	0.590909	0	0.0909091
4313_14204	0.111111	0.166667	0	0	0	0	0	0	0	0.388889	0	0.333333
4313_14628	0	0.0625	0	0.0625	0	0	0	0.0625	0	0.625	0	0.1875
4313_15052	0	0.0714286	0	0	0	0	0	0	0.142857	0.357143	0	0.428571
4313_15476	0.0526316	0.0526316	0	0.105263	0	0.0526316	0	0.157895	0	0.473684	0	0.105263
4767_1060	0.8	0	0	0	0.133333	0.0333333	0	0	0.0333333	0	0	0
4767_1484	0.866667	0	0	0.0333333	0	0	0	0	0	0.1	0	0
4767_1908	0.869565	0.0869565	0	0.0434783	0	0	0	0	0	0	0	0
4767_2332	0.878788	0.0909091	0	0	0	0	0	0	0	0.030303	0	0
4767_2756	0.833333	0.0416667	0	0.125	0	0	0	0	0	0	0	0
4767_3180	1	0	0	0	0	0	0	0	0	0	0	0
4767_8692	0.0857143	0	0	0.0571429	0	0.0857143	0.171429	0.114286	0.0571429	0.228571	0.0285714	0.171429
4767_9116	0.103448	0.0344828	0	0.0689655	0	0.0344828	0.137931	0.0344828	0	0.482759	0	0.103448
4767_9540	0.08	0.12	0	0.08	0	0	0.08	0	0	0.56	0	0.08
4767_9964	0	0.166667	0	0.0833333	0	0	0	0.0833333	0	0.5	0	0.166667
4767_12508	0	0	0	0.111111	0	0	0	0	0	0.611111	0	0.277778
4767_12932	0.125	0.125	0	0.125	0	0	0	0.0625	0	0.4375	0	0.125
4767_13356	0.0344828	0.0689655	0	0.0689655	0	0	0	0.0689655	0	0.689655	0	0.0689655
4767_13780	0.05	0.05	0	0.05	0	0	0	0.1	0	0.65	0	0.1
4767_14628	0.222222	0.111111	0	0	0	0	0	0	0	0.333333	0	0.333333
4767_15052	0.0625	0	0	0	0	0	0	0	0.125	0.1875	0	0.625
4767_15476	0.142857	0	0	0.142857	0	0	0	0.190476	0	0.333333	0	0.190476
4767_15900	0	0.0833333	0	0.0833333	0	0	0.0833333	0.416667	0.166667	0.166667	0	0
5221_636	0.111111	0	0	0	0.333333	0.222222	0.111111	0	0	0	0.222222	0
5221_1060	0.916667	0.0416667	0	0.0416667	0	0	0	0	0	0	0	0
5221_1484	1	0	0	0	0	0	0	0	0	0	0	0
5221_1908	0.842105	0.0526316	0	0.105263	0	0	0	0	0	0	0	0
5221_2332	0.8	0.0666667	0	0.133333	0	0	0	0	0	0	0	0
5221_2756	0.823529	0	0	0	0	0	0	0	0	0.176471	0	0
5221_6572	0.791667	0.0833333	0	0.0833333	0	0	0	0	0	0.0416667	0	0
5221_6996	0.666667	0	0	0.2	0	0	0	0	0	0.133333	0	0
5221_7420	0.714286	0	0	0.285714	0	0	0	0	0	0	0	0
5221_7844	0.875	0	0	0.125	0	0	0	0	0	0	0	0
5221_8268	0.533333	0	0	0.0666667	0	0	0.133333	0.133333	0	0	0.133333	0
5221_8692	0.333333	0.037037	0	0.185185	0.037037	0.037037	0.148148	0.037037	0.037037	0.111111	0.037037	0
5221_9116	0.115385	0.115385	0	0.192308	0	0	0.0384615	0.0769231	0	0.423077	0	0.0384615
5221_9540	0.125	0.25	0	0.1875	0	0	0.1875	0	0.0625	0.1875	0	0
5221_9964	0.0625	0.125	0	0.0625	0.0625	0	0.25	0	0.0625	0.3125	0	0.0625
5221_10812	0	0.0625	0	0.125	0	0	0	0	0	0.625	0	0.1875
5221_11236	0	0.133333	0	0.266667	0	0	0	0.133333	0	0.4	0	0.0666667
5221_11660	0.0714286	0.214286	0	0.0714286	0	0	0	0.142857	0	0.285714	0	0.214286
5221_12508	0	0.166667	0	0.0555556	0	0	0	0.0555556	0.0555556	0.5	0	0.166667
5221_12932	0.0869565	0.217391	0	0	0	0	0	0.0434783	0	0.434783	0	0.217391
5221_13356	0.142857	0.0714286	0	0.178571	0	0	0	0	0	0.535714	0	0.0714286
5221_13780	0	0.153846	0	0.0769231	0	0	0	0.0769231	0	0.615385	0	0.0769231
5221_14204	0.111111	0.0555556	0	0.111111	0	0	0	0	0	0.5	0	0.222222
5221_15476	0	0	0	0.111111	0	0	0.0555556	0.111111	0	0.388889	0	0.333333
5221_15900	0	0.166667	0	0.0833333	0.0833333	0	0.166667	0.25	0	0.0833333	0	0.166667
5675_1060	0.666667	0.291667	0	0.0416667	0	0	0	0	0	0	0	0
5675_1484	0.941176	0.0588235	0	0	0	0	0	0	0	0	0	0
5675_1908	1	0	0	0	0	0	0	0	0	0	0	0
5675_2332	0.652174	0.26087	0	0.0869565	0	0	0	0	0	0	0	0
5675_2756	0.684211	0.210526	0	0.0526316	0	0	0	0	0	0.0526316	0	0
5675_5724	0.64	0.12	0	0.12	0	0	0	0.04	0	0.08	0	0
5675_6148	0.583333	0.166667	0	0.0833333	0	0	0	0.0833333	0	0.0833333	0	0
5675_6572	0.772727	0.181818	0	0	0	0	0	0.0454545	0	0	0	0
5675_6996	0.65	0	0	0.15	0	0	0	0.15	0	0.05	0	0
5675_7420	0.833333	0	0	0.166667	0	0	0	0	0	0	0	0
5675_7844	0.842105	0	0	0.0526316	0	0	0.0526316	0.0526316	0	0	0	0
5675_8268	0.647059	0	0	0.352941	0	0	0	0	0	0	0	0
5675_9116	0.12	0.04	0	0.12	0	0	0.24	0.04	0	0.44	0	0
5675_9540	0	0.227273	0	0	0	0	0.454545	0.136364	0	0.136364	0.0454545	0
5675_9964	0	0.0526316	0	0	0	0.0526316	0.368421	0.526316	0	0	0	0
5675_10388	0	0.142857	0	0.0714286	0	0	0.357143	0.214286	0	0.214286	0	0
5675_10812	0	0.125	0	0	0	0	0.125	0	0.0625	0.5	0	0.1875
5675_11660	0	0.5625	0	0.1875	0	0	0	0.0625	0	0.1875	0	0
5675_12084	0	0.2	0	0.1	0.05	0	0.05	0.15	0	0.3	0	0.15
5675_12508	0.047619	0.047619	0.047619	0.047619	0.047619	0	0	0.047619	0.047619	0.619048	0	0.047619
5675_12932	0.125	0	0	0	0	0	0	0	0	0.8125	0	0.0625
5675_13356	0.1	0.1	0	0	0	0	0	0.05	0	0.6	0	0.15
5675_13780	0	0.0833333	0	0.0833333	0	0	0	0.0833333	0	0.666667	0	0.0833333
5675_14204	0.105263	0.105263	0	0.105263	0	0	0	0.0526316	0	0.368421	0	0.263158
5675_14628	0.117647	0.0588235	0	0.176471	0	0	0	0	0	0.294118	0	0.352941
5675_15476	0.05	0.05	0	0	0	0	0	0.15	0.05	0.3	0	0.4
6129_1060	0.833333	0	0	0	0.0555556	0.0555556	0.0555556	0	0	0	0	0
6129_1484	0.692308	0.0384615	0	0	0.230769	0.0384615	0	0	0	0	0	0
6129_1908	0.818182	0	0	0.0454545	0	0.0454545	0.0454545	0.0454545	0	0	0	0
6129_2332	0.823529	0.117647	0	0.0588235	0	0	0	0	0	0	0	0
6129_2756	0.827586	0	0	0.0344828	0	0	0	0	0	0.137931	0	0
6129_5724	0.884615	0.115385	0	0	0	0	0	0	0	0	0	0
6129_6148	0.9375	0	0	0	0	0	0	0	0	0.0625	0	0
6129_6572	0.95	0.05	0	0	0	0	0	0	0	0	0	0
6129_6996	0.666667	0	0	0.111111	0	0	0	0.111111	0.0555556	0.0555556	0	0
6129_7420	0.75	0.1	0	0.05	0	0	0	0.05	0.05	0	0	0
6129_7844	0.785714	0	0	0.0714286	0	0	0.0714286	0.0714286	0	0	0	0
6129_8268	0.842105	0	0	0.105263	0	0	0	0	0	0.0526316	0	0
6129_9116	0	0.0588235	0	0	0	0	0.705882	0.235294	0	0	0	0
6129_9540	0	0.04	0	0	0	0	0.76	0.12	0.08	0	0	0
6129_10388	0	0.0434783	0	0.0434783	0	0.0434783	0.130435	0.217391	0.0869565	0.347826	0	0.0869565
6129_10812	0.047619	0.0952381	0	0.285714	0	0	0	0	0.047619	0.47619	0	0.047619
6129_11236	0	0.0588235	0	0.0588235	0.0588235	0	0	0.176471	0.0588235	0.352941	0	0.235294
6129_11660	0	0.1	0	0.1	0	0	0	0.1	0	0.3	0	0.4
6129_12508	0.0454545	0.0454545	0	0.0909091	0	0	0.0454545	0.0909091	0	0.636364	0	0.0454545
6129_12932	0	0.047619	0	0.047619	0	0	0	0.047619	0	0.285714	0	0.571429
6129_13356	0.142857	0.047619	0	0.047619	0	0	0	0.047619	0	0.619048	0	0.0952381
6129_13780	0.125	0.0625	0	0.1875	0	0	0	0	0	0.4375	0	0.1875
6129_14204	0.130435	0.0434783	0	0.130435	0	0	0	0.0434783	0	0.478261	0	0.173913
6129_14628	0.0833333	0	0	0.166667	0	0	0	0.0833333	0	0.5	0	0.166667
6129_15052	0.133333	0	0	0	0	0	0	0.133333	0.0666667	0.266667	0	0.4
6129_15476	0.125	0	0	0.0833333	0	0	0	0.0416667	0	0.541667	0	0.208333
6583_1484	0.923077	0	0	0	0.0769231	0	0	0	0	0	0	0
6583_1908	0.9	0	0	0	0	0	0.05	0	0	0	0.05	0
6583_2332	0.777778	0	0	0	0	0	0.166667	0	0.0555556	0	0	0
6583_2756	0.692308	0	0	0	0	0	0.0769231	0.0769231	0.115385	0.0384615	0	0
6583_3180	0.857143	0	0	0.142857	0	0	0	0	0	0	0	0
6583_5300	0.956522	0.0434783	0	0	0	0	0	0	0	0	0	0
6583_5724	0.678571	0.214286	0	0.0357143	0	0	0	0	0	0.0714286	0	0
6583_6148	0.894737	0	0	0.105263	0	0	0	0	0	0	0	0
6583_6572	0.933333	0.0666667	0	0	0	0	0	0	0	0	0	0
6583_6996	0.8	0	0	0.12	0	0	0.04	0	0.04	0	0	0
6583_7420	0.681818	0.0909091	0	0.0909091	0	0	0.0454545	0.0909091	0	0	0	0
6583_7844	0.789474	0	0	0.105263	0	0	0.105263	0	0	0	0	0
6583_8268	0.705882	0	0	0.117647	0	0	0	0.0588235	0	0.117647	0	0
6583_9116	0	0.125	0	0	0	0	0.5625	0.125	0.125	0.0625	0	0
6583_9540	0	0.047619	0	0.0952381	0	0	0.333333	0.333333	0	0.190476	0	0
6583_10388	0.0384615	0.0384615	0	0.0384615	0	0	0.0769231	0.0384615	0.0769231	0.423077	0	0.269231
6583_10812	0.0555556	0	0	0.0555556	0.0555556	0	0	0.166667	0.0555556	0.444444	0	0.166667
6583_11236	0.1	0	0	0.1	0	0	0.1	0.1	0	0.3	0	0.3
6583_11660	0	0	0	0	0	0	0.181818	0.0909091	0	0.636364	0	0.0909091
6583_12084	0.142857	0.047619	0	0.142857	0	0	0	0.047619	0	0.571429	0	0.047619
6583_12508	0.0714286	0	0	0.0714286	0	0	0	0	0	0.607143	0	0.25
6583_12932	0.227273	0	0	0	0	0	0	0.0454545	0.0454545	0.409091	0	0.272727
6583_13356	0.190476	0	0	0.047619	0	0	0	0.047619	0	0.571429	0	0.142857
6583_13780	0.0434783	0.0434783	0	0.0869565	0	0	0	0	0	0.652174	0	0.173913
6583_14204	0.0526316	0.0526316	0	0	0	0	0	0.0526316	0	0.421053	0	0.421053
6583_14628	0.0909091	0	0	0.0454545	0	0	0	0	0.0454545	0.227273	0	0.590909
6583_15052	0	0	0	0.047619	0	0	0	0.0952381	0.0952381	0.47619	0	0.285714
6583_15476	0.111111	0.111111	0	0.0555556	0	0	0	0.111111	0	0.444444	0	0.166667
7037_1060	0.0625	0	0.125	0	0.4375	0.125	0.0625	0	0.0625	0	0.125	0
7037_1484	0.966667	0	0	0.0333333	0	0	0	0	0	0	0	0
7037_1908	0.896552	0.0344828	0.0344828	0	0	0	0	0	0	0.0344828	0	0
7037_2332	1	0	0	0	0	0	0	0	0	0	0	0
7037_2756	0.885714	0	0	0	0	0	0	0	0	0.114286	0	0
7037_3180	0.809524	0	0	0.0952381	0	0	0	0	0	0.0952381	0	0
7037_4876	0.857143	0.0714286	0	0	0	0	0	0	0	0.0714286	0	0
7037_5300	0.333333	0.666667	0	0	0	0	0	0	0	0	0	0
7037_5724	0.5	0.3125	0	0.1875	0	0	0	0	0	0	0	0
7037_6148	0.904762	0.047619	0	0.047619	0	0	0	0	0	0	0	0
7037_6572	0.888889	0	0	0.0555556	0	0	0	0.0555556	0	0	0	0
7037_6996	0.888889	0	0	0	0	0	0	0.111111	0	0	0	0
7037_7420	0.947368	0	0	0	0	0	0	0	0	0.0526316	0	0
7037_7844	0.833333	0	0	0	0	0	0.0833333	0.0833333	0	0	0	0
7037_8268	0.625	0	0	0.25	0	0	0	0	0	0.125	0	0
7037_9540	0.05	0.1	0	0.05	0	0	0.2	0.1	0.05	0.45	0	0
7037_9964	0.153846	0.0769231	0	0	0	0	0.153846	0.0769231	0.230769	0.307692	0	0
7037_10388	0.0909091	0	0	0.0454545	0	0.0454545	0.227273	0.136364	0	0.318182	0	0.136364
7037_10812	0.0909091	0	0	0.0454545	0	0	0	0.318182	0	0.409091	0	0.136364
7037_11236	0.190476	0	0	0.047619	0	0	0	0.047619	0	0.619048	0	0.0952381
7037_11660	0.1875	0	0	0	0	0	0	0	0	0.75	0	0.0625
7037_12084	0.1	0.05	0	0	0	0	0	0.1	0	0.65	0	0.1
7037_12508	0.125	0.0416667	0.0416667	0.0833333	0.0416667	0	0	0.125	0	0.375	0	0.166667
7037_12932	0.0588235	0.0588235	0	0.117647	0	0	0.0588235	0.235294	0	0.411765	0	0.0588235
7037_13356	0	0	0	0.380952	0.047619	0	0	0.047619	0	0.52381	0	0
7037_13780	0.266667	0	0	0.1	0	0	0	0.133333	0	0.333333	0	0.166667
7037_14204	0	0.05	0	0.05	0	0	0	0.2	0.1	0.45	0	0.15
7037_14628	0.0666667	0	0	0.0333333	0	0	0.0333333	0.133333	0	0.4	0	0.333333
7037_15052	0.0952381	0	0	0.047619	0	0	0.047619	0.0952381	0	0.380952	0	0.333333
7037_15476	0.153846	0	0	0	0	0	0.0769231	0.0769231	0	0.384615	0	0.307692
7491_1060	0.227273	0.0454545	0.0454545	0	0.181818	0.227273	0.0909091	0	0	0	0.181818	0
7491_1484	0.777778	0.037037	0.037037	0	0	0	0.037037	0.0740741	0	0	0.037037	0
7491_1908	0.896552	0	0	0.0689655	0	0.0344828	0	0	0	0	0	0
7491_2332	0.866667	0	0	0.0333333	0	0	0	0.0666667	0	0.0333333	0	0
7491_2756	0.972973	0	0	0	0	0	0	0	0	0.027027	0	0
7491_3180	0.833333	0	0	0.0833333	0	0	0	0	0	0.0833333	0	0
7491_4876	0.866667	0	0	0.0666667	0	0	0	0	0	0	0.0666667	0
7491_5300	0.529412	0.411765	0	0	0	0	0	0.0588235	0	0	0	0
7491_5724	0.95	0.05	0	0	0	0	0	0	0	0	0	0
7491_6148	0.842105	0	0.0526316	0	0	0	0	0.0526316	0	0.0526316	0	0
7491_6572	0.65	0.05	0	0.2	0	0	0	0.05	0	0.05	0	0
7491_6996	0.809524	0	0	0.047619	0	0.047619	0	0.047619	0	0	0.047619	0
7491_7420	0.24	0.04	0	0	0	0.04	0.28	0.12	0.12	0.08	0.08	0
7491_7844	0.692308	0.0769231	0	0	0	0	0.0769231	0.0769231	0	0.0769231	0	0
7491_8268	0.809524	0	0	0.142857	0	0	0	0	0	0.047619	0	0
7491_9540	0	0	0	0	0	0	0.285714	0.0714286	0.0714286	0.428571	0	0.142857
7491_9964	0.105263	0	0	0.315789	0	0	0.0526316	0.0526316	0.0526316	0.315789	0	0.105263
7491_10388	0.0833333	0	0	0.0833333	0	0	0.125	0.25	0.0416667	0.333333	0	0.0833333
7491_10812	0	0	0	0.0588235	0	0	0	0.117647	0.235294	0.470588	0	0.117647
7491_11236	0.0666667	0	0	0.0666667	0	0	0.0666667	0.133333	0	0.533333	0	0.133333
7491_11660	0	0	0	0.0526316	0	0	0	0.263158	0.0526316	0.526316	0	0.105263
7491_12084	0.0434783	0.0434783	0	0.130435	0	0	0	0.0869565	0	0.521739	0	0.173913
7491_12508	0.0869565	0.0434783	0	0.0434783	0.0434783	0	0	0	0	0.73913	0	0.0434783
7491_12932	0.0909091	0	0	0	0	0	0.0454545	0	0	0.590909	0	0.272727
7491_13356	0.333333	0.0555556	0	0	0	0	0	0.111111	0	0.444444	0	0.0555556
7491_13780	0.0714286	0.0357143	0	0.0357143	0	0	0.0357143	0.107143	0	0.607143	0	0.107143
7491_14204	0.047619	0	0	0.047619	0	0	0	0.238095	0.0952381	0.52381	0	0.047619
7491_14628	0.0454545	0	0	0.181818	0	0	0.0454545	0.0454545	0.0454545	0.318182	0	0.318182
7491_15052	0.130435	0	0	0.130435	0	0	0	0.130435	0	0.391304	0	0.217391
7491_15476	0.0625	0	0	0	0.0625	0	0	0.125	0	0.6875	0	0.0625
7491_15900	0	0.047619	0	0.047619	0.0952381	0.0952381	0.0952381	0.333333	0.047619	0.190476	0.047619	0
7945_1060	0	0	0	0	0.235294	0.0588235	0.294118	0.235294	0.117647	0	0.0588235	0
7945_1484	0.642857	0	0.0357143	0.0357143	0	0	0.0714286	0.107143	0.0357143	0	0.0714286	0
7945_1908	0.75	0	0.125	0	0	0	0.125	0	0	0	0	0
7945_2332	0.5	0.09375	0	0.09375	0.03125	0	0.0625	0.1875	0	0	0.03125	0
7945_2756	0.962963	0	0.037037	0	0	0	0	0	0	0	0	0
7945_3180	0.714286	0	0	0	0	0	0	0	0	0.285714	0	0
7945_4876	1	0	0	0	0	0	0	0	0	0	0	0
7945_5300	0.9	0	0	0.1	0	0	0	0	0	0	0	0
7945_5724	0.7	0	0.05	0.1	0	0.1	0.05	0	0	0	0	0
7945_6148	0.277778	0.111111	0	0	0.166667	0.0555556	0.111111	0.166667	0	0.0555556	0.0555556	0
7945_6572	0.285714	0	0	0	0.714286	0	0	0	0	0	0	0
7945_6996	0.444444	0	0	0.111111	0.222222	0	0.111111	0.111111	0	0	0	0
7945_7420	0.142857	0	0	0	0.047619	0.333333	0.238095	0.0952381	0	0	0.142857	0
7945_7844	0.590909	0	0	0	0	0	0.227273	0	0.0909091	0.0454545	0.0454545	0
7945_8268	0.916667	0	0	0.0833333	0	0	0	0	0	0	0	0
7945_9540	0.157895	0.105263	0	0.105263	0	0	0.0526316	0.105263	0	0.473684	0	0
7945_9964	0.130435	0	0	0	0	0	0.0434783	0.0869565	0.0869565	0.608696	0	0.0434783
7945_10388	0.0952381	0	0	0.142857	0.047619	0	0.047619	0	0	0.52381	0	0.142857
7945_10812	0.117647	0.0588235	0	0	0	0	0	0.176471	0.0588235	0.470588	0	0.117647
7945_11236	0.133333	0	0	0.133333	0.133333	0	0	0.2	0.0666667	0.266667	0	0.0666667
7945_11660	0.105263	0	0	0.105263	0	0	0	0.105263	0	0.631579	0	0.0526316
7945_12084	0.0384615	0.0384615	0	0.115385	0	0	0	0	0	0.807692	0	0
7945_12508	0.142857	0	0	0.047619	0	0	0	0	0	0.761905	0	0.047619
7945_12932	0.0909091	0	0	0.0909091	0	0	0	0	0	0.727273	0	0.0909091
7945_13356	0.214286	0	0	0.142857	0	0	0	0	0	0.642857	0	0
7945_13780	0.08	0.08	0	0.12	0	0	0	0.04	0	0.6	0	0.08
7945_14204	0.0625	0	0	0.1875	0	0	0	0.125	0	0.5	0	0.125
7945_14628	0.190476	0	0	0.047619	0	0	0	0.238095	0.0952381	0.238095	0	0.190476
7945_15052	0.166667	0	0	0.0555556	0	0	0	0.0555556	0.111111	0.388889	0	0.222222
7945_15476	0.0555556	0	0	0.0555556	0	0	0	0.166667	0	0.555556	0	0.166667
7945_15900	0.05	0	0.05	0.1	0	0	0	0.1	0.05	0.4	0	0.25
7945_16324	0	0.0666667	0	0.133333	0.0666667	0.133333	0.0666667	0.2	0.133333	0.133333	0	0.0666667
8399_1484	0.428571	0	0	0	0	0.142857	0.285714	0	0	0	0.142857	0
8399_2332	0.821429	0	0	0	0	0	0.0714286	0.107143	0	0	0	0
8399_2756	0.826087	0	0	0.0434783	0.0434783	0	0	0.0869565	0	0	0	0
8399_4452	0.625	0	0	0	0	0	0.125	0.25	0	0	0	0
8399_4876	0.333333	0	0	0.166667	0	0.111111	0.222222	0.0555556	0.0555556	0	0.0555556	0
8399_5300	0.37037	0.037037	0.0740741	0	0	0.0740741	0.148148	0.148148	0.037037	0.037037	0.0740741	0
8399_5724	0.2	0	0.05	0	0	0.15	0.1	0.1	0.15	0	0.25	0
8399_6148	0	0	0.2	0	0.266667	0.0666667	0	0.2	0.2	0	0.0666667	0
8399_7420	0	0	0	0	0.181818	0.181818	0.363636	0.0909091	0	0	0.181818	0
8399_7844	0.36	0	0	0	0	0.04	0.32	0.12	0.12	0	0.04	0
8399_8268	0.904762	0	0	0.047619	0	0	0	0	0	0.047619	0	0
8399_8692	0.333333	0	0	0	0	0	0.583333	0.0833333	0	0	0	0
8399_9540	0.117647	0.117647	0	0	0	0	0.176471	0.176471	0.0588235	0.352941	0	0
8399_9964	0.0869565	0	0	0.0869565	0	0	0	0.0434783	0	0.73913	0	0.0434783
8399_10388	0	0	0	0.2	0	0	0	0.05	0.05	0.5	0	0.2
8399_10812	0.2	0.0666667	0	0	0	0	0	0	0	0.6	0	0.133333
8399_11236	0.105263	0	0	0.105263	0	0	0	0	0	0.526316	0	0.263158
8399_11660	0.115385	0.0384615	0	0.0384615	0	0	0	0.153846	0	0.461538	0	0.192308
8399_12084	0.142857	0	0	0	0	0	0.047619	0.142857	0	0.619048	0	0.047619
8399_12508	0.25	0.0833333	0	0	0	0	0	0	0	0.583333	0	0.0833333
8399_13780	0.1	0.05	0	0.05	0	0	0	0	0	0.5	0	0.3
8399_14204	0.176471	0.0588235	0	0.117647	0	0	0	0.117647	0.0588235	0.294118	0	0.176471
8399_14628	0.125	0.125	0	0.125	0	0	0	0	0	0.4375	0	0.1875
8399_15052	0.0555556	0.0555556	0	0.0555556	0	0	0	0.111111	0.111111	0.555556	0	0.0555556
8399_15476	0.125	0	0	0	0	0	0	0.0625	0.1875	0.4375	0	0.1875
8399_15900	0.0416667	0	0	0.125	0	0	0	0.0833333	0	0.333333	0	0.416667
8399_16324	0	0.0555556	0	0	0.0555556	0	0	0	0.0555556	0.222222	0	0.611111
8853_1908	0.307692	0.384615	0	0	0	0	0	0.0769231	0	0	0.230769	0
8853_2332	0.888889	0	0.0740741	0	0	0	0.037037	0	0	0	0	0
8853_2756	0.615385	0.0769231	0.0384615	0.115385	0	0	0.0384615	0.0384615	0	0.0384615	0.0384615	0
8853_4452	0.230769	0	0.0384615	0.0769231	0.0769231	0.0769231	0.115385	0.153846	0.0769231	0	0.153846	0
8853_4876	0.148148	0.0740741	0	0	0.185185	0.222222	0.185185	0	0	0.037037	0.148148	0
8853_5300	0.652174	0	0	0	0	0.173913	0.0434783	0.0869565	0.0434783	0	0	0
8853_5724	0.782609	0	0	0.130435	0	0	0	0.0869565	0	0	0	0
8853_6148	0.6875	0	0	0	0.1875	0	0.0625	0	0.0625	0	0	0
8853_7844	0	0	0	0	0.0344828	0.241379	0.517241	0.137931	0.0344828	0	0.0344828	0
8853_8268	0.142857	0.047619	0	0	0	0	0.47619	0.0952381	0.190476	0	0.047619	0
8853_8692	0.0714286	0.0357143	0	0	0	0	0.678571	0.0714286	0.0357143	0.107143	0	0
8853_9116	0.16	0.12	0	0	0	0	0.4	0.08	0	0.24	0	0
8853_9540	0.1	0.05	0	0.1	0	0	0.2	0.15	0	0.35	0	0.05
8853_9964	0.117647	0	0	0	0	0	0.0588235	0.117647	0.0588235	0.647059	0	0
8853_10388	0.15	0	0	0.05	0	0	0.1	0.15	0	0.45	0	0.1
8853_10812	0.117647	0.0588235	0	0	0	0	0	0	0.117647	0.588235	0	0.117647
8853_11236	0.0869565	0	0	0.0434783	0	0	0	0.0869565	0.0434783	0.521739	0	0.217391
8853_11660	0.434783	0.0434783	0	0.0434783	0	0	0	0	0	0.347826	0	0.130435
8853_12084	0.272727	0	0	0	0	0	0	0.136364	0.0454545	0.5	0	0.0454545
8853_12508	0.333333	0	0	0.0833333	0	0	0	0	0	0.25	0	0.333333
8853_12932	0.25	0	0	0	0	0	0	0	0	0.666667	0	0.0833333
8853_14204	0.222222	0.166667	0	0.111111	0	0	0	0.0555556	0	0.333333	0	0.111111
8853_14628	0.227273	0.0909091	0	0.136364	0	0	0	0	0	0.454545	0	0.0909091
8853_15052	0.153846	0.0769231	0	0.153846	0	0	0	0	0	0.538462	0	0.0769231
8853_15476	0.222222	0	0	0	0	0	0	0.166667	0	0.333333	0	0.277778
8853_15900	0.0909091	0.0454545	0	0.0454545	0	0	0.0454545	0.0909091	0.0454545	0.318182	0	0.318182
8853_16324	0.210526	0.0526316	0	0.0526316	0	0	0	0.0526316	0	0.368421	0	0.263158
8853_16748	0.0909091	0	0	0	0	0.181818	0.181818	0.181818	0	0.0909091	0	0.272727
9307_1908	0.352941	0.176471	0	0	0	0.0588235	0.176471	0.0588235	0.0588235	0	0.117647	0
9307_2332	0.21875	0.03125	0.125	0.03125	0.09375	0.0625	0.09375	0.15625	0.0625	0	0.125	0
9307_2756	0.107143	0.0714286	0.0357143	0.0357143	0.25	0.0357143	0.107143	0.0714286	0.0714286	0	0.214286	0
9307_4452	0.416667	0	0	0	0.125	0.166667	0.0833333	0.0416667	0.0833333	0	0.0833333	0
9307_4876	1	0	0	0	0	0	0	0	0	0	0	0
9307_5300	0.869565	0.0434783	0	0.0869565	0	0	0	0	0	0	0	0
9307_5724	0.851852	0.037037	0	0.0740741	0	0	0	0	0	0.037037	0	0
9307_6148	0.695652	0	0	0	0.0869565	0	0	0.0434783	0	0.173913	0	0
9307_6996	0	0	0	0	0.533333	0.333333	0.133333	0	0	0	0	0
9307_7420	0	0	0	0	0.0714286	0.571429	0.178571	0.0357143	0.0714286	0.0357143	0.0357143	0
9307_7844	0	0.0344828	0	0	0	0.137931	0.275862	0.172414	0.310345	0	0.0689655	0
9307_8268	0	0.030303	0	0	0.030303	0.0909091	0.575758	0.151515	0.121212	0	0	0
9307_8692	0.0689655	0.103448	0	0.0344828	0	0	0.448276	0.241379	0	0.0689655	0	0.0344828
9307_9116	0.115385	0.0769231	0	0.153846	0	0	0.269231	0.269231	0.0384615	0.0769231	0	0
9307_10388	0	0	0	0.0833333	0.0833333	0	0.0833333	0.0833333	0	0.666667	0	0
9307_13780	0.153846	0.0769231	0	0.384615	0	0	0	0	0	0.384615	0	0
9307_14204	0.166667	0.222222	0	0.111111	0	0	0	0	0	0.444444	0	0.0555556
9307_14628	0.111111	0.277778	0	0.0555556	0	0	0	0.166667	0	0.277778	0	0.111111
9307_15476	0.05	0	0	0.05	0	0	0.05	0.05	0	0.7	0	0.1
9307_15900	0.166667	0	0	0.111111	0	0	0	0	0.0555556	0.5	0	0.166667
9307_16324	0.166667	0.0555556	0	0.111111	0	0	0	0.166667	0	0.222222	0	0.277778
9307_16748	0.142857	0	0	0	0.0714286	0	0.0714286	0.0714286	0.142857	0.142857	0.0714286	0.285714
9761_1908	0.12	0.08	0.08	0	0	0.08	0.12	0.2	0.12	0	0.2	0
9761_2332	0	0	0.0277778	0	0.138889	0.0555556	0.25	0	0	0	0.527778	0
9761_4452	0.578947	0	0	0	0.157895	0.105263	0	0.0526316	0	0	0.105263	0
9761_4876	0.6875	0.125	0	0.1875	0	0	0	0	0	0	0	0
9761_5300	0.944444	0	0	0.0555556	0	0	0	0	0	0	0	0
9761_5724	0.888889	0	0	0.0555556	0	0	0	0	0	0.0555556	0	0
9761_6148	0.785714	0	0	0.142857	0	0	0	0	0	0.0714286	0	0
9761_6572	0.666667	0	0	0	0.222222	0	0	0	0.111111	0	0	0
9761_6996	0	0	0	0	0.142857	0.428571	0.142857	0	0	0	0.285714	0
9761_7420	0.1	0	0	0.1	0	0.2	0.25	0.05	0.15	0.05	0.1	0
9761_7844	0	0.0833333	0	0	0	0.0833333	0.416667	0.125	0.166667	0	0.125	0
9761_8268	0	0.0740741	0	0	0	0	0.555556	0.259259	0.0740741	0	0.037037	0
9761_8692	0	0.05	0	0.1	0	0	0.45	0.2	0	0.2	0	0
9761_9116	0	0	0	0	0	0	0.411765	0.352941	0	0.176471	0.0588235	0
9761_12932	0.222222	0	0	0	0	0	0	0	0	0.555556	0	0.222222
9761_13356	0.15	0.05	0	0.05	0	0	0	0	0	0.7	0	0.05
9761_13780	0.277778	0.166667	0	0.166667	0	0	0	0	0	0.333333	0	0.0555556
9761_14204	0.222222	0	0	0	0	0	0	0.111111	0	0.555556	0	0.111111
9761_14628	0.157895	0.315789	0	0	0	0	0	0.0526316	0	0.421053	0	0.0526316
9761_15052	0.214286	0.0714286	0	0.142857	0	0	0	0	0	0.5	0	0.0714286
9761_15476	0.125	0.0833333	0	0	0	0	0	0	0	0.583333	0	0.208333
9761_15900	0.0555556	0	0	0.0555556	0	0	0.0555556	0	0.222222	0.333333	0	0.277778
9761_16324	0.0869565	0	0	0.0434783	0	0	0	0.0869565	0	0.391304	0	0.391304
9761_16748	0.153846	0	0	0.0769231	0	0	0.0769231	0	0.0769231	0.384615	0	0.230769
10215_1484	0	0.133333	0	0	0	0	0.0666667	0.0666667	0	0	0.733333	0
10215_1908	0	0.0384615	0.0769231	0	0	0.0769231	0.0769231	0	0	0	0.730769	0
10215_2332	0	0	0.170732	0	0	0	0.170732	0	0.0243902	0	0.634146	0
10215_2756	0	0	0	0	0.16	0.08	0.24	0.04	0.04	0	0.44	0
10215_4452	0.6875	0	0	0	0	0.0625	0	0.0625	0	0.0625	0.125	0
10215_5300	0.909091	0	0	0.0909091	0	0	0	0	0	0	0	0
10215_5724	0.615385	0.384615	0	0	0	0	0	0	0	0	0	0
10215_6148	1	0	0	0	0	0	0	0	0	0	0	0
10215_6572	0.857143	0	0	0.047619	0.047619	0	0	0	0	0.047619	0	0
10215_6996	0.7	0	0	0	0.2	0	0.05	0	0	0	0.05	0
10215_7420	0.409091	0	0	0	0.181818	0.0909091	0.136364	0	0.0909091	0.0454545	0.0454545	0
10215_7844	0.037037	0.0740741	0	0	0.037037	0.0740741	0.407407	0.185185	0.0740741	0	0.111111	0
10215_8268	0.0344828	0	0	0	0	0.0344828	0.517241	0.137931	0.0689655	0.206897	0	0
10215_8692	0.0526316	0.105263	0	0	0	0	0.263158	0.0526316	0	0.263158	0	0.263158
10215_9116	0.0625	0.125	0	0	0	0	0.25	0.125	0	0.375	0.0625	0
10215_13356	0.1875	0.0625	0	0.0625	0	0	0	0	0	0.6875	0	0
10215_13780	0.25	0.142857	0	0	0	0	0	0	0	0.607143	0	0
10215_14204	0.0714286	0.0714286	0	0	0	0	0	0	0	0.5	0	0.357143
10215_14628	0.214286	0.0714286	0	0	0	0	0	0	0	0.642857	0	0.0714286
10215_15052	0.222222	0.0555556	0	0	0	0	0	0	0	0.611111	0	0.111111
10215_15476	0.0689655	0.103448	0	0.0689655	0	0	0.0344828	0.103448	0	0.413793	0	0.206897
10215_15900	0.133333	0	0	0	0	0.0666667	0.0666667	0.133333	0.0666667	0.266667	0	0.266667
10215_16324	0.1	0	0	0.05	0	0	0.05	0.05	0.15	0.3	0	0.3
10215_16748	0.0833333	0	0	0.0833333	0	0	0	0.0833333	0	0.5	0	0.25
10669_636	0	0.166667	0	0.0833333	0	0	0.166667	0.0833333	0	0	0.5	0
10669_1060	0	0	0	0	0	0.0714286	0	0	0	0	0.928571	0
10669_1484	0	0.0434783	0	0	0	0.0434783	0	0.130435	0	0	0.782609	0
10669_1908	0	0.0526316	0	0	0	0	0	0	0	0	0.947368	0
10669_2332	0	0	0	0	0	0.0222222	0.0444444	0	0	0	0.933333	0
10669_2756	0	0.0285714	0	0.0285714	0.0285714	0.0571429	0.114286	0.0857143	0.0285714	0	0.628571	0
10669_4452	1	0	0	0	0	0	0	0	0	0	0	0
10669_4876	0.6	0.2	0	0.1	0	0	0	0.1	0	0	0	0
10669_6572	0.909091	0.0909091	0	0	0	0	0	0	0	0	0	0
10669_6996	1	0	0	0	0	0	0	0	0	0	0	0
10669_7420	0.869565	0.0434783	0	0.0434783	0	0	0	0.0434783	0	0	0	0
10669_7844	0.9	0	0	0.05	0	0	0	0.05	0	0	0	0
10669_8268	0.166667	0.0333333	0	0.0666667	0	0.0333333	0.433333	0.1	0.0666667	0.1	0	0
10669_8692	0.115385	0.0384615	0	0.0384615	0	0	0.153846	0.0384615	0	0.576923	0	0.0384615
10669_9116	0	0.105263	0	0.157895	0	0.0526316	0.105263	0.157895	0	0.157895	0.0526316	0.210526
10669_13356	0	0.0588235	0	0	0.0588235	0	0	0.0588235	0	0.823529	0	0
10669_13780	0.0740741	0.148148	0	0.037037	0	0	0	0	0	0.62963	0	0.111111
10669_14204	0.1875	0	0	0.1875	0	0	0	0	0	0.4375	0	0.1875
10669_14628	0.25	0.1875	0	0.0625	0	0	0	0	0	0.375	0	0.125
10669_15052	0.285714	0.0714286	0	0.107143	0	0	0	0.0357143	0	0.392857	0	0.107143
10669_15476	0.0454545	0	0	0.0454545	0	0	0	0.0909091	0.181818	0.5	0	0.136364
10669_15900	0.105263	0	0	0	0	0	0.0526316	0.0526316	0.0526316	0.157895	0	0.578947
10669_16324	0.0526316	0	0	0	0.0526316	0.0526316	0.0526316	0.0526316	0	0.368421	0	0.368421
11123_636	0	0	0	0.047619	0	0.047619	0.0952381	0.190476	0.238095	0	0.380952	0
11123_1484	0	0	0.0416667	0	0	0.0833333	0	0.0416667	0	0	0.833333	0
11123_1908	0	0.0512821	0	0.025641	0	0	0	0	0	0	0.923077	0
11123_2332	0	0	0	0	0	0	0.0810811	0	0.027027	0	0.891892	0
11123_2756	0	0	0	0	0.0526316	0	0.157895	0.105263	0.0526316	0	0.631579	0
11123_4452	0.7	0	0	0	0.2	0.1	0	0	0	0	0	0
11123_4876	0.842105	0	0	0	0	0	0.105263	0	0	0.0526316	0	0
11123_6572	0.0714286	0.928571	0	0	0	0	0	0	0	0	0	0
11123_6996	0.0769231	0.923077	0	0	0	0	0	0	0	0	0	0
11123_7420	0.533333	0.333333	0	0.0666667	0	0	0.0666667	0	0	0	0	0
11123_7844	0.869565	0	0	0.0434783	0	0	0	0.0869565	0	0	0	0
11123_8268	0.761905	0.047619	0	0	0.047619	0	0.142857	0	0	0	0	0
11123_8692	0.3	0	0	0.1	0	0	0.1	0.05	0	0.35	0	0.1
11123_9116	0.217391	0.0434783	0	0	0	0	0.0434783	0.0434783	0	0.478261	0	0.173913
11123_9540	0	0	0	0.0833333	0	0	0	0.0833333	0	0.5	0	0.333333
11123_11236	0.105263	0	0	0.0526316	0	0	0	0	0	0.789474	0	0.0526316
11123_11660	0	0	0	0.1	0	0	0.05	0	0	0.75	0	0.1
11123_12084	0	0	0.0588235	0.235294	0	0	0	0	0	0.705882	0	0
11123_12508	0	0	0	0.133333	0	0	0	0.0666667	0	0.8	0	0
11123_12932	0.2	0	0	0	0	0	0	0	0	0.8	0	0
11123_13356	0.111111	0	0	0.0740741	0	0	0	0	0	0.777778	0	0.037037
11123_13780	0.217391	0.0869565	0	0.0434783	0	0	0	0.0434783	0	0.608696	0	0
11123_14204	0.230769	0.0769231	0	0.0769231	0	0	0	0	0	0.461538	0	0.153846
11123_14628	0.117647	0.176471	0	0.0588235	0	0	0	0	0	0.470588	0	0.176471
11123_15052	0.103448	0	0	0.137931	0	0	0	0.0689655	0.103448	0.37931	0	0.206897
11123_15476	0.166667	0	0	0.125	0.0416667	0	0.0416667	0.0416667	0	0.375	0.0416667	0.166667
11123_15900	0.047619	0	0	0	0	0.047619	0	0.047619	0.047619	0.619048	0	0.190476
11123_16324	0	0	0	0.363636	0	0	0	0.0909091	0	0.272727	0	0.272727
11123_16748	0	0	0	0	0.333333	0.333333	0	0	0.166667	0.166667	0	0
11577_1484	0	0	0	0	0	0	0	0	0	0	1	0
11577_1908	0	0	0.05	0	0	0.05	0.05	0.05	0.05	0	0.75	0
11577_4452	0.222222	0	0	0	0.666667	0	0	0.111111	0	0	0	0
11577_4876	0.947368	0	0	0	0	0	0.0526316	0	0	0	0	0
11577_6996	0.8	0.1	0	0.1	0	0	0	0	0	0	0	0
11577_7420	0.333333	0.6	0	0.0666667	0	0	0	0	0	0	0	0
11577_7844	0.888889	0.0555556	0	0	0	0	0	0	0	0.0555556	0	0
11577_8268	0.857143	0	0	0.047619	0	0	0	0	0	0.0952381	0	0
11577_8692	0.526316	0	0	0.0526316	0	0	0.105263	0.0526316	0	0.263158	0	0
11577_9116	0.225806	0	0	0	0	0	0.0645161	0.0322581	0	0.516129	0	0.16129
11577_9540	0.0294118	0.117647	0	0.0882353	0	0	0.0588235	0.0882353	0.0294118	0.558824	0	0.0294118
11577_9964	0.0588235	0.235294	0	0.117647	0	0	0.0588235	0	0	0.529412	0	0
11577_10388	0	0.176471	0	0.0588235	0	0	0	0.0588235	0	0.588235	0	0.117647
11577_10812	0	0.0434783	0	0.130435	0	0	0	0	0	0.73913	0	0.0869565
11577_11236	0.05	0.1	0	0.05	0	0	0.1	0	0	0.6	0	0.1
11577_11660	0.0434783	0	0	0	0	0	0	0	0	0.826087	0	0.130435
11577_12084	0.0588235	0.117647	0	0.0882353	0	0	0	0	0	0.617647	0	0.117647
11577_12508	0.107143	0.0357143	0	0.142857	0	0	0.0357143	0	0	0.642857	0	0.0357143
11577_12932	0.0555556	0.166667	0	0.166667	0	0	0	0.0555556	0	0.5	0	0.0555556
11577_13356	0.0645161	0.0967742	0	0.0322581	0	0	0	0.0322581	0	0.580645	0	0.193548
11577_13780	0.0666667	0.2	0	0.0666667	0	0	0	0	0	0.666667	0	0
11577_14204	0.214286	0.142857	0	0.0714286	0	0	0	0.0714286	0	0.428571	0	0.0714286
11577_14628	0.25	0.1	0	0.1	0	0	0	0.1	0	0.35	0	0.1
11577_15052	0.0740741	0	0	0.037037	0	0.037037	0.037037	0.111111	0.148148	0.259259	0	0.296296
11577_15476	0.190476	0.0952381	0	0.0952381	0	0.047619	0.047619	0.047619	0.0952381	0.285714	0	0.0952381
11577_15900	0.318182	0	0	0	0	0	0	0.0454545	0	0.272727	0.0454545	0.318182
11577_16324	0	0.0625	0	0.1875	0.1875	0.0625	0	0.0625	0.125	0.125	0	0.1875
12031_4028	0	0	0	0.111111	0.333333	0	0	0.222222	0.111111	0	0.222222	0
12031_4876	0.73913	0	0	0.0869565	0	0.130435	0.0434783	0	0	0	0	0
12031_5300	0.625	0.25	0	0.125	0	0	0	0	0	0	0	0
12031_5724	0.75	0.166667	0	0	0	0	0	0	0	0.0833333	0	0
12031_6148	0.5	0	0	0.0555556	0.111111	0	0.111111	0.0555556	0	0.166667	0	0
12031_6572	0.666667	0	0.0555556	0.0555556	0.0555556	0.0555556	0	0	0	0.111111	0	0
12031_7844	0.666667	0.0833333	0	0.166667	0	0	0	0	0	0.0833333	0	0
12031_8268	0.913043	0	0	0.0869565	0	0	0	0	0	0	0	0
12031_8692	0.826087	0.0434783	0	0.0434783	0	0	0.0434783	0	0	0.0434783	0	0
12031_9116	0.4	0	0	0.0666667	0	0	0.2	0.133333	0	0.166667	0	0.0333333
12031_9540	0.0555556	0.0555556	0	0.0555556	0	0	0.166667	0.0833333	0	0.416667	0	0.166667
12031_9964	0	0.136364	0	0.0454545	0	0	0	0	0	0.681818	0	0.136364
12031_10388	0.047619	0.047619	0	0.0952381	0	0	0	0	0	0.761905	0	0.047619
12031_10812	0.129032	0.0645161	0	0.16129	0	0	0	0	0	0.483871	0	0.16129
12031_11236	0.0909091	0.0454545	0	0.0909091	0	0	0	0.0909091	0	0.5	0	0.181818
12031_11660	0.0833333	0.166667	0	0	0	0	0	0.0833333	0	0.5	0	0.166667
12031_12084	0.0357143	0.142857	0	0.107143	0	0	0	0.0357143	0	0.571429	0	0.107143
12031_12508	0.1	0.233333	0	0.166667	0	0	0	0	0	0.433333	0	0.0666667
12031_12932	0.166667	0.0555556	0	0.166667	0	0	0	0	0	0.5	0	0.111111
12031_13356	0.0526316	0	0	0	0	0	0	0	0	0.736842	0	0.210526
12031_13780	0.15	0.1	0	0.1	0	0	0	0.1	0.05	0.5	0	0
12031_14204	0.130435	0.217391	0	0.0869565	0	0	0	0.0434783	0	0.347826	0	0.173913
12031_14628	0.2	0	0	0	0	0	0	0.08	0.08	0.44	0	0.2
12031_15052	0.130435	0	0	0.173913	0	0	0	0.0434783	0.173913	0.26087	0	0.217391
12031_15476	0.190476	0.047619	0	0.190476	0	0.047619	0.047619	0	0	0.285714	0	0.190476
12031_15900	0.0833333	0	0	0.0833333	0.0833333	0	0.0833333	0.0833333	0	0.333333	0	0.25
12485_1060	0	0.1	0	0	0	0	0.2	0.3	0	0	0.4	0
12485_1484	0	0	0	0	0	0.142857	0.428571	0	0	0	0.428571	0
12485_2332	0	0	0	0	0	0	0.375	0	0	0	0.625	0
12485_2756	0	0	0.0625	0	0	0.1875	0.375	0	0	0	0.375	0
12485_4028	0	0	0	0	0.2	0.1	0.5	0.2	0	0	0	0
12485_4876	0.235294	0.0588235	0	0.294118	0.294118	0.0588235	0	0.0588235	0	0	0	0
12485_5300	0.777778	0	0	0	0.222222	0	0	0	0	0	0	0
12485_5724	0.454545	0	0	0	0.454545	0.0909091	0	0	0	0	0	0
12485_6572	0.736842	0	0	0	0.210526	0	0.0526316	0	0	0	0	0
12485_7844	0.6	0.3	0	0	0	0	0.1	0	0	0	0	0
12485_8268	0.961538	0	0	0.0384615	0	0	0	0	0	0	0	0
12485_8692	0.709677	0	0	0.0322581	0	0.0322581	0.129032	0.0322581	0	0.0322581	0.0322581	0
12485_9116	0.205882	0	0	0	0	0	0.264706	0.0588235	0.0294118	0.382353	0.0294118	0.0294118
12485_9540	0.030303	0	0	0.0909091	0	0	0.0606061	0	0	0.757576	0	0.0606061
12485_9964	0.153846	0.0769231	0	0.0384615	0	0	0	0	0	0.423077	0	0.307692
12485_10388	0.125	0.166667	0	0.0416667	0	0	0	0	0	0.5	0	0.166667
12485_10812	0.0952381	0.142857	0	0.142857	0	0	0	0.047619	0	0.47619	0	0.0952381
12485_11236	0.24	0.12	0	0	0	0	0.04	0.04	0	0.36	0	0.2
12485_11660	0.0555556	0.111111	0	0	0	0	0	0	0	0.611111	0	0.222222
12485_12084	0.217391	0.173913	0	0.0869565	0	0	0	0	0	0.521739	0	0
12485_12508	0.285714	0.0357143	0	0.0714286	0	0	0	0	0	0.464286	0	0.142857
12485_12932	0.111111	0.0555556	0	0.166667	0	0	0	0	0	0.5	0	0.166667
12485_13356	0.121212	0	0	0.030303	0	0	0	0	0.030303	0.666667	0	0.151515
12485_13780	0.304348	0	0	0.0869565	0	0	0	0.0869565	0	0.26087	0	0.26087
12485_14204	0.133333	0	0	0	0	0	0	0.133333	0.133333	0.333333	0	0.266667
12485_14628	0.0384615	0.0384615	0	0.115385	0	0	0.0384615	0	0.0384615	0.346154	0	0.384615
12485_15052	0.1	0	0	0.0333333	0	0.0333333	0.0333333	0.0666667	0.0666667	0.3	0	0.366667
12485_15476	0	0	0	0.142857	0.0714286	0.0714286	0	0.142857	0.142857	0.142857	0	0.285714
12939_636	0	0	0	0.0526316	0	0.105263	0.315789	0.105263	0.157895	0	0.263158	0
12939_1060	0	0	0	0.0434783	0	0	0.434783	0.130435	0.0434783	0	0.347826	0
12939_1908	0	0	0	0	0	0	0	0	0	0	1	0
12939_2332	0	0	0.0666667	0	0	0	0.2	0	0.0666667	0	0.666667	0
12939_2756	0	0.0322581	0.0322581	0.0645161	0	0.0322581	0.258065	0.129032	0.0645161	0	0.387097	0
12939_3180	0	0	0.0869565	0.304348	0	0.0869565	0.173913	0.0869565	0	0	0.26087	0
12939_5724	0.4	0.1	0	0	0.4	0	0.1	0	0	0	0	0
12939_6148	0.454545	0	0	0.0909091	0.363636	0.0909091	0	0	0	0	0	0
12939_6572	0.833333	0	0	0.0416667	0.0833333	0	0	0	0	0.0416667	0	0
12939_7844	0.857143	0.0714286	0	0	0	0	0	0.0714286	0	0	0	0
12939_8268	0.8	0	0	0	0	0	0.0666667	0.0666667	0	0	0.0666667	0
12939_8692	0.0740741	0.296296	0	0.037037	0	0.111111	0.148148	0.259259	0.0740741	0	0	0
12939_9116	0.128205	0	0	0	0	0.0769231	0.230769	0.0769231	0.358974	0.0769231	0.025641	0.025641
12939_9540	0.0625	0	0	0	0	0	0.03125	0.03125	0.03125	0.4375	0.03125	0.375
12939_9964	0.0384615	0.0384615	0	0.0384615	0	0	0	0.0384615	0.0384615	0.461538	0	0.346154
12939_10388	0.137931	0	0	0	0	0	0	0	0	0.551724	0	0.310345
12939_10812	0.142857	0.047619	0	0.047619	0	0	0	0.047619	0.047619	0.285714	0	0.380952
12939_11236	0.217391	0	0	0	0	0	0	0.0869565	0.0869565	0.347826	0	0.26087
12939_11660	0.08	0.08	0	0.12	0	0	0	0.04	0	0.6	0	0.08
12939_12084	0.125	0	0	0.0833333	0.0416667	0	0	0.0833333	0	0.666667	0	0
12939_12508	0.0357143	0.0714286	0	0.0714286	0	0	0	0	0.0357143	0.678571	0	0.107143
12939_12932	0.15	0	0	0.2	0	0	0	0.1	0.05	0.45	0	0.05
12939_13356	0.103448	0	0	0.0344828	0	0	0.0344828	0	0.0689655	0.517241	0	0.241379
12939_13780	0.0526316	0.105263	0	0.0526316	0	0	0	0.105263	0.0526316	0.421053	0	0.210526
12939_14204	0.0416667	0.0833333	0	0.0833333	0	0	0	0	0.0416667	0.416667	0	0.333333
12939_14628	0.0833333	0	0	0.0833333	0	0	0.0416667	0.125	0	0.5	0	0.166667
12939_15052	0.153846	0	0	0.115385	0.0384615	0.0384615	0.115385	0	0.0769231	0.269231	0	0.192308
13393_212	0	0	0	0	0	0	0.333333	0	0	0	0.666667	0
13393_636	0	0	0	0	0	0.0833333	0.333333	0.0833333	0.125	0	0.375	0
13393_1908	0	0	0.0588235	0	0	0.117647	0.294118	0	0	0	0.529412	0
13393_2332	0	0	0.03125	0.03125	0	0.15625	0.15625	0.0625	0.0625	0	0.5	0
13393_2756	0	0	0.15	0	0	0	0.3	0.1	0.05	0	0.4	0
13393_3180	0	0.0322581	0.354839	0	0.193548	0	0.0967742	0.0967742	0.0322581	0	0.193548	0
13393_3604	0	0	0	0	0.692308	0	0.0769231	0.153846	0	0	0.0769231	0
13393_4876	1	0	0	0	0	0	0	0	0	0	0	0
13393_5300	0.695652	0.0869565	0	0.0434783	0.0434783	0.0869565	0.0434783	0	0	0	0	0
13393_5724	0.857143	0.0714286	0	0	0	0	0	0.0714286	0	0	0	0
13393_6148	0.846154	0	0	0.153846	0	0	0	0	0	0	0	0
13393_7420	0.777778	0.222222	0	0	0	0	0	0	0	0	0	0
13393_7844	0.96875	0	0	0.03125	0	0	0	0	0	0	0	0
13393_8268	0.761905	0.0952381	0	0.0952381	0	0	0	0	0	0.047619	0	0
13393_8692	0.294118	0.117647	0	0	0.0588235	0.0588235	0.117647	0.147059	0.147059	0	0.0588235	0
13393_9116	0	0	0	0	0.125	0.375	0.291667	0.125	0.0833333	0	0	0
13393_9540	0.08	0	0	0	0.04	0.32	0	0.04	0.08	0.24	0.04	0.16
13393_9964	0.12	0.04	0	0.16	0	0	0	0.12	0.04	0.28	0	0.24
13393_10388	0.107143	0	0	0.0714286	0	0	0	0.0357143	0.107143	0.5	0	0.178571
13393_10812	0.142857	0	0	0.047619	0	0	0	0.047619	0.0952381	0.380952	0	0.285714
13393_11236	0.105263	0	0	0.0526316	0	0	0	0.0526316	0.105263	0.315789	0	0.368421
13393_11660	0.142857	0	0	0.0952381	0	0	0	0.047619	0	0.571429	0	0.142857
13393_12084	0.111111	0	0	0.0555556	0.0555556	0	0	0.0555556	0.0555556	0.5	0	0.166667
13393_12508	0.272727	0	0	0.181818	0	0	0	0.0909091	0.0909091	0.363636	0	0
13393_12932	0.08	0	0	0.12	0	0	0	0.16	0.08	0.52	0	0.04
13393_13356	0.133333	0	0	0.0666667	0	0	0	0.0333333	0.1	0.466667	0	0.2
13393_13780	0.0526316	0	0	0.210526	0	0	0	0.105263	0.0526316	0.368421	0	0.210526
13393_14204	0	0.0344828	0	0	0	0	0.0689655	0.137931	0.0344828	0.344828	0	0.37931
13393_14628	0.0434783	0	0	0.0434783	0.0869565	0.130435	0	0.130435	0.0434783	0.26087	0	0.26087
13393_15052	0	0	0	0	0.461538	0	0.153846	0.0769231	0.0769231	0	0.153846	0.0769231
13847_212	0	0	0	0	0	0.142857	0.285714	0.142857	0	0	0.428571	0
13847_636	0	0	0	0	0	0	0.25	0.125	0.125	0	0.5	0
13847_1484	0	0	0.105263	0	0	0.105263	0.263158	0.0526316	0	0	0.473684	0
13847_1908	0	0	0.0277778	0	0	0.166667	0.194444	0.0277778	0.138889	0	0.444444	0
13847_2332	0	0	0.05	0	0.05	0.1	0.15	0.05	0	0	0.6	0
13847_2756	0	0	0.321429	0	0.107143	0.0357143	0.142857	0.0357143	0.107143	0	0.25	0
13847_3180	0	0	0.909091	0	0.0909091	0	0	0	0	0	0	0
13847_3604	0	0	0	0	0.666667	0	0.0833333	0	0	0	0.25	0
13847_4876	0.75	0.125	0	0	0.0625	0	0	0.0625	0	0	0	0
13847_7420	1	0	0	0	0	0	0	0	0	0	0	0
13847_7844	0.826087	0	0	0.130435	0.0434783	0	0	0	0	0	0	0
13847_8268	0.846154	0	0	0.0384615	0.0384615	0	0	0.0769231	0	0	0	0
13847_9964	0.0769231	0	0	0	0	0.307692	0.230769	0.0769231	0.0769231	0.0769231	0	0.153846
13847_10388	0.166667	0	0	0	0.0555556	0.166667	0	0	0.0555556	0.277778	0	0.277778
13847_10812	0.0833333	0	0	0.0416667	0.0416667	0.0416667	0.166667	0.0833333	0.0416667	0.166667	0	0.333333
13847_11236	0	0	0	0.0555556	0	0	0	0	0.0555556	0.444444	0	0.444444
13847_11660	0.178571	0	0	0.0714286	0	0.0357143	0	0.214286	0	0.321429	0	0.178571
13847_12084	0.0869565	0	0	0.0434783	0	0	0	0.0869565	0	0.434783	0	0.347826
13847_12508	0.0769231	0	0	0.153846	0	0	0	0.0769231	0	0.307692	0	0.384615
13847_12932	0.0967742	0	0	0.0322581	0	0	0.0322581	0.0645161	0.0967742	0.354839	0	0.322581
13847_13356	0.0555556	0.0277778	0	0.0277778	0.0277778	0	0.0277778	0.0833333	0.0833333	0.416667	0	0.25
13847_13780	0	0	0	0.157895	0.210526	0.0526316	0.0526316	0.105263	0.105263	0.157895	0	0.157895
13847_14204	0	0	0	0	0.285714	0	0.0714286	0.214286	0	0	0	0.428571
14301_1060	0	0	0	0	0	0.6	0	0	0.2	0	0.2	0
14301_1484	0	0	0	0	0	0.375	0	0	0	0	0.625	0
14301_1908	0	0	0.0434783	0	0.130435	0.173913	0	0.0434783	0.0434783	0	0.565217	0
14301_3180	0	0	0	0	0.428571	0.214286	0	0	0.142857	0	0.214286	0
14301_3604	0	0	0	0	0.454545	0.272727	0	0	0	0	0.272727	0
14301_4452	0.647059	0	0	0	0.294118	0	0	0	0	0	0.0588235	0
14301_4876	0.857143	0.142857	0	0	0	0	0	0	0	0	0	0
14301_6996	0.705882	0	0	0.117647	0	0	0.117647	0.0588235	0	0	0	0
14301_7420	0.842105	0.157895	0	0	0	0	0	0	0	0	0	0
14301_7844	0.941176	0	0	0.0588235	0	0	0	0	0	0	0	0
14301_8268	0.894737	0	0	0.105263	0	0	0	0	0	0	0	0
14301_8692	0.666667	0.047619	0	0	0.238095	0	0	0.047619	0	0	0	0
14301_9116	0.807692	0	0	0	0.153846	0	0	0	0	0.0384615	0	0
14301_9540	0.73913	0	0	0.0434783	0.0869565	0	0.0434783	0.0434783	0	0.0434783	0	0
14301_9964	0.789474	0	0	0	0.105263	0	0.0526316	0	0.0526316	0	0	0
14301_10388	0.7	0	0	0	0.3	0	0	0	0	0	0	0
14301_11236	0	0	0	0	0.2	0.6	0	0	0.2	0	0	0
14301_11660	0.04	0	0	0.12	0.2	0.12	0.12	0.08	0.04	0.2	0.04	0.04
[truncated: 99 more rows]

## Sheet: Fig.4a,b,d;SFig.11
SONAR-prediction	Acinar cells	Cancer clone A	Cancer clone B	Ductal antigen-presenting	Ductal centroacinar	Ductal high hypoxic	Ductal terminal	Endocrine cells	Endothelial cells	Fibroblasts	Macrophages A	Macrophages B	Mast cells	mDCs A	mDCs B	Monocytes	pDCs	RBCs	T cells and NK cells	Tuft cells
[truncated: 427 more rows]

[truncated: 47 more sheets: Fig.4a,d_region, Fig.4c, Fig.4d, Fig.4e, Fig.5a,b,d,SFig.16-25_part1, Fig.5a,b,d,SFig.16-25_part2, Fig.5c, Fig.5d,e-1L;SFig.27, Fig.5d,e-2L;SFig.27, Fig.5d,e-4L;SFig.27, SFig.2a, SFig.2b, SFig.2c, SFig.2d, SFig.2e, SFig.2f, SFig.4a, SFig.4b, SFig.4c, SFig.4d …]
